# Supplementary material for: EWS-FLI1 regulates and cooperates with core regulatory circuitry in Ewing sarcoma
Source: Nucleic Acids Res. 2020 Oct 20;48(20):11434–51. doi: 10.1093/nar/gkaa901 (PMC7672457; doi:10.1093/nar/gkaa901)
Supplement: gkaa901_Supplemental_Files [file gkaa901_supplemental_files.zip]

Archive with 3 entries (3 files):
- Supplementary Figure S1-S5 and Table S1-S3.pdf
- Supplementary Table S4 RNASeq_results-1.xlsx
- Supplementary Table S5 Lipid_MS_siTF_result.xlsx
