# Supplementary material for: EWS-FLI1 regulates and cooperates with core regulatory circuitry in Ewing sarcoma
Source: Nucleic Acids Res. 2020 Oct 20;48(20):11434–51. doi: 10.1093/nar/gkaa901 (PMC7672457; doi:10.1093/nar/gkaa901)
Supplement: gkaa901_Supplemental_Files [file gkaa901_supplemental_files.zip › Supplementary Table S4 RNASeq_results-1.xlsx]

## Sheet: siTCF4 vs NC
Ens_id	baseMean	log2(siTCF4vsNC)	lfcSE	stat	pvalue	padj	Biotype	Strand	Hugo_Symbol	Locus	length	exonLen	NC_1_TPM	NC_2_TPM	TCF4_1_TPM	TCF4_2_TPM
ENSG00000089597	11769.9	1.84809	0.0446867	39.1226	0	0	protein_coding	-	GANAB	chr11:62392298-62414104	21806	8673	77.6758	76.4627	281.387	275.498
ENSG00000166197	8418.58	2.04476	0.0487322	39.9097	0	0	protein_coding	+	NOLC1	chr10:103911933-103923627	11694	8269	46.7054	47.9	199.151	193.058
ENSG00000167996	21298.9	-1.96465	0.0468774	-39.7821	0	0	protein_coding	-	FTH1	N	7942	5847	1657.12	1768.65	422.414	451.443
ENSG00000167460	11897	1.64526	0.0437848	35.2971	6.49633e-273	2.7218e-269	protein_coding	+	TPM4	chr19:16177831-16213813	35982	11655	111.187	113.085	353.829	349.854
ENSG00000152332	5819.8	-2.49036	0.0759053	-31.4909	1.15813e-217	3.88181e-214	protein_coding	+	UHMK1	chr1:162467041-162499419	32378	19185	71.1675	61.5722	11.4665	11.8326
ENSG00000165637	4348.04	-2.14665	0.0659605	-31.0265	2.36672e-211	6.61063e-208	protein_coding	+	VDAC2	chr10:76969912-76991206	21294	6812	293.291	297.02	62.5567	69.4333
ENSG00000124942	12512.7	-1.47175	0.0461668	-29.7191	4.34812e-194	1.041e-190	protein_coding	-	AHNAK	chr11:62201016-62323707	122691	21288	40.8575	41.2005	15.0147	14.4894
ENSG00000099194	23339.9	-1.28651	0.040708	-29.1523	7.80035e-187	1.63408e-183	protein_coding	+	SCD	chr10:102106881-102124591	17710	5356	274.813	265.738	109.57	111.558
ENSG00000179010	6330.13	1.55196	0.0500709	29.0029	6.05283e-185	1.1271e-181	protein_coding	+	MRFAP1	chr4:6641818-6644472	2654	5739	119.032	119.653	349.527	352.86
ENSG00000119537	5625.97	1.61415	0.0530659	28.539	3.84364e-179	6.44156e-176	protein_coding	-	KDSR	chr18:60994959-61034743	39784	13657	89.7894	93.4816	278.918	284.419
ENSG00000135387	38118.3	-1.08691	0.0348334	-28.3365	1.227e-176	1.86938e-173	protein_coding	+	CAPRIN1	chr11:34073230-34122703	49473	14779	818.423	794.21	380.833	377.438
ENSG00000134333	18080	-1.40718	0.0487011	-26.8468	9.18432e-159	1.28267e-155	protein_coding	+	LDHA	chr11:18415935-18429972	14037	15822	1196.5	1128.45	456.205	417.96
ENSG00000118515	4931.49	1.56913	0.0564152	26.0464	1.47867e-149	1.90624e-146	protein_coding	-	SGK1	chr6:134490384-134639250	148866	26311	76.0452	73.9638	221.912	225.193
ENSG00000135919	15960.3	1.14356	0.0403393	25.8746	1.28815e-147	1.54201e-144	protein_coding	-	SERPINE2	chr2:224839829-224904036	64207	11945	325.757	318.095	721.845	703.076
ENSG00000087365	8076.82	1.2811	0.0460895	25.6315	6.79535e-145	7.59222e-142	protein_coding	+	SF3B2	chr11:65818200-65836779	18579	13776	103.557	102.639	252.86	249.529
ENSG00000149948	4557.34	-1.62502	0.0617832	-24.6866	1.4896e-134	1.56026e-131	protein_coding	+	HMGA2	chr12:66217911-66360075	142164	18354	94.846	91.5159	29.4346	30.6124
ENSG00000108953	12227.4	-1.26632	0.0476097	-24.5037	1.35056e-132	1.33141e-129	protein_coding	-	YWHAE	chr17:1247566-1303672	56106	9847	615.777	592.042	256.069	244.845
ENSG00000197872	3454.18	1.57842	0.0614391	24.0689	5.28813e-128	4.92354e-125	protein_coding	-	FAM49A	chr2:16730727-16847599	116872	5944	37.1963	37.303	111.008	112.673
ENSG00000123131	2189.07	1.93142	0.0764511	23.9573	7.74971e-127	6.83565e-124	protein_coding	+	PRDX4	chrX:23682379-23704516	22137	2842	63.1934	60.2806	239.355	236.632
ENSG00000117360	2127.39	1.95083	0.0778617	23.77	6.83037e-125	5.72351e-122	protein_coding	+	PRPF3	chr1:150293925-150325671	31746	6904	26.3583	26.3085	105.831	100.031
ENSG00000196628	2861.1	-1.87467	0.0752442	-23.5886	5.04778e-123	4.02837e-120	protein_coding	-	TCF4	chr18:52889562-53332018	442456	37497	53.2271	49.299	13.5634	14.11
ENSG00000134824	15217.1	-1.02441	0.0395134	-23.3994	4.32992e-121	3.29841e-118	protein_coding	+	FADS2	chr11:61560452-61634826	74374	15311	513.383	517.985	250.909	255.333
ENSG00000179195	3287.47	1.71533	0.0701022	23.0484	1.52464e-117	1.11094e-114	protein_coding	+	ZNF664	chr12:124456392-124499986	43594	16513	20.0126	20.6186	66.7575	67.7208
ENSG00000188157	5608.93	-1.35844	0.0546293	-23.042	1.76814e-117	1.23468e-114	protein_coding	+	AGRN	chr1:955503-991496	35993	13595	72.8661	73.5257	27.5645	29.2745
ENSG00000035862	2410.88	-1.73245	0.0728628	-22.4041	3.59e-111	2.40659e-108	protein_coding	-	TIMP2	chr17:76849059-76921469	72410	9433	62.5534	61.1906	18.4903	18.4359
ENSG00000123338	5864.86	-1.20147	0.052202	-21.1066	6.91986e-99	4.46038e-96	protein_coding	+	NCKAP1L	chr12:54891495-54937726	46231	7970	106.039	104.781	45.1227	46.239
ENSG00000011007	3207.79	1.47678	0.065837	20.919	3.595e-97	2.23143e-94	protein_coding	+	TCEB3	chr1:24069645-24088549	18904	5965	26.167	25.0372	71.3833	71.9793
ENSG00000084463	3709.39	1.39146	0.0623214	20.7291	1.89412e-95	1.1337e-92	protein_coding	-	WBP11	chr12:14939410-14956474	17064	3986	43.9732	46.0615	118.7	118.677
ENSG00000242265	7987.14	-1.36085	0.0615152	-20.5055	1.92409e-93	1.11193e-90	protein_coding	+	PEG10	chr7:94285637-94299007	13370	10747	78.6132	75.4505	32.0724	27.7563
ENSG00000153317	8379.06	-1.17529	0.0527912	-20.3744	2.81879e-92	1.57467e-89	protein_coding	-	ASAP1	chr8:131064353-131455906	391553	11816	144.205	137.734	62.4385	62.0276
ENSG00000060491	1206.28	2.15292	0.102455	20.0337	2.80222e-89	1.51492e-86	protein_coding	+	OGFR	chr20:61436187-61445352	9165	5235	8.08397	7.76376	35.8005	36.286
ENSG00000161960	23945.3	0.818862	0.0360118	19.9666	1.07478e-88	5.62885e-86	protein_coding	+	EIF4A1	chr17:7476024-7482323	6299	17019	594.417	602.92	1061.74	1052.52
ENSG00000135677	4018.77	-1.41022	0.0659933	-19.8605	8.93622e-88	4.53825e-85	protein_coding	-	GNS	chr12:65107225-65153227	46002	12223	60.9073	56.3511	21.2814	22.5664
ENSG00000166165	1314.13	-2.07723	0.10042	-19.6795	3.23292e-86	1.59354e-83	protein_coding	-	CKB	chr14:103985996-103989448	3452	9191	91.1716	87.6551	21.2363	20.3106
ENSG00000198431	8704.48	-1.08301	0.0506304	-19.4227	4.96543e-84	2.37759e-81	protein_coding	+	TXNRD1	chr12:104609557-104744061	134504	16143	184.609	182.076	83.0393	89.5277
ENSG00000020181	3370.7	-1.3638	0.0651671	-19.3971	8.16699e-84	3.80196e-81	protein_coding	+	GPR124	chr8:37641709-37702414	60705	10351	51.1881	52.8198	19.6396	20.5466
ENSG00000230903	3485.99	-1.31101	0.0629488	-19.2445	1.56864e-82	6.91809e-80	pseudogene	-	RPL9P8	chr15:83041000-83125316	84316	1249	554.049	542.475	218.002	221.674
ENSG00000237550	3485.99	-1.31101	0.0629488	-19.2445	1.56864e-82	6.91809e-80	pseudogene	-	UBE2Q2P6	chr15:82664459-82748784	84325	1249	554.049	542.475	218.002	221.674
ENSG00000163430	5978.64	-1.41079	0.0683843	-19.1748	6.00973e-82	2.58249e-79	protein_coding	-	FSTL1	chr3:120111140-120170100	58960	10941	171.071	176.605	68.9194	61.1779
ENSG00000144231	1651.35	1.80083	0.0896989	18.967	3.19717e-80	1.33953e-77	protein_coding	-	POLR2D	chr2:128603840-128615731	11891	5460	16.2135	17.1862	57.9884	60.0188
ENSG00000259758	4015.13	-1.21337	0.0587677	-18.9511	4.32705e-80	1.76871e-77	lincRNA	-	CASC7	chr8:141530255-141539600	9345	9345	31.7983	31.9267	13.6625	13.7113
ENSG00000198890	1246.75	1.96912	0.0987325	18.9313	6.29915e-80	2.51351e-77	protein_coding	+	PRMT6	chr1:107599267-107601916	2649	5253	13.2036	12.14	49.6357	51.3403
ENSG00000179262	2642.32	1.46919	0.0726414	18.8561	2.61752e-79	1.02016e-76	protein_coding	+	RAD23A	chr19:13056669-13064456	7787	7544	46.4798	47.2172	126.048	135.212
ENSG00000163347	6263.53	-1.14215	0.0557475	-18.7007	4.88257e-78	1.8597e-75	protein_coding	-	CLDN1	chr3:190023490-190040264	16774	3823	138.886	129.236	59.5438	61.4988
ENSG00000143321	12606.4	0.861721	0.0408411	18.6562	1.12421e-77	4.18681e-75	protein_coding	-	HDGF	chr1:156711899-156736717	24818	9903	239.235	242.562	440.656	436.086
ENSG00000089157	24857.4	-0.800857	0.0376571	-18.6168	2.34808e-77	8.55466e-75	protein_coding	-	RPLP0	chr12:120634489-120639038	4549	11683	1466.01	1510.42	843.394	863.142
ENSG00000165916	10063.4	0.909962	0.0436158	18.5761	5.01662e-77	1.7888e-74	protein_coding	-	PSMC3	chr11:47440320-47447993	7673	3742	345.6	337.901	638.174	648.041
ENSG00000187772	1890.56	-1.62872	0.0828071	-18.4618	4.19006e-76	1.46294e-73	protein_coding	+	LIN28B	chr6:105404923-105531207	126284	5501	33.8299	31.4404	10.4835	10.4107
ENSG00000155130	2368.47	-1.58612	0.0811086	-18.3321	4.589e-75	1.56953e-72	protein_coding	+	MARCKS	chr6:114178541-114184648	6107	4271	32.0569	30.313	9.85051	10.6769
ENSG00000089902	5772.22	-1.19694	0.06054	-18.127	1.95012e-73	6.53642e-71	protein_coding	+	RCOR1	chr14:103058998-103196913	137915	11008	71.7453	66.1285	30.3611	29.5375
ENSG00000138413	4240.25	-1.19207	0.0607803	-17.9742	3.10386e-72	1.01995e-69	protein_coding	-	IDH1	chr2:209100951-209130798	29847	8602	143.161	136.195	60.7284	61.0237
ENSG00000175467	2421.09	1.61615	0.0849631	17.8532	2.73019e-71	8.79908e-69	protein_coding	+	SART1	chr11:65729160-65747299	18139	6356	21.8626	23.328	67.4831	72.5781
ENSG00000148730	5554.96	-1.08794	0.0562513	-17.5696	4.20836e-69	1.33072e-66	protein_coding	+	EIF4EBP2	chr10:72164135-72188374	24239	7254	54.0629	52.3375	24.4542	25.4228
ENSG00000116954	1051.51	-2.10586	0.114145	-17.5613	4.87243e-69	1.51217e-66	protein_coding	-	RRAGC	chr1:39303870-39325495	21625	5918	26.3914	25.5036	5.97557	5.7403
ENSG00000143420	2447.4	1.36972	0.0723537	17.5568	5.27302e-69	1.60674e-66	protein_coding	-	ENSA	chr1:150573327-150602088	28761	13854	54.7384	55.9974	144.832	143.314
ENSG00000173530	1027.53	-2.14869	0.117275	-17.4574	3.02555e-68	9.05451e-66	protein_coding	-	TNFRSF10D	chr8:22993101-23021543	28442	3529	21.1672	19.5483	4.52969	4.37715
ENSG00000170035	1052.13	-2.20565	0.12073	-17.4284	5.02326e-68	1.47693e-65	protein_coding	+	UBE2E3	chr2:181831975-181941312	109337	6622	80.6378	75.5956	15.6219	17.1301
ENSG00000117724	11072.5	1.02291	0.0532079	17.3523	1.89555e-67	5.47715e-65	protein_coding	+	CENPF	chr1:214776538-214837931	61393	12654	51.202	47.1052	103.531	96.7792
ENSG00000003436	1508.04	1.71715	0.0934406	17.3133	3.73483e-67	1.06088e-64	protein_coding	-	TFPI	chr2:188328957-188430487	101530	16821	27.2515	25.5779	92.0125	84.2165
ENSG00000103257	28805.1	0.731317	0.0367282	17.1938	2.95521e-66	8.2544e-64	protein_coding	-	SLC7A5	chr16:87863629-87903094	39465	5176	257.932	267.617	432.398	440.873
ENSG00000084733	2957.09	-1.31864	0.0709404	-17.1869	3.32723e-66	9.14115e-64	protein_coding	+	RAB10	chr2:26256976-26360323	103347	4975	92.236	91.7763	38.2312	35.1618
ENSG00000167491	5483.99	1.28054	0.068853	17.1547	5.80175e-66	1.56825e-63	protein_coding	+	GATAD2A	chr19:19496635-19619740	123105	15853	51.6208	60.7676	137.191	137.316
ENSG00000073712	2174.4	-1.42318	0.0772168	-17.1432	7.06791e-66	1.88018e-63	protein_coding	-	FERMT2	chr14:53323986-53419153	95167	16777	50.3554	49.3179	18.2804	18.5744
ENSG00000164684	7759.48	1.13797	0.0606356	17.1261	9.47581e-66	2.48133e-63	protein_coding	-	ZNF704	chr8:81540686-81787016	246330	15756	48.742	48.1948	109.416	104.773
ENSG00000069956	3445.42	1.24217	0.0671529	17.017	6.14137e-65	1.58344e-62	protein_coding	+	MAPK6	chr15:52244303-52358462	114159	8171	23.7985	23.2592	56.8244	55.1106
ENSG00000136238	6127.2	1.04865	0.0558534	16.9918	9.44021e-65	2.3971e-62	protein_coding	+	RAC1	chr7:6414154-6443608	29454	4368	115.92	114.466	235.792	242.203
ENSG00000105058	1673.11	1.59048	0.0877773	16.9881	1.00667e-64	2.51803e-62	protein_coding	+	FAM32A	chr19:16296191-16302857	6666	4171	30.8196	33.7687	98.4327	98.4266
ENSG00000035403	9564.96	-0.850162	0.0441866	-16.9826	1.10393e-64	2.72069e-62	protein_coding	+	VCL	chr10:75757872-75879918	122046	9466	125.998	125.71	69.8618	69.5554
ENSG00000152104	5209.54	-1.03352	0.0549875	-16.9802	1.15115e-64	2.79597e-62	protein_coding	-	PTPN14	chr1:214522039-214725792	203753	19609	54.7219	53.3399	26.1213	26.5183
ENSG00000187239	7017.41	0.93585	0.0494833	16.8977	4.67624e-64	1.11956e-61	protein_coding	-	FNBP1	chr9:132649466-132805473	156007	8892	62.3733	62.4442	119.203	120.074
ENSG00000221890	6212.26	-0.948457	0.0503232	-16.8654	8.08123e-64	1.90751e-61	protein_coding	-	NPTXR	chr22:39214457-39239987	25530	5779	82.4976	83.1395	42.3018	43.3268
ENSG00000169855	1778.36	-1.823	0.102314	-16.8444	1.15395e-63	2.68598e-61	protein_coding	-	ROBO1	chr3:78646390-79816965	1170575	15213	30.0489	26.3651	8.21696	7.45178
ENSG00000090273	4807.3	1.03916	0.0558629	16.819	1.76998e-63	4.06344e-61	protein_coding	+	NUDC	chr1:27226729-27273353	46624	3099	88.9285	92.6253	187.62	186.65
ENSG00000129038	3182.45	-1.33498	0.0736273	-16.7794	3.45085e-63	7.81524e-61	protein_coding	+	LOXL1	chr15:74218330-74244478	26148	5956	153.966	152.671	56.4575	64.189
ENSG00000205937	4985.82	1.14776	0.0625836	16.7495	5.70777e-63	1.27542e-60	protein_coding	-	RNPS1	chr16:2303117-2318413	15296	20365	111.339	122.283	251.847	267.923
ENSG00000169221	1504.05	1.60339	0.0899469	16.7212	9.17959e-63	2.02422e-60	protein_coding	-	TBC1D10B	chr16:30368423-30381585	13162	10269	12.1014	12.6132	37.0441	38.9781
ENSG00000135821	3061.45	-1.29223	0.0714529	-16.6929	1.4758e-62	3.21207e-60	protein_coding	-	GLUL	chr1:182350839-182361341	10502	20970	117.685	118.296	45.3862	50.3404
ENSG00000178988	1330.15	1.6755	0.0944544	16.6863	1.6477e-62	3.54024e-60	protein_coding	-	MRFAP1L1	chr4:6709428-6711607	2179	3717	22.476	23.9183	75.375	74.9684
ENSG00000101752	3901.77	-1.22389	0.0674084	-16.6799	1.83485e-62	3.89245e-60	protein_coding	+	MIB1	chr18:19284918-19450918	166000	10811	34.2776	32.4094	14.3456	14.0626
ENSG00000067064	2532.81	-1.3489	0.07511	-16.6358	3.83286e-62	8.02937e-60	protein_coding	-	IDI1	chr10:1085848-1095110	9262	5127	91.1813	86.7403	34.2418	35.0703
ENSG00000063245	2821.07	1.28306	0.0717091	16.5065	3.29345e-61	6.8142e-59	protein_coding	+	EPN1	chr19:56186592-56221224	34632	4667	35.7719	36.3461	84.8203	91.7202
ENSG00000129250	3837.09	1.38739	0.0783256	16.4464	8.89436e-61	1.81781e-58	protein_coding	+	KIF1C	chr17:4901243-4931696	30453	9054	24.8081	25.1623	60.1776	71.6298
ENSG00000141424	2334.31	-1.48727	0.0845057	-16.4228	1.31331e-60	2.65177e-58	protein_coding	-	SLC39A6	chr18:33688495-33709348	20853	5186	60.5231	57.5024	20.5092	21.1596
ENSG00000174243	4197.18	1.21845	0.0683371	16.375	2.88444e-60	5.75481e-58	protein_coding	-	DDX23	chr12:49223547-49246625	23078	9901	52.1917	46.6852	112.499	118.698
ENSG00000138071	8047.26	-1.04729	0.058614	-16.1692	8.31911e-59	1.64024e-56	protein_coding	+	ACTR2	chr2:65454887-65498387	43500	6805	154.252	139.653	71.6856	70.0566
ENSG00000011405	2461.73	-1.34478	0.0772853	-16.1141	2.02968e-58	3.95529e-56	protein_coding	-	PIK3C2A	chr11:17099277-17229530	130253	11698	31.2846	28.6344	11.5667	11.8383
ENSG00000151414	1102.24	-1.88282	0.11074	-16.1013	2.49688e-58	4.80979e-56	protein_coding	+	NEK7	chr1:198126093-198291550	165457	6885	25.1822	25.4716	6.4718	6.94258
ENSG00000127483	3685.83	-1.15797	0.0659477	-16.0506	5.6646e-58	1.07878e-55	protein_coding	-	HP1BP3	chr1:21069154-21113816	44662	12671	153.065	147.654	65.8622	68.2405
ENSG00000110172	3170.98	-1.19401	0.0686028	-15.9552	2.62282e-57	4.93886e-55	protein_coding	-	CHORDC1	chr11:89934328-89956532	22204	16186	143.651	147.057	65.9924	60.529
ENSG00000128050	4887.15	-0.996353	0.0568255	-15.7807	4.22284e-56	7.8634e-54	protein_coding	+	PAICS	chr4:57301907-57327534	25627	8083	152.953	151.905	76.2726	76.0826
ENSG00000100216	1565.56	1.61536	0.0962826	15.7472	7.17965e-56	1.32224e-53	protein_coding	+	TOMM22	chr22:39077953-39080818	2865	2090	34.5706	33.0657	104.701	105.465
ENSG00000198911	4824.26	-1.00226	0.0574798	-15.7048	1.40253e-55	2.55489e-53	protein_coding	+	SREBF2	chr22:42229109-42303312	74203	10973	63.3067	64.8033	31.0102	32.715
ENSG00000118482	2509.62	1.24211	0.0727876	15.6997	1.51856e-55	2.73651e-53	protein_coding	+	PHF3	chr6:64345725-64489229	143504	20913	11.1357	11.2388	26.919	26.3441
ENSG00000198900	4778.87	-0.991387	0.0569795	-15.6524	3.19987e-55	5.70496e-53	protein_coding	+	TOP1	chr20:39657458-39753127	95669	3717	77.1011	75.2036	37.6792	38.6696
ENSG00000100426	1873.03	1.32255	0.078545	15.5724	1.12104e-54	1.97763e-52	protein_coding	+	ZBED4	chr22:50247490-50283726	36236	6891	9.54064	9.43765	23.8443	23.9774
ENSG00000135916	3804.1	-1.05066	0.0611288	-15.5554	1.46331e-54	2.55454e-52	protein_coding	+	ITM2C	chr2:231729354-231743963	14609	5215	183.821	191.096	89.8061	90.5561
ENSG00000085231	1781.78	-1.41769	0.0850374	-15.5043	3.24486e-54	5.60626e-52	protein_coding	-	TAF9	chr5:68646811-68665840	19029	10257	132.661	129.141	47.8444	49.1177
ENSG00000153250	2734.52	-1.18987	0.0704989	-15.4647	6.00062e-54	1.02617e-51	protein_coding	-	RBMS1	chr2:161128662-161350305	221643	17142	78.0421	73.9996	33.607	32.6986
ENSG00000110344	1863.09	-1.42765	0.0860008	-15.4466	7.95638e-54	1.34688e-51	protein_coding	+	UBE4A	chr11:118230300-118269926	39626	9830	21.2668	19.8063	7.60774	7.50504
ENSG00000144381	24252.9	0.706586	0.0392953	15.4418	8.56284e-54	1.43505e-51	protein_coding	-	HSPD1	chr2:198351305-198381461	30156	8537	474.408	460.224	780.21	746.71
ENSG00000169174	1460.79	-1.62547	0.0989141	-15.4327	9.86192e-54	1.6364e-51	protein_coding	+	PCSK9	chr1:55505221-55530525	25304	7689	22.0022	23.0141	6.79879	7.52673
ENSG00000175061	4430.41	-1.06821	0.0629142	-15.3987	1.66965e-53	2.7433e-51	processed_transcript	+	FAM211A-AS1	chr17:16342136-16381992	39856	16802	359.146	379.694	168.706	182.016
ENSG00000161011	2693.52	-1.21948	0.0727533	-15.3953	1.75886e-53	2.86183e-51	protein_coding	+	SQSTM1	chr5:179233388-179265078	31690	16537	100.995	108.35	45.3274	44.0519
ENSG00000136819	1622.23	1.42759	0.0866339	15.3334	4.57516e-53	7.37261e-51	protein_coding	-	C9orf78	chr9:132589569-132598142	8573	7141	31.7738	31.245	87.2029	84.0888
ENSG00000106348	2573.94	-1.23645	0.074221	-15.3206	5.56614e-53	8.88409e-51	protein_coding	-	IMPDH1	chr7:128032331-128050306	17975	9403	86.0855	90.7585	36.2625	38.2542
ENSG00000179632	3080.36	1.13282	0.0676073	15.2852	9.60043e-53	1.51786e-50	protein_coding	+	MAF1	chr8:145159402-145162514	3112	3999	65.6172	69.462	147.506	150.133
ENSG00000116237	4235.77	1.0064	0.0595689	15.2238	2.45822e-52	3.85022e-50	protein_coding	-	ICMT	chr1:6281253-6296032	14779	7953	36.1072	37.4468	72.8953	75.3406
ENSG00000138814	2233.23	-1.38433	0.084438	-15.2178	2.69593e-52	4.18344e-50	protein_coding	-	PPP3CA	chr4:101944566-102269435	324869	15616	64.7119	57.451	22.72	23.6353
ENSG00000173120	3319.17	1.10808	0.0664766	15.1731	5.32763e-52	8.19136e-50	protein_coding	+	KDM2A	chr11:66886740-67025558	138818	25821	20.6811	22.1939	46.8207	46.0151
ENSG00000158470	4838.31	0.944266	0.0557563	15.1491	7.6842e-52	1.17072e-49	protein_coding	-	B4GALT5	chr20:48249482-48330415	80933	4713	41.6354	40.0943	78.284	79.3931
ENSG00000128641	1838.57	-1.32844	0.0814118	-15.0961	1.71672e-51	2.59193e-49	protein_coding	+	MYO1B	chr2:192109911-192290115	180204	14439	29.606	29.3782	11.6745	11.6178
ENSG00000179218	17837	0.693888	0.0393567	15.0951	1.7444e-51	2.61021e-49	protein_coding	+	CALR	chr19:13049392-13055303	5911	4893	468.721	462.97	751.73	756.873
ENSG00000110092	60375.8	-0.639938	0.0358087	-15.083	2.09545e-51	3.10775e-49	protein_coding	+	CCND1	chr11:69455855-69469242	13387	7023	1250.29	1242.33	783.592	814.747
ENSG00000151348	4430.63	-1.00685	0.0602481	-15.058	3.06086e-51	4.49973e-49	protein_coding	+	EXT2	chr11:44117099-44266979	149880	10497	118.201	112.534	56.5433	57.8714
ENSG00000147853	2683.1	-1.1997	0.0730965	-15.0516	3.36857e-51	4.90903e-49	protein_coding	-	AK3	chr9:4711155-4742043	30888	4264	85.7963	79.1684	35.304	36.0705
ENSG00000115310	6847.24	-0.86006	0.0506846	-15.0024	7.07814e-51	1.02261e-48	protein_coding	-	RTN4	chr2:55199325-55339757	140432	12229	211.064	206.789	112.033	117.614
ENSG00000169136	3820.34	-1.08376	0.0656475	-14.9985	7.51426e-51	1.07634e-48	protein_coding	+	ATF5	chr19:50431959-50437192	5233	5034	92.3715	95.5228	43.6107	44.5871
ENSG00000175390	2132.73	1.23564	0.076047	14.9425	1.74352e-50	2.47625e-48	protein_coding	+	EIF3F	chr11:7991798-8023409	31611	13959	51.8552	52.5342	124.955	122.586
ENSG00000070367	3564.36	1.08902	0.0662726	14.9319	2.04223e-50	2.87611e-48	protein_coding	-	EXOC5	chr14:57670518-57735726	65208	13954	46.974	45.3122	102.892	94.3721
ENSG00000102870	1065.52	1.69348	0.106808	14.9259	2.23756e-50	3.12494e-48	protein_coding	-	ZNF629	chr16:30789778-30798523	8745	6076	4.59019	4.58865	14.8364	15.3966
ENSG00000121653	2021.5	-1.48025	0.0926734	-14.9083	2.91219e-50	4.0335e-48	protein_coding	+	MAPK8IP1	chr11:45907202-45928016	20814	3937	36.8627	33.5262	11.6382	13.1996
ENSG00000144579	1668.06	-1.45908	0.0915376	-14.8554	6.41844e-50	8.81694e-48	protein_coding	+	CTDSP1	chr2:219262979-219270664	7685	8217	60.3692	64.9606	23.1797	21.9165
ENSG00000148948	693.539	1.9872	0.127034	14.8546	6.49112e-50	8.84429e-48	protein_coding	-	LRRC4C	chr11:40135753-41481323	1345570	11065	4.45164	4.63864	19.1129	18.0712
ENSG00000117115	741.396	-2.01249	0.129016	-14.8075	1.31008e-49	1.77061e-47	protein_coding	-	PADI2	chr1:17393256-17445948	52692	11133	24.9353	24.5519	5.42719	6.44744
ENSG00000134531	1049.8	1.64472	0.104374	14.8045	1.3701e-49	1.83692e-47	protein_coding	+	EMP1	chr12:13349650-13369708	20058	9047	13.0142	14.2425	43.9378	42.7118
ENSG00000111676	3630.54	-1.07387	0.0658704	-14.7918	1.65449e-49	2.2006e-47	protein_coding	+	ATN1	chr12:7033626-7051484	17858	6534	63.0357	65.5557	29.167	31.6235
ENSG00000159176	13545.5	-0.798119	0.0473689	-14.7443	3.34587e-49	4.41523e-47	protein_coding	-	CSRP1	chr1:201452658-201478584	25926	24374	460.863	465.696	262.438	269.487
ENSG00000073792	2241	-1.40833	0.0892549	-14.6709	9.90524e-49	1.29689e-46	protein_coding	-	IGF2BP2	chr3:185361527-185542844	181317	9744	46.4864	45.9964	15.6152	18.8315
ENSG00000185963	1942.25	1.33767	0.0844909	14.6598	1.16681e-48	1.51586e-46	protein_coding	-	BICD2	chr9:95473645-95527094	53449	8728	7.57444	7.88589	19.0036	20.4294
ENSG00000181104	5616.96	-0.886216	0.0536845	-14.6525	1.29921e-48	1.67489e-46	protein_coding	+	F2R	chr5:76011868-76031606	19738	4259	96.9038	93.544	51.3222	51.4615
ENSG00000103653	2506.86	1.14603	0.0714371	14.6515	1.31776e-48	1.68583e-46	protein_coding	+	CSK	chr15:75074398-75095539	21141	10415	34.106	34.5514	77.5492	75.2791
ENSG00000085998	1811.62	1.28308	0.0808772	14.6364	1.64502e-48	2.08855e-46	protein_coding	-	POMGNT1	chr1:46654354-46685977	31623	11926	23.6441	24.3205	58.6796	58.9649
ENSG00000114062	2573.55	1.28062	0.0808143	14.6189	2.12682e-48	2.67996e-46	protein_coding	-	UBE3A	chr15:25582381-25684128	101747	8479	16.3859	15.8544	41.2381	37.751
ENSG00000100354	2125.98	1.49405	0.0956586	14.5865	3.42109e-48	4.27866e-46	protein_coding	+	TNRC6B	chr22:40440821-40731812	290991	36206	10.294	8.63093	27.0272	26.9376
ENSG00000148943	1889.81	-1.43835	0.0918291	-14.5829	3.61052e-48	4.48213e-46	protein_coding	-	LIN7C	chr11:27516123-27528320	12197	8642	32.8725	28.403	11.0251	11.3158
ENSG00000178719	2749.15	-1.10481	0.0689523	-14.5792	3.80884e-48	4.69356e-46	protein_coding	+	GRINA	chr8:145064226-145067583	3357	6209	127.007	133.203	60.0812	60.3191
ENSG00000177764	1262.09	1.62726	0.104968	14.5595	5.0812e-48	6.21576e-46	protein_coding	+	ZCCHC3	chr20:277737-280965	3228	3228	9.01001	9.04216	26.6912	30.0297
ENSG00000130956	537.353	2.20857	0.14539	14.4919	1.36257e-47	1.65474e-45	protein_coding	+	HABP4	chr9:99212483-99253618	41135	4642	3.70074	3.9883	18.5715	18.6899
ENSG00000105281	7857.43	0.774553	0.0466047	14.4801	1.61907e-47	1.95208e-45	protein_coding	-	SLC1A5	chr19:47278140-47291851	13711	5548	109.055	110.327	186.081	189.775
ENSG00000100591	5097.19	0.902477	0.0556249	14.4338	3.17315e-47	3.79848e-45	protein_coding	+	AHSA1	chr14:77924213-77935817	11604	6025	201.458	190.436	368.254	366.136
ENSG00000163659	5518.5	0.871176	0.0535935	14.3962	5.4672e-47	6.49821e-45	protein_coding	+	TIPARP	chr3:156391024-156424559	33535	10347	72.663	72.4036	136.516	129.499
ENSG00000165806	997.803	1.66423	0.109392	14.3046	2.04673e-46	2.41557e-44	protein_coding	+	CASP7	chr10:115438942-115490662	51720	6761	15.63	17.1169	51.0726	54.6226
ENSG00000100528	2109.93	-1.19928	0.0769213	-14.2993	2.21006e-46	2.5901e-44	protein_coding	-	CNIH1	chr14:54893654-54908149	14495	3885	140.077	141.794	62.4857	59.525
ENSG00000006194	831.254	1.76889	0.117394	14.2217	6.71784e-46	7.81835e-44	protein_coding	+	ZNF263	chr16:3313743-3351401	37658	15675	9.68113	10.5556	35.6845	34.9042
ENSG00000166012	2385.72	1.1693	0.0756706	14.1398	2.15774e-45	2.4939e-43	protein_coding	-	TAF1D	chr11:93463114-93517557	54443	20762	84.6895	80.4837	192.535	181.311
ENSG00000196642	5231.82	0.8646	0.0541466	14.1282	2.54606e-45	2.92256e-43	protein_coding	+	RABL6	chr9:139702374-139735639	33265	17485	59.4746	60.4866	108.75	110.198
ENSG00000070814	4848.02	0.887391	0.0557938	14.1199	2.86249e-45	3.26343e-43	protein_coding	+	TCOF1	chr5:149737202-149779871	42669	17876	33.7265	35.1034	63.3538	64.3004
ENSG00000106609	2807.14	1.1138	0.0721511	14.0619	6.51285e-45	7.37492e-43	protein_coding	+	TMEM248	chr7:66386212-66423538	37326	7349	43.0221	45.5937	97.9933	94.8502
ENSG00000143815	2404.88	-1.33597	0.0882286	-14.0128	1.30081e-44	1.4631e-42	protein_coding	-	LBR	chr1:225589204-225616627	27423	8791	79.8418	72.2933	28.6584	31.035
ENSG00000086827	865.399	1.78286	0.12044	13.9804	2.05383e-44	2.29468e-42	protein_coding	-	ZW10	chr11:113603909-113644533	40624	4043	6.23988	5.77533	22.0692	20.3772
ENSG00000155506	4347.22	-0.959998	0.06163	-13.9641	2.58041e-44	2.86392e-42	protein_coding	+	LARP1	chr5:154092462-154197167	104705	10589	54.3165	54.0343	28.6277	26.9227
ENSG00000113583	1207.96	-1.63305	0.110006	-13.9462	3.31895e-44	3.65936e-42	protein_coding	-	C5orf15	chr5:133291201-133304478	13277	3464	39.9269	41.8005	14.043	11.8761
ENSG00000117899	1192.64	1.55027	0.104115	13.9389	3.67541e-44	4.02589e-42	protein_coding	-	MESDC2	chr15:81239667-81282219	42552	9782	8.10856	8.43194	26.0258	23.2449
ENSG00000078804	596.827	-2.07262	0.142084	-13.8678	9.92162e-44	1.07972e-41	protein_coding	+	TP53INP2	chr20:33292094-33301243	9149	4804	13.8273	14.4715	3.06013	3.39248
ENSG00000260032	8923.41	0.805057	0.051157	13.789	2.96913e-43	3.2103e-41	lincRNA	-	LINC00657	chr20:34633544-34638882	5338	5338	64.0522	60.4216	111.243	106.686
ENSG00000182903	802.202	1.82407	0.125214	13.7744	3.63437e-43	3.90438e-41	protein_coding	-	ZNF721	chr4:419604-492945	73341	10281	6.31306	6.23672	21.7571	23.989
ENSG00000156735	818.619	-1.7606	0.120779	-13.7514	4.99769e-43	5.33479e-41	protein_coding	+	BAG4	chr8:38034051-38070819	36768	7015	16.3784	15.6488	4.57764	4.63196
ENSG00000134013	658.67	-2.01793	0.140703	-13.6104	3.47463e-42	3.68552e-40	protein_coding	-	LOXL2	chr8:23154702-23282841	128139	9585	25.0759	24.5962	5.954	5.87258
ENSG00000074695	4180.47	-1.02954	0.0683707	-13.6017	3.91177e-42	4.12311e-40	protein_coding	-	LMAN1	chr18:56995055-57027194	32139	7869	73.3352	70.2265	33.5809	36.419
ENSG00000063978	2194.98	-1.10199	0.0737064	-13.5984	4.09404e-42	4.28825e-40	protein_coding	+	RNF4	chr4:2463947-2627047	163100	16329	78.0323	78.6987	35.9118	36.703
ENSG00000134250	4233.34	-0.928352	0.0609904	-13.5885	4.68665e-42	4.87848e-40	protein_coding	-	NOTCH2	chr1:120454176-120612240	158064	17918	28.4378	27.6779	14.138	15.2427
ENSG00000119630	4940.63	0.891506	0.0583841	13.563	6.63743e-42	6.86646e-40	protein_coding	-	PGF	chr14:75408537-75422487	13950	10091	163.548	172.156	313.298	311.145
ENSG00000185585	180.133	-3.7707	0.261666	-13.5589	7.01546e-42	7.21302e-40	protein_coding	+	OLFML2A	chr9:127539437-127577164	37727	12038	5.72588	4.69305	0.322881	0.257652
ENSG00000166025	2296.67	1.25765	0.0854937	13.5509	7.82288e-42	7.99413e-40	protein_coding	+	AMOTL1	chr11:94439597-94609918	170321	16897	10.8019	9.268	25.0238	23.3426
ENSG00000113013	13775.4	0.650667	0.0407755	13.5103	1.36016e-41	1.38151e-39	protein_coding	-	HSPA9	chr5:137890571-137911133	20562	7399	244.155	237.284	382.104	374.478
ENSG00000137710	8261.8	-0.933197	0.0618325	-13.4828	1.97364e-41	1.99254e-39	protein_coding	-	RDX	chr11:110045605-110167447	121842	12975	191.092	166.61	91.9271	94.7488
ENSG00000139880	1251.43	-1.37664	0.0951088	-13.4263	4.24053e-41	4.25551e-39	protein_coding	-	CDH24	chr14:23516271-23526747	10476	5271	36.4359	35.7961	13.6221	13.8744
ENSG00000196159	2532.36	1.1509	0.0784684	13.4021	5.88079e-41	5.86644e-39	protein_coding	+	FAT4	chr4:126237554-126414087	176533	18828	6.58464	5.98178	13.5524	14.5186
ENSG00000258947	5997.76	-0.909488	0.0604647	-13.3959	6.3892e-41	6.33589e-39	protein_coding	+	TUBB3	chr16:89987800-90005169	17369	14086	232.468	248.693	121.681	133.54
ENSG00000044574	14087.6	0.644016	0.0406557	13.3864	7.25731e-41	7.15443e-39	protein_coding	-	HSPA5	chr9:127997132-128003609	6477	3900	176.886	172.021	271.638	274.102
ENSG00000107779	4086.38	1.03038	0.0696093	13.3732	8.67734e-41	8.5043e-39	protein_coding	+	BMPR1A	chr10:88516407-88692595	176188	11441	28.9426	25.415	56.676	54.8375
ENSG00000108797	341.15	-2.70055	0.192985	-13.372	8.81957e-41	8.59344e-39	protein_coding	+	CNTNAP1	chr17:40834631-40851832	17201	7557	8.74832	7.73647	1.10809	1.17394
ENSG00000127603	6718.93	-1.01786	0.0688979	-13.3307	1.5339e-40	1.48593e-38	protein_coding	+	MACF1	chr1:39546988-39952849	405861	57307	73.4573	82.7106	39.8168	36.9865
ENSG00000149485	7724.53	-0.807992	0.0531537	-13.3264	1.62465e-40	1.5648e-38	protein_coding	-	FADS1	chr11:61567099-61596790	29691	16313	144.711	134.779	78.0965	81.1737
ENSG00000092201	9374.78	0.730964	0.0473759	13.3245	1.66708e-40	1.59649e-38	protein_coding	-	SUPT16H	chr14:21819631-21852425	32794	9966	86.6843	82.2493	140.762	140.044
ENSG00000090621	5836.05	0.791362	0.0520444	13.2908	2.6165e-40	2.49147e-38	protein_coding	-	PABPC4	chr1:40026488-40042462	15974	17177	109.956	111.391	192.219	191.648
ENSG00000172667	586.308	-2.00047	0.143067	-13.267	3.59705e-40	3.40582e-38	protein_coding	-	ZMAT3	chr3:178735011-178790067	55056	11920	8.21659	7.65194	1.75327	2.05853
ENSG00000092847	2539.89	-1.07578	0.0738083	-13.2302	5.87565e-40	5.53202e-38	protein_coding	+	AGO1	chr1:36335409-36395211	59802	14325	18.7782	17.6352	8.51156	8.65984
ENSG00000109436	1756.79	1.26464	0.0882715	13.2056	8.14629e-40	7.62702e-38	protein_coding	-	TBC1D9	chr4:141541919-141677274	135355	5975	7.08071	6.77194	17.4434	16.1845
ENSG00000072832	845.447	-1.63869	0.116662	-13.1929	9.63532e-40	8.97102e-38	protein_coding	-	CRMP1	chr4:5749811-5894785	144974	8956	24.0185	23.5129	7.33923	7.58769
ENSG00000102225	3567.18	0.956215	0.0651883	13.1431	1.86473e-39	1.72658e-37	protein_coding	+	CDK16	chrX:47077259-47089396	12137	16079	58.0789	57.8233	109.443	116.235
ENSG00000103495	8173.97	0.822631	0.0553997	13.0516	6.2225e-39	5.72983e-37	protein_coding	+	MAZ	chr16:29817427-29823649	6222	15635	131.04	145.428	241.416	248.657
ENSG00000103540	1687.24	1.23773	0.0872432	13.0509	6.27647e-39	5.74794e-37	protein_coding	+	CCP110	chr16:19535133-19564730	29597	16225	11.9738	11.3542	28.0523	27.4534
ENSG00000099968	1986.15	1.15882	0.0813582	13.0245	8.87746e-39	8.08572e-37	protein_coding	+	BCL2L13	chr22:18111621-18213388	101767	19370	23.3876	23.6081	50.9038	54.7733
ENSG00000134748	1110.17	-1.61171	0.116355	-13.0049	1.14685e-38	1.03892e-36	protein_coding	+	PRPF38A	chr1:52870236-52886511	16275	6686	29.6726	29.6354	8.78468	10.185
ENSG00000136026	3067.46	-0.981475	0.0678573	-12.9981	1.2548e-38	1.1306e-36	protein_coding	-	CKAP4	chr12:106631655-106698057	66402	4354	71.6431	73.4803	36.1095	37.0641
ENSG00000140859	4460.49	0.913326	0.0626958	12.9813	1.56249e-38	1.40031e-36	protein_coding	-	KIFC3	chr16:57792129-57896957	104828	17654	59.7419	65.5216	116.826	119.891
ENSG00000159842	1446.19	-1.40532	0.100676	-12.977	1.65324e-38	1.47376e-36	protein_coding	-	ABR	chr17:906758-1132315	225557	20584	31.2026	30.5819	10.714	12.295
ENSG00000149480	5279.57	-0.838102	0.0569159	-12.9755	1.68514e-38	1.49425e-36	protein_coding	-	MTA2	chr11:62360686-62369312	8626	6374	135.841	134.063	77.6982	72.9794
ENSG00000185624	10480.1	0.715833	0.0475054	12.9697	1.81648e-38	1.60223e-36	protein_coding	-	P4HB	chr17:79801035-79818570	17535	14430	179.47	187.048	309.429	293.585
ENSG00000165997	2076.57	-1.28147	0.0911613	-12.9666	1.89304e-38	1.66102e-36	protein_coding	+	ARL5B	chr10:18948334-18970568	22234	7190	28.1602	24.2727	10.8894	10.4761
ENSG00000085449	3195.3	-1.02752	0.0716077	-12.9589	2.09126e-38	1.82539e-36	protein_coding	-	WDFY1	chr2:224720433-224810104	89671	6658	78.8126	72.3166	37.8966	35.9246
ENSG00000166716	2167.58	1.07662	0.0754637	12.951	2.31798e-38	2.0128e-36	protein_coding	+	ZNF592	chr15:85291866-85349659	57793	15259	11.9018	12.3382	25.9906	25.4392
ENSG00000103449	1430.87	1.33046	0.0951505	12.9414	2.62858e-38	2.27074e-36	protein_coding	-	SALL1	chr16:51169886-51185278	15392	6547	13.9642	15.5008	38.3362	36.5735
ENSG00000196365	3213.98	0.989681	0.0689494	12.9126	3.81942e-38	3.28254e-36	protein_coding	-	LONP1	chr19:5691845-5720583	28738	10117	34.5782	36.7181	72.8962	69.3864
ENSG00000091436	2950.39	-1.00288	0.0700842	-12.8917	5.01473e-38	4.28785e-36	protein_coding	+	MLTK	chr2:173940163-174132738	192575	17089	42.0836	39.0261	20.2512	20.0355
ENSG00000120256	1219	-1.39298	0.100378	-12.8911	5.05362e-38	4.29917e-36	protein_coding	-	LRP11	chr6:150139934-150186199	46265	4678	30.701	30.5232	12.0189	10.9994
ENSG00000164035	1232.4	1.33117	0.0959265	12.8486	8.76202e-38	7.4163e-36	protein_coding	-	EMCN	chr4:101316498-101801283	484785	8364	31.337	29.4353	75.9644	78.6694
ENSG00000166794	5525.85	0.786424	0.05352	12.8325	1.07831e-37	9.0811e-36	protein_coding	-	PPIB	chr15:64448011-64455404	7393	2453	265.601	279.9	467.829	474.991
ENSG00000137285	2932.45	-1.06811	0.0755315	-12.8279	1.14496e-37	9.59422e-36	protein_coding	-	TUBB2B	chr6:3224495-3231964	7469	3717	93.8865	97.387	43.0871	47.5259
ENSG00000173473	4488.94	-0.873657	0.0604271	-12.8123	1.39979e-37	1.16712e-35	protein_coding	-	SMARCC1	chr3:47626762-47823596	196834	9176	45.2275	43.1831	24.2192	23.8871
ENSG00000081277	31647.3	-0.568635	0.0366028	-12.8077	1.48449e-37	1.23161e-35	protein_coding	+	PKP1	chr1:201252580-201302121	49541	6734	476.493	488.78	325.423	324.969
ENSG00000164938	232.332	-3.10344	0.231039	-12.7863	1.95456e-37	1.61362e-35	protein_coding	-	TP53INP1	chr8:95938200-95961639	23439	6469	5.96688	4.99607	0.563193	0.518304
ENSG00000154978	1546.25	1.32816	0.0964248	12.7491	3.15375e-37	2.59087e-35	protein_coding	-	VOPP1	chr7:55503749-55640681	136932	12198	13.5811	15.7452	37.5971	36.9011
ENSG00000176890	4685.01	-0.844999	0.0585318	-12.736	3.73057e-37	3.04978e-35	protein_coding	+	TYMS	chr18:657604-673578	15974	4360	228.41	229.995	126.632	127.845
ENSG00000113360	2463.54	1.03853	0.0738556	12.717	4.75926e-37	3.87186e-35	protein_coding	-	DROSHA	chr5:31400604-31532303	131699	13513	26.6561	25.9244	53.523	55.0371
ENSG00000150093	13830.9	0.650641	0.043366	12.7033	5.66824e-37	4.58909e-35	protein_coding	-	ITGB1	chr10:33189247-33294720	105473	11999	199.065	191.753	311.181	303.077
ENSG00000189091	7527.18	-0.810918	0.0560519	-12.6905	6.67807e-37	5.38066e-35	protein_coding	+	SF3B3	chr16:70557691-70608820	51129	13089	144.266	145.42	78.0514	86.6479
ENSG00000163682	1617.78	-1.32326	0.0966313	-12.6703	8.64257e-37	6.93018e-35	protein_coding	-	RPL9	chr4:39455744-39460568	4824	5863	242.363	216.612	94.6934	86.7127
ENSG00000076706	789.052	-1.8126	0.135245	-12.6583	1.00687e-36	8.03529e-35	protein_coding	-	MCAM	chr11:119179241-119192231	12990	13676	35.0267	37.3221	8.65969	11.3022
ENSG00000113328	1686.12	-1.34301	0.0983198	-12.6534	1.07089e-36	8.50568e-35	protein_coding	+	CCNG1	chr5:162864575-162873157	8582	9248	59.8199	51.0443	20.6505	22.4797
ENSG00000244038	7006.88	0.756348	0.0520998	12.6047	1.98855e-36	1.57199e-34	protein_coding	-	DDOST	chr1:20978270-20988000	9730	4225	163.681	172.217	277.536	290.871
ENSG00000157657	1338.65	1.32062	0.0969602	12.5989	2.14231e-36	1.68559e-34	protein_coding	+	ZNF618	chr9:116638562-116818871	180309	12562	6.15728	6.767	15.6881	16.9551
ENSG00000100345	18696.3	0.636058	0.0426134	12.5853	2.5446e-36	1.99275e-34	protein_coding	-	MYH9	chr22:36677327-36784063	106736	11168	96.6671	98.4332	150.915	152.605
ENSG00000118816	3197.26	-0.940467	0.0670462	-12.5463	4.16661e-36	3.24782e-34	protein_coding	-	CCNI	chr4:77968311-77997158	28847	6645	70.9726	67.827	36.2626	35.7655
ENSG00000006007	2240.63	-1.11387	0.0809552	-12.536	4.74298e-36	3.67998e-34	protein_coding	-	GDE1	chr16:19513015-19533467	20452	7507	60.6596	57.7473	26.7485	27.5517
ENSG00000205978	431.502	-2.31471	0.176663	-12.5083	6.72196e-36	5.1914e-34	protein_coding	+	NYNRIN	chr14:24867992-24888494	20502	8067	8.83066	6.9811	1.44883	1.51555
ENSG00000241360	1087.43	1.428	0.106535	12.4734	1.04259e-35	8.01504e-34	protein_coding	+	PDXP	chr22:38054734-38062941	8207	3577	23.9656	22.8264	64.355	63.4171
ENSG00000145833	5677.6	0.839864	0.059438	12.4554	1.30692e-35	1.00012e-33	protein_coding	+	DDX46	chr5:134094469-134190823	96354	13868	68.1594	64.4722	119.802	118.246
ENSG00000122034	1946.35	1.13544	0.08354	12.4054	2.44324e-35	1.8612e-33	protein_coding	+	GTF3A	chr13:27998681-28009958	11277	4601	45.908	47.8145	101.943	105.505
ENSG00000072310	1160.69	-1.49682	0.112868	-12.39	2.95909e-35	2.24396e-33	protein_coding	-	SREBF1	chr17:17713713-17740325	26612	16064	36.5563	32.5534	11.1941	12.7978
ENSG00000115762	3603.67	0.928233	0.0670198	12.3667	3.95615e-35	2.98654e-33	protein_coding	+	PLEKHB2	chr2:131862420-132111282	248862	15454	32.4778	35.6829	65.4547	64.7394
ENSG00000169604	5422.09	-0.76271	0.0536395	-12.3621	4.19032e-35	3.14913e-33	protein_coding	+	ANTXR1	chr2:69240310-69476459	236149	9597	99.2147	98.9157	59.1175	57.4606
ENSG00000117461	1276.61	-1.28757	0.0963306	-12.3366	5.75341e-35	4.30453e-33	protein_coding	-	PIK3R3	chr1:46505812-46642160	136348	14699	19.2666	19.2978	8.04826	7.57919
ENSG00000168615	3568.72	-0.928828	0.0672904	-12.3267	6.50936e-35	4.84846e-33	protein_coding	+	ADAM9	chr8:38854388-38962663	108275	12232	62.9355	58.3068	31.6304	31.7945
ENSG00000139726	3501.03	0.896701	0.0647156	12.3194	7.11964e-35	5.27956e-33	protein_coding	+	DENR	chr12:123237321-123255611	18290	4620	41.8706	41.8453	77.1516	79.2453
ENSG00000130779	2130.1	1.06356	0.0783755	12.3043	8.58828e-35	6.34057e-33	protein_coding	-	CLIP1	chr12:122755979-122907179	151200	28092	12.8162	13.2965	28.0245	26.9129
ENSG00000081923	2057.67	-1.04378	0.0767836	-12.2972	9.38028e-35	6.89492e-33	protein_coding	-	ATP8B1	chr18:55313658-55470333	156675	9547	42.7041	41.6577	20.6408	20.0648
ENSG00000254726	4064.21	0.895509	0.0647596	12.2925	9.94184e-35	7.27578e-33	protein_coding	-	MEX3A	chr1:156041804-156051789	9985	6783	25.8345	25.6828	48.7385	47.4533
ENSG00000143870	10885.1	0.648109	0.0446152	12.2911	1.01089e-34	7.36585e-33	protein_coding	-	PDIA6	chr2:10923517-10978103	54586	6648	260.214	252.379	405.974	398.308
ENSG00000071564	5315.5	1.01685	0.074666	12.2893	1.0337e-34	7.49948e-33	protein_coding	-	TCF3	chr19:1609291-1652604	43313	13286	60.088	67.4155	119.353	139.955
ENSG00000168672	6568.74	-0.785722	0.0558782	-12.2789	1.17657e-34	8.49919e-33	protein_coding	-	FAM84B	chr8:127564687-127570638	5951	6244	120.26	117.564	71.7813	65.947
ENSG00000133740	1115.96	-1.41368	0.107135	-12.2706	1.30334e-34	9.37457e-33	protein_coding	+	E2F5	chr8:86089460-86129387	39927	11244	54.1421	51.7042	18.8192	20.2532
ENSG00000025772	1554.28	1.18992	0.0889612	12.2627	1.43569e-34	1.02824e-32	protein_coding	-	TOMM34	chr20:43570771-43589127	18356	2055	22.5258	22.6913	53.8229	50.3223
ENSG00000104885	2233.34	1.30939	0.0987973	12.2538	1.60291e-34	1.14311e-32	protein_coding	+	DOT1L	chr19:2164148-2232577	68429	15231	12.6959	15.5925	36.7139	34.2193
ENSG00000167470	2763.84	0.987519	0.0725465	12.2433	1.82496e-34	1.29595e-32	protein_coding	+	MIDN	chr19:1248552-1259142	10590	7853	41.6702	43.1516	87.2999	81.7674
ENSG00000080345	6599.77	0.758738	0.0538559	12.2387	1.93165e-34	1.36593e-32	protein_coding	+	RIF1	chr2:152266397-152364527	98130	23690	30.1507	29.7989	50.8458	50.7979
ENSG00000124762	711.545	-1.68037	0.129292	-12.225	2.28678e-34	1.61026e-32	protein_coding	+	CDKN1A	chr6:36644305-36655116	10811	6797	29.0705	32.371	9.28984	9.36653
ENSG00000073849	2015.47	-1.0819	0.0804029	-12.2211	2.39771e-34	1.68131e-32	protein_coding	+	ST6GAL1	chr3:186648274-186796341	148067	17974	44.5842	41.8749	20.6212	19.9638
ENSG00000167674	1707.14	1.14786	0.0858653	12.214	2.61618e-34	1.82685e-32	protein_coding	+	HDGFRP2	chr19:4472284-4502223	29939	7722	26.3229	27.5031	59.7281	60.4965
ENSG00000105426	4130.3	-0.913936	0.0667121	-12.2085	2.79882e-34	1.94628e-32	protein_coding	-	PTPRS	chr19:5158506-5340814	182308	11702	65.3408	60.8615	33.7757	32.9585
ENSG00000158545	2493.92	0.980184	0.0722209	12.1965	3.24329e-34	2.24605e-32	protein_coding	+	ZC3H18	chr16:88636789-88698374	61585	13860	28.2841	28.1233	56.9594	54.876
ENSG00000101367	6547.69	0.702839	0.0494823	12.1894	3.54021e-34	2.44158e-32	protein_coding	+	MAPRE1	chr20:31407699-31438211	30512	2616	122.833	119.697	197.282	198.096
ENSG00000169213	1860.36	-1.10275	0.0825116	-12.1618	4.96466e-34	3.40995e-32	protein_coding	-	RAB3B	chr1:52373628-52456436	82808	12839	10.3916	9.86953	4.55138	4.81015
ENSG00000138594	2896.03	-1.01971	0.0757672	-12.1478	5.8946e-34	4.03214e-32	protein_coding	+	TMOD3	chr15:52121825-52239492	117667	10219	56.3034	49.8313	25.8203	26.2242
ENSG00000006118	2823.69	-1.01651	0.0756045	-12.1308	7.25215e-34	4.9406e-32	protein_coding	+	TMEM132A	chr11:60691935-60704631	12696	16142	90.5624	98.2821	45.5737	47.235
ENSG00000057757	1404.85	1.22226	0.0926409	12.1251	7.77541e-34	5.26828e-32	protein_coding	+	PITHD1	chr1:24104895-24114722	9827	2363	28.4087	29.9042	68.1372	69.2758
ENSG00000096384	53570.7	0.517652	0.0344589	12.1249	7.79601e-34	5.26828e-32	protein_coding	+	HSP90AB1	chr6:44214824-44221620	6796	2929	1035.4	1002.77	1473.13	1446.47
ENSG00000158864	2181.25	1.05473	0.0788982	12.1106	9.27863e-34	6.245e-32	protein_coding	+	NDUFS2	chr1:161166894-161184185	17291	8644	41.8985	46.0258	91.2588	92.479
ENSG00000197747	684.21	-1.86397	0.145962	-12.0936	1.14191e-33	7.65492e-32	protein_coding	-	S100A10	chr1:151955391-151966866	11475	2184	73.4558	70.136	19.107	18.6863
ENSG00000119392	1702.53	1.1704	0.0886231	12.0891	1.20541e-33	8.01648e-32	protein_coding	+	GLE1	chr9:131266979-131304567	37588	4559	16.3836	15.4811	37.3551	35.0145
ENSG00000169504	8986.96	-0.834078	0.0607622	-12.0893	1.20246e-33	8.01648e-32	protein_coding	+	CLIC4	chr1:25071848-25170815	98967	7055	146.594	129.758	77.1036	77.4638
ENSG00000158164	233.186	-2.79642	0.220649	-12.0685	1.54839e-33	1.02567e-31	protein_coding	-	TMSB15A	chrX:101768604-101771712	3108	682	53.4738	50.9771	6.25066	6.68783
ENSG00000113552	1435.21	1.21831	0.092761	12.0662	1.59396e-33	1.0517e-31	protein_coding	-	GNPDA1	chr5:141371314-141392606	21292	11320	25.569	25.4926	57.0787	62.8877
ENSG00000174231	20888	0.561226	0.0382424	12.0657	1.60262e-33	1.05327e-31	protein_coding	-	PRPF8	chr17:1553923-1588176	34253	15811	136.959	136.886	204.861	199.54
ENSG00000167552	10994.9	-0.622388	0.0433757	-12.0498	1.94506e-33	1.27333e-31	protein_coding	-	TUBA1A	chr12:49578579-49583107	4528	8164	374.172	385.601	244.981	247.981
ENSG00000160145	920.833	1.60679	0.125249	12.0405	2.17646e-33	1.41927e-31	protein_coding	+	KALRN	chr3:123798870-124445172	646302	38698	9.32302	7.63856	26.3354	26.4093
ENSG00000146670	3092.23	0.951614	0.0708047	12.0369	2.2745e-33	1.47746e-31	protein_coding	-	CDCA5	chr11:64833772-64851636	17864	7272	47.4769	52.6529	96.5991	97.9345
ENSG00000255103	808.148	-1.62023	0.126462	-12.0242	2.65035e-33	1.71495e-31	protein_coding	+	KIAA0754	chr1:39876151-39882154	6003	6003	11.902	12.0288	3.42367	4.15504
ENSG00000135486	25585.4	0.57908	0.0399488	11.9977	3.65283e-33	2.35453e-31	protein_coding	+	HNRNPA1	chr12:54673977-54680872	6895	10005	933.603	894.753	1390.53	1343.31
ENSG00000184220	1379.34	1.19636	0.0915347	11.9885	4.08068e-33	2.62023e-31	protein_coding	+	CMSS1	chr3:99536678-99897447	360769	5314	42.0958	40.6583	95.0524	96.4046
ENSG00000138757	1835.05	1.11616	0.085047	11.9575	5.93504e-33	3.79638e-31	protein_coding	-	G3BP2	chr4:76567966-76649709	81743	11763	28.8997	28.3293	63.5343	61.4558
ENSG00000181449	1089.58	1.38345	0.107655	11.9327	7.98977e-33	5.09128e-31	protein_coding	+	SOX2	chr3:181429714-181432221	2507	3815	14.1926	14.6242	36.5911	39.7159
ENSG00000163956	3381.92	0.898274	0.0670582	11.9129	1.01355e-32	6.43409e-31	protein_coding	-	LRPAP1	chr4:3508103-3534286	26183	9743	72.7819	78.2016	137.599	144.849
ENSG00000065150	12703.7	0.574839	0.0400463	11.8626	1.85076e-32	1.17045e-30	protein_coding	+	IPO5	chr13:98605912-98676551	70639	16560	165.111	164.602	247.321	244.227
ENSG00000151012	3643.2	0.894765	0.0671761	11.8396	2.43659e-32	1.53514e-30	protein_coding	-	SLC7A11	chr4:139085251-139163503	78252	9851	11.0814	10.1696	20.1577	19.5067
ENSG00000109881	1841.36	1.09551	0.0845783	11.7803	4.93056e-32	3.0948e-30	protein_coding	-	CCDC34	chr11:27352374-27385415	33041	4476	50.8717	48.1135	106.842	106.235
ENSG00000197894	4032.78	-0.830338	0.0620782	-11.7736	5.33813e-32	3.33812e-30	protein_coding	-	ADH5	chr4:99992132-100009952	17820	7189	136.163	138.788	79.0765	75.1588
ENSG00000269636	315.203	-2.57408	0.209082	-11.7592	6.33524e-32	3.94692e-30	protein_coding	+	AC010441.1	chr5:150157867-150176297	18430	1972	14.1279	15.16	1.81264	2.48982
ENSG00000213190	4000.27	0.793559	0.0593008	11.7034	1.22435e-31	7.59959e-30	protein_coding	+	MLLT11	chr1:151030234-151040970	10736	4070	37.2957	36.864	65.2851	63.6117
ENSG00000168495	1863.12	1.03416	0.0799838	11.6895	1.44259e-31	8.92115e-30	protein_coding	+	POLR3D	chr8:22102617-22112113	9496	7506	31.833	30.6274	64.4088	64.2841
ENSG00000130803	1228.79	1.31299	0.104087	11.6659	1.90283e-31	1.17241e-29	protein_coding	+	ZNF317	chr19:9251056-9274100	23044	14381	9.17258	10.0491	25.4168	23.0115
ENSG00000114867	15417.2	-0.636591	0.0460416	-11.6609	2.01911e-31	1.2395e-29	protein_coding	+	EIF4G1	chr3:184032283-184053146	20863	20488	193.641	208.884	129.289	129.288
ENSG00000065559	1226.52	-1.25113	0.0988398	-11.6572	2.10976e-31	1.29042e-29	protein_coding	+	MAP2K4	chr17:11924141-12047147	123006	13038	26.2775	25.8925	11.2545	10.4265
ENSG00000065833	2405.3	0.952817	0.0732643	11.6497	2.3014e-31	1.40251e-29	protein_coding	-	ME1	chr6:83920108-84140797	220689	4631	34.8477	35.2283	67.2415	69.0419
ENSG00000164647	3168.23	0.850387	0.0644807	11.6458	2.41051e-31	1.46369e-29	protein_coding	+	STEAP1	chr7:89783689-89794143	10454	2271	104.692	103.831	188.216	188.987
ENSG00000120868	939.362	-1.57946	0.127275	-11.6349	2.7376e-31	1.65629e-29	protein_coding	+	APAF1	chr12:99038919-99129204	90285	13977	12.0649	10.3247	4.02126	3.30338
ENSG00000090339	428.766	-2.0328	0.166132	-11.6208	3.2328e-31	1.94383e-29	protein_coding	+	ICAM1	chr19:10381511-10397291	15780	5478	10.2597	10.7151	2.23576	2.58182
ENSG00000180398	3056.15	-1.03138	0.0802185	-11.6207	3.23604e-31	1.94383e-29	protein_coding	-	MCFD2	chr2:47129009-47168994	39985	14077	57.9105	54.8501	29.7418	25.1778
ENSG00000110900	503.878	-2.22296	0.182578	-11.6093	3.6976e-31	2.21315e-29	protein_coding	+	TSPAN11	chr12:31079362-31149534	70172	7855	12.7986	12.0026	1.82808	3.0804
ENSG00000145147	2669.24	0.944078	0.0728929	11.5892	4.67533e-31	2.78839e-29	protein_coding	+	SLIT2	chr4:20254883-20622184	367301	13470	17.2305	16.4391	32.2702	32.8056
ENSG00000204217	1488.69	-1.29381	0.10315	-11.585	4.9122e-31	2.91928e-29	protein_coding	+	BMPR2	chr2:203241659-203432474	190815	12148	10.151	8.61262	3.86697	3.6885
ENSG00000163349	3987.97	0.78608	0.0594448	11.5494	7.43101e-31	4.40057e-29	protein_coding	+	HIPK1	chr1:114471814-114520426	48612	18498	26.2592	25.0332	44.8931	43.7862
ENSG00000162368	1937.04	-1.10966	0.0877309	-11.5174	1.07802e-30	6.36147e-29	protein_coding	+	CMPK1	chr1:47799469-47844511	45042	5835	71.3153	62.6405	31.3687	30.23
ENSG00000106346	1013.28	1.3721	0.110739	11.499	1.33402e-30	7.84449e-29	protein_coding	+	USP42	chr7:6144515-6201195	56680	9693	6.38178	6.08526	17.0451	15.7579
ENSG00000168003	9306.82	0.651768	0.0480486	11.4899	1.48239e-30	8.68648e-29	protein_coding	+	SLC3A2	chr11:62623518-62656352	32834	15522	210.747	222.319	333.567	347.702
ENSG00000171873	3634.89	0.812022	0.062064	11.4804	1.65522e-30	9.66547e-29	protein_coding	-	ADRA1D	chr20:4201329-4229721	28392	2675	58.4154	59.0323	100.381	106.364
ENSG00000173674	3983.47	-0.826704	0.0633444	-11.4801	1.66145e-30	9.66814e-29	protein_coding	-	EIF1AX	chrX:20142636-20159962	17326	4854	96.9793	93.2338	53.5029	53.4164
ENSG00000164741	2243.51	-1.22635	0.0982503	-11.4739	1.78452e-30	1.03483e-28	protein_coding	-	DLC1	chr8:12940870-13373167	432297	17281	45.5706	38.6589	16.3941	19.1805
ENSG00000008083	1395.44	1.21056	0.0969136	11.4714	1.83572e-30	1.06085e-28	protein_coding	+	JARID2	chr6:15246527-15522252	275725	6869	6.82937	7.79766	16.9959	17.2143
ENSG00000109586	5048.16	-0.77589	0.0590433	-11.4546	2.22949e-30	1.28398e-28	protein_coding	+	GALNT7	chr4:174089904-174245118	155214	10282	106.502	100.168	60.919	59.4927
ENSG00000158417	7111.79	0.662519	0.049248	11.4287	3.00551e-30	1.72498e-28	protein_coding	+	EIF5B	chr2:99953816-100017789	63973	8993	55.5217	55.4939	89.733	86.2779
ENSG00000007168	4562.75	0.825714	0.0635753	11.4241	3.17057e-30	1.8135e-28	protein_coding	+	PAFAH1B1	chr17:2496504-2588909	92405	12181	96.0658	89.9736	170.916	159.98
ENSG00000115758	9501.8	0.599132	0.0437213	11.422	3.24541e-30	1.85e-28	protein_coding	-	ODC1	chr2:10580094-10588630	8536	3738	186.836	189.694	285.189	285.792
ENSG00000140553	2026.73	1.0317	0.0817392	11.4091	3.76501e-30	2.13891e-28	protein_coding	+	UNC45A	chr15:91473410-91497323	23913	12070	23.4889	25.3137	50.9347	49.5023
ENSG00000164211	785.501	-1.61468	0.132954	-11.402	4.08744e-30	2.31424e-28	protein_coding	-	STARD4	chr5:110831731-110848288	16557	13923	22.6259	20.0698	7.44902	6.14416
ENSG00000160888	2468.84	1.01282	0.0801474	11.3989	4.23377e-30	2.38901e-28	protein_coding	+	IER2	chr19:13261229-13265722	4493	6305	47.096	51.6752	94.903	105.553
ENSG00000166341	283.669	-2.34896	0.196575	-11.3704	5.86884e-30	3.30053e-28	protein_coding	-	DCHS1	chr11:6642556-6677085	34529	10742	2.90662	3.30145	0.533122	0.584815
ENSG00000146476	941.321	-1.42277	0.116473	-11.3682	6.02346e-30	3.37616e-28	protein_coding	+	C6orf211	chr6:151773422-151791236	17814	4285	33.0172	31.4805	11.2463	12.3448
ENSG00000104825	1188.15	1.2878	0.104664	11.3626	6.41695e-30	3.58472e-28	protein_coding	+	NFKBIB	chr19:39390340-39399533	9193	6499	13.5906	13.4002	32.5588	34.2683
ENSG00000072042	2535.96	-0.926857	0.0730834	-11.3244	9.937e-30	5.5327e-28	protein_coding	-	RDH11	chr14:68143518-68162531	19013	11480	69.4126	68.3304	34.8212	37.2337
ENSG00000146872	1004.83	1.39798	0.114792	11.319	1.05682e-29	5.86464e-28	protein_coding	+	TLK2	chr17:60536019-60692842	156823	14342	10.342	10.7053	29.2525	27.2269
ENSG00000196449	1617.35	1.14252	0.0923684	11.298	1.34273e-29	7.42669e-28	protein_coding	-	YRDC	chr1:38268616-38273857	5241	1821	28.9496	31.9528	66.4364	69.2609
ENSG00000184613	15693.2	0.598675	0.044177	11.2942	1.40252e-29	7.73185e-28	protein_coding	-	NELL2	chr12:44902058-45315631	413573	12555	266.905	275.894	412.376	410.494
ENSG00000090863	16977	0.556506	0.0404418	11.2934	1.41425e-29	7.77094e-28	protein_coding	-	GLG1	chr16:74485856-74641012	155156	14781	200.918	196.328	295.2	289.548
ENSG00000142945	3965.66	0.780593	0.0603431	11.2867	1.52684e-29	8.36222e-28	protein_coding	+	KIF2C	chr1:45205490-45233439	27949	5736	60.1733	58.9117	104.274	100.865
ENSG00000103365	2334.76	-1.01819	0.0814885	-11.2752	1.73956e-29	9.49617e-28	protein_coding	-	GGA2	chr16:23474863-23533316	58453	14367	74.5253	72.4881	38.7085	33.5681
ENSG00000159023	7430.04	-0.742257	0.0570163	-11.2747	1.74941e-29	9.51895e-28	protein_coding	+	EPB41	chr1:29213603-29446553	232950	16803	81.6719	74.7225	47.6393	45.6606
ENSG00000065548	3534.82	0.778432	0.0602267	11.2724	1.79598e-29	9.7407e-28	protein_coding	+	ZC3H15	chr2:187350883-187374090	23207	5175	80.1084	80.05	138.757	136.694
ENSG00000172935	191.246	-2.82905	0.238271	-11.2636	1.98505e-29	1.07314e-27	protein_coding	-	MRGPRF	chr11:68771863-68780877	9014	5274	11.598	11.8026	1.38814	1.43391
ENSG00000114450	1442.06	-1.33174	0.109736	-11.2313	2.86386e-29	1.54326e-27	protein_coding	-	GNB4	chr3:179116990-179169378	52388	4824	50.2104	45.2347	19.1362	18.2413
ENSG00000159202	2321.36	-0.928062	0.0738239	-11.226	3.03902e-29	1.6324e-27	protein_coding	+	UBE2Z	chr17:46985731-47006418	20687	9605	56.2509	56.395	28.8514	30.0385
ENSG00000127774	473.209	1.85075	0.156218	11.213	3.52129e-29	1.87369e-27	protein_coding	+	EMC6	chr17:3572109-3572962	853	1411	20.6061	22.6919	76.6738	86.7682
ENSG00000130762	535.794	-1.76177	0.148266	-11.213	3.52176e-29	1.87369e-27	protein_coding	+	ARHGEF16	chr1:3370990-3397677	26687	7149	18.9072	19.1498	5.31585	5.46133
ENSG00000173457	2013.12	1.17056	0.0955772	11.2131	3.51755e-29	1.87369e-27	protein_coding	-	PPP1R14B	chr11:64011956-64014413	2457	2002	75.1761	85.2828	167.015	197.697
ENSG00000055070	6320.68	0.767934	0.0596776	11.2003	4.06379e-29	2.15522e-27	protein_coding	+	SZRD1	chr1:16679070-16724640	45570	11134	95.173	100.448	158.211	175.684
ENSG00000108001	2933.08	0.844834	0.0665624	11.1986	4.14363e-29	2.19063e-27	protein_coding	-	EBF3	chr10:131633547-131762105	128558	6287	36.7836	35.2101	65.6452	64.1299
ENSG00000176407	2221.7	0.993658	0.0798808	11.1977	4.18432e-29	2.20519e-27	protein_coding	+	KCMF1	chr2:85198216-85286595	88379	8107	46.439	46.9906	89.4752	97.6181
ENSG00000214655	1523.05	-1.10502	0.0899111	-11.1851	4.82511e-29	2.53492e-27	protein_coding	+	ZSWIM8	chr10:75545340-75561551	16211	17979	31.0655	31.946	14.9499	14.1231
ENSG00000037241	652.189	1.58453	0.133597	11.124	9.5918e-29	5.0234e-27	protein_coding	+	RPL26L1	chr5:172385732-172396774	11042	2455	35.8589	35.8612	111.91	109.365
ENSG00000163902	8364.16	0.606607	0.0456162	11.1119	1.09758e-28	5.73031e-27	protein_coding	-	RPN1	chr3:128338817-128399918	61101	6060	171.734	172.691	266.068	259.054
ENSG00000147400	1633.83	1.0326	0.0842415	11.0807	1.55577e-28	8.09728e-27	protein_coding	-	CETN2	chrX:151995517-151999321	3804	2404	47.0949	47.8379	100.072	95.5222
ENSG00000120539	1492.44	-1.10353	0.0909563	-11.0434	2.36045e-28	1.22473e-26	protein_coding	+	MASTL	chr10:27443753-27475853	32100	4878	35.8137	33.6898	16.3812	15.6968
ENSG00000075618	10722.7	-0.689385	0.0534196	-11.0401	2.44794e-28	1.2662e-26	protein_coding	+	FSCN1	chr7:5632439-5646286	13847	7967	263.115	278.292	159.049	175.963
ENSG00000169180	3861.85	-0.902983	0.0730966	-10.9949	4.04268e-28	2.08465e-26	protein_coding	-	XPO6	chr16:28109300-28223241	113941	13264	88.234	97.4443	46.3851	52.4009
ENSG00000108175	1568.58	-1.15813	0.096347	-10.9919	4.18263e-28	2.15021e-26	protein_coding	+	ZMIZ1	chr10:80828792-81076276	247484	11667	27.0125	26.0648	12.7746	10.8409
ENSG00000173812	4684.58	0.721088	0.0567323	10.9552	6.2741e-28	3.21552e-26	protein_coding	+	EIF1	chr17:39845137-39848920	3783	8580	263.528	254.762	436.687	419.648
ENSG00000123240	689.944	-1.59726	0.136919	-10.9511	6.56543e-28	3.35457e-26	protein_coding	+	OPTN	chr10:13141449-13180291	38842	7626	20.4242	21.4173	7.14715	6.31677
ENSG00000105321	769.744	1.47299	0.125613	10.9446	7.05616e-28	3.58939e-26	protein_coding	+	CCDC9	chr19:47759237-47775210	15973	4140	11.9854	12.8514	37.1092	33.5254
ENSG00000117751	1933.43	0.981067	0.080579	10.9444	7.06784e-28	3.58939e-26	protein_coding	+	PPP1R8	chr1:28157289-28178187	20898	7167	39.6308	37.5113	78.7618	74.4635
ENSG00000105939	676.623	-1.5984	0.137007	-10.9436	7.12863e-28	3.60933e-26	protein_coding	-	ZC3HAV1	chr7:138728266-138794465	66199	12151	8.69738	8.00139	2.61249	2.73136
ENSG00000108671	3035.19	0.936262	0.0765193	10.9389	7.51409e-28	3.79303e-26	protein_coding	+	PSMD11	chr17:30771279-30810336	39057	10821	59.9342	69.1223	122.254	125.809
ENSG00000006016	5334.07	-0.677641	0.0528541	-10.935	7.84305e-28	3.9472e-26	protein_coding	-	CRLF1	chr19:18683030-18718551	35521	3740	366.126	373.777	227.805	233.892
ENSG00000162437	1411.19	-1.14651	0.0959484	-10.9185	9.40515e-28	4.71919e-26	protein_coding	+	RAVER2	chr1:65210778-65298915	88137	9023	24.0908	21.9733	10.088	10.497
ENSG00000167110	1302.94	1.24943	0.105415	10.9174	9.51977e-28	4.76244e-26	protein_coding	-	GOLGA2	chr9:131018108-131038274	20166	9252	14.1265	16.1156	34.2368	38.5599
ENSG00000096654	386.648	1.9281	0.167445	10.9169	9.5686e-28	4.77262e-26	protein_coding	-	ZNF184	chr6:27418522-27440897	22375	5555	3.14753	3.39282	14.0146	12.2519
ENSG00000162736	1857.69	0.971818	0.0801074	10.893	1.24421e-27	6.18747e-26	protein_coding	+	NCSTN	chr1:160313062-160328742	15680	8703	29.2918	27.811	56.8948	55.7382
ENSG00000213799	216.078	2.48738	0.218697	10.8914	1.26648e-27	6.27954e-26	protein_coding	+	ZNF845	chr19:53837002-53858122	21120	8402	1.23403	1.19873	8.09929	7.35047
ENSG00000139372	2454.75	0.939691	0.0771986	10.8868	1.33177e-27	6.58381e-26	protein_coding	+	TDG	chr12:104359582-104382652	23070	8509	36.3101	33.3492	69.8051	64.545
ENSG00000172201	1469.17	1.0982	0.0918557	10.8779	1.46961e-27	7.24387e-26	protein_coding	+	ID4	chr6:19837617-19840915	3298	2341	25.0926	23.2044	51.3674	52.9073
ENSG00000131409	456.894	1.84153	0.160183	10.8747	1.52214e-27	7.48082e-26	protein_coding	-	LRRC4B	chr19:51020149-51071302	51153	3535	5.00368	5.28122	17.8422	20.6789
ENSG00000118680	8059.26	0.604747	0.0464666	10.8688	1.62349e-27	7.95558e-26	protein_coding	+	MYL12B	chr18:3261907-3278282	16375	1898	359.577	360.262	554.186	541.907
ENSG00000183853	10918.7	-0.562956	0.0426939	-10.8487	2.02236e-27	9.88127e-26	protein_coding	+	KIRREL	chr1:157963063-158070052	106989	13101	139.276	137.064	92.1899	94.6729
ENSG00000107937	4717.48	0.695775	0.0549969	10.8402	2.22016e-27	1.08162e-25	protein_coding	+	GTPBP4	chr10:1034338-1065876	31538	8502	78.2344	76.9917	126.08	125.84
ENSG00000164024	2426.21	-0.867493	0.0709558	-10.8249	2.62269e-27	1.27402e-25	protein_coding	+	METAP1	chr4:99916771-99983964	67193	8361	71.0761	71.6645	39.015	38.904
ENSG00000035687	1356.05	-1.11729	0.0941511	-10.8177	2.83912e-27	1.37517e-25	protein_coding	-	ADSS	chr1:244571796-244615436	43640	3962	33.4853	33.1589	15.3638	15.0629
ENSG00000270696	291.974	-2.27256	0.200162	-10.8117	3.03094e-27	1.46385e-25	antisense	+	RP11-342K6.1	chr2:75887588-75889334	1746	1746	15.8423	14.5173	2.5943	3.06636
ENSG00000205213	1411.09	-1.13876	0.0962796	-10.7986	3.49551e-27	1.68337e-25	protein_coding	-	LGR4	chr11:27387508-27494322	106814	7868	22.1923	20.3849	9.21465	9.91764
ENSG00000171552	1366.93	1.08942	0.0918592	10.7823	4.17366e-27	2.00419e-25	protein_coding	-	BCL2L1	chr20:30252255-30311792	59537	8953	23.5831	23.243	49.6096	50.879
ENSG00000123064	3204.2	0.831307	0.0679305	10.7744	4.54537e-27	2.17646e-25	protein_coding	-	DDX54	chr12:113594979-113623284	28305	9029	49.8231	50.0128	88.1356	90.1146
ENSG00000069849	2930.56	-0.821455	0.0670313	-10.7714	4.6957e-27	2.24203e-25	protein_coding	+	ATP1B3	chr3:141594966-141645356	50390	6894	134.062	129.485	73.6478	74.9473
ENSG00000107863	2080.37	0.954019	0.0793724	10.7701	4.76576e-27	2.26901e-25	protein_coding	-	ARHGAP21	chr10:24872538-25012597	140059	16800	11.4727	12.0399	23.0358	22.7788
ENSG00000133393	1086.81	1.27068	0.109044	10.7494	5.96265e-27	2.83083e-25	protein_coding	-	FOPNL	chr16:15959577-15982482	22905	6409	17.7888	15.4194	41.8138	39.4594
ENSG00000125841	729.182	-1.45628	0.126334	-10.7463	6.16547e-27	2.91884e-25	protein_coding	+	NRSN2	chr20:327426-340304	12878	5766	30.6138	32.7262	11.0894	11.4467
ENSG00000165476	1289.36	-1.24241	0.106546	-10.7336	7.08153e-27	3.34308e-25	protein_coding	+	REEP3	chr10:65281123-65384883	103760	9505	19.537	16.9103	7.74423	7.45705
ENSG00000141867	4053.72	0.747313	0.0603737	10.7297	7.38599e-27	3.47702e-25	protein_coding	-	BRD4	chr19:15347647-15443356	95709	12193	43.4157	42.6017	70.7753	73.9527
ENSG00000196182	4117.76	0.811804	0.066469	10.7184	8.3468e-27	3.91832e-25	protein_coding	-	STK40	chr1:36805225-36851497	46272	9742	33.6293	37.4287	61.2424	63.889
ENSG00000118523	2631.1	0.940456	0.0785343	10.712	8.94023e-27	4.18518e-25	protein_coding	-	CTGF	chr6:132269316-132272513	3197	2334	41.8654	41.6833	79.9777	81.232
ENSG00000165312	997.668	1.30968	0.113128	10.7063	9.5092e-27	4.43913e-25	protein_coding	+	OTUD1	chr10:23728198-23731308	3110	3110	9.7548	8.49241	22.21	23.7392
ENSG00000104897	4000.84	0.789426	0.0646874	10.6663	1.46282e-26	6.80982e-25	protein_coding	+	SF3A2	chr19:2236520-2248678	12158	4497	99.6213	101.82	166.034	183.118
ENSG00000172939	1578.85	-1.15539	0.099211	-10.6545	1.66128e-26	7.71228e-25	protein_coding	+	OXSR1	chr3:38206580-38296979	90399	6844	19.1219	19.621	7.80292	9.37882
ENSG00000197136	1657.97	1.06142	0.0904339	10.6425	1.89051e-26	8.7522e-25	protein_coding	+	PCNXL3	chr11:65383244-65404910	21666	9430	10.0794	11.3498	22.3003	22.7887
ENSG00000168172	1227.2	-1.17283	0.100907	-10.6419	1.90232e-26	8.78264e-25	protein_coding	+	HOOK3	chr8:42752075-42885682	133607	16597	15.9395	16.979	6.87206	7.55151
ENSG00000064835	468.402	1.75586	0.156023	10.621	2.37997e-26	1.09577e-24	protein_coding	-	POU1F1	chr3:87308554-87325737	17183	2737	9.4163	8.37097	33.2077	29.4803
ENSG00000140259	1517.34	1.01364	0.0861647	10.6138	2.57197e-26	1.18092e-24	protein_coding	-	MFAP1	chr15:44096690-44117000	20310	2893	29.401	28.2983	58.8489	58.4664
ENSG00000112893	7233.21	-0.75535	0.0617939	-10.6122	2.61646e-26	1.19807e-24	protein_coding	+	MAN2A1	chr5:109025067-109205326	180259	13334	138.742	124.942	79.914	75.9053
ENSG00000132612	3503.41	0.768332	0.0630525	10.608	2.73633e-26	1.24954e-24	protein_coding	+	VPS4A	chr16:69345259-69358949	13690	5470	60.1166	61.5342	102.174	105.597
ENSG00000175274	458.64	-1.76109	0.156505	-10.6037	2.86352e-26	1.30407e-24	protein_coding	-	TP53I11	chr11:44907454-44972840	65386	17616	19.5118	19.0305	5.74106	5.18322
ENSG00000160285	3251.02	-0.900806	0.0756352	-10.6	2.97884e-26	1.35291e-24	protein_coding	-	LSS	chr21:47608055-47648738	40683	16098	48.615	55.5902	27.8765	27.6485
ENSG00000113161	4535.71	-0.796843	0.065906	-10.5824	3.59749e-26	1.62947e-24	protein_coding	+	HMGCR	chr5:74632154-74657929	25775	10614	81.7037	76.6225	42.8993	47.9368
ENSG00000187109	15023.5	0.551102	0.042662	10.5796	3.70609e-26	1.67413e-24	protein_coding	-	NAP1L1	chr12:76438670-76478813	40143	18060	403.015	404.436	608.688	575.701
ENSG00000198668	15013.5	0.590927	0.0464603	10.5728	3.98516e-26	1.79536e-24	protein_coding	+	CALM1	chr14:90862846-90874605	11759	12729	329.638	324.878	486.023	500.952
ENSG00000137166	1330.37	1.12178	0.0968843	10.5597	4.58137e-26	2.05842e-24	protein_coding	+	FOXP4	chr6:41514164-41570122	55958	15165	8.25008	8.47763	17.856	18.9192
ENSG00000234857	3806.31	0.748511	0.0614697	10.5582	4.6574e-26	2.08699e-24	protein_coding	-	HNRNPUL2-BSCL2	chr11:62457747-62494856	37109	3977	39.3758	40.5729	66.814	67.8529
ENSG00000009335	4365.84	-0.739206	0.0606787	-10.5428	5.48432e-26	2.45098e-24	protein_coding	+	UBE3C	chr7:156931607-157062066	130459	12013	61.5887	59.0051	35.5924	36.4422
ENSG00000130479	1350.05	1.14492	0.0992773	10.5376	5.79726e-26	2.58394e-24	protein_coding	+	MAP1S	chr19:17830051-17845325	15274	11165	13.3877	14.9108	31.6441	31.6042
ENSG00000251460	2675.64	0.84621	0.0711894	10.4915	9.45114e-26	4.20137e-24	antisense	+	RP11-1258F18.1	chr4:8068255-8069451	1196	857	135.531	131.681	234.378	247.81
ENSG00000150990	2029.81	0.965721	0.0826123	10.4908	9.51945e-26	4.21184e-24	protein_coding	-	DHX37	chr12:125431371-125473668	42297	11402	14.5529	13.8042	27.5924	28.128
ENSG00000198053	7798.83	-0.609849	0.0486259	-10.4908	9.52495e-26	4.21184e-24	protein_coding	+	SIRPA	chr20:1875154-1920543	45389	4148	148.452	146.585	96.6835	96.3929
ENSG00000110987	1855.18	0.988283	0.0850278	10.4583	1.34249e-25	5.92072e-24	protein_coding	+	BCL7A	chr12:122457328-122499948	42620	9160	14.4112	14.5902	28.2829	29.6335
ENSG00000139998	640.105	-1.50359	0.13444	-10.4425	1.58553e-25	6.97423e-24	protein_coding	-	RAB15	chr14:65412532-65439494	26962	9604	18.0597	17.2151	5.69575	6.40888
ENSG00000160075	3042.23	0.809193	0.0680382	10.4324	1.76449e-25	7.74113e-24	protein_coding	-	SSU72	chr1:1477053-1510249	33196	6552	87.0254	92.7019	156.086	159.914
ENSG00000197170	4285.79	0.723954	0.0598799	10.4281	1.8445e-25	8.07099e-24	protein_coding	-	PSMD12	chr17:65334032-65362743	28711	8505	95.4608	98.8234	160.894	160.766
ENSG00000162636	861.204	1.29281	0.114527	10.4262	1.88334e-25	8.2195e-24	protein_coding	+	FAM102B	chr1:109102711-109187522	84811	13926	5.45891	5.21978	13.4891	13.0967
ENSG00000180694	498.662	-1.76627	0.15978	-10.4256	1.89497e-25	8.24876e-24	protein_coding	-	TMEM64	chr8:91634223-91803860	169637	8588	11.3982	10.4311	2.97283	3.1607
ENSG00000122359	2708.1	-0.90061	0.07703	-10.403	2.40169e-25	1.04274e-23	protein_coding	-	ANXA11	chr10:81910645-81965328	54683	12707	84.7172	83.7424	41.7347	47.9801
ENSG00000125944	8913.33	0.558517	0.0441264	10.3969	2.5619e-25	1.10943e-23	protein_coding	-	HNRNPR	chr1:23630264-23670829	40565	17502	208.02	207.559	304.697	307.947
ENSG00000106261	1590.28	1.04064	0.0907273	10.379	3.09145e-25	1.3353e-23	protein_coding	+	ZKSCAN1	chr7:99613204-99639312	26108	15955	7.84908	7.21753	16.2398	15.0078
ENSG00000109654	2489.27	-1.04837	0.0915682	-10.3681	3.46313e-25	1.49199e-23	protein_coding	+	TRIM2	chr4:154073494-154260472	186978	12788	48.4532	45.4775	20.3411	24.7051
ENSG00000146535	2882.31	0.824094	0.0700056	10.3526	4.07473e-25	1.75099e-23	protein_coding	-	GNA12	chr7:2767746-2883958	116212	17600	28.725	31.1449	52.6319	53.7534
ENSG00000103342	8176.34	0.568397	0.0453809	10.3275	5.29339e-25	2.26885e-23	protein_coding	-	GSPT1	chr16:11961985-12009939	47954	11208	146.076	145.406	215.439	217.243
ENSG00000110107	4409.58	0.683191	0.0565241	10.325	5.42983e-25	2.32139e-23	protein_coding	-	PRPF19	chr11:60658202-60674060	15858	4193	92.6954	91.2508	145.551	150.357
ENSG00000242539	423.774	-1.85671	0.169932	-10.3208	5.67258e-25	2.419e-23	antisense	+	AC007620.3	chr3:179114749-179116979	2230	3018	33.2096	28.1513	7.22847	8.85202
ENSG00000110422	3410.04	-0.859317	0.0736229	-10.3204	5.69793e-25	2.42364e-23	protein_coding	+	HIPK3	chr11:33278218-33378569	100351	9769	47.9501	43.9964	24.9995	25.4686
ENSG00000160200	2856.05	-0.90209	0.0778204	-10.3194	5.76038e-25	2.444e-23	protein_coding	-	CBS	chr21:44473301-44497053	23752	11386	68.4893	75.7204	36.6434	40.0402
ENSG00000115825	1909.97	-1.05615	0.0927681	-10.3191	5.77548e-25	2.44422e-23	protein_coding	-	PRKD3	chr2:37477645-37551951	74306	16409	30.9504	30.9586	16.1718	13.4208
ENSG00000143499	450.724	-1.80095	0.165	-10.3159	5.97349e-25	2.52166e-23	protein_coding	+	SMYD2	chr1:214454445-214510474	56029	9018	18.7802	17.5964	4.53807	5.34638
ENSG00000130706	3989.83	0.84354	0.0724371	10.2742	9.20995e-25	3.87813e-23	protein_coding	+	ADRM1	chr20:60877149-60883918	6769	2584	143.542	158.67	258.429	286
ENSG00000144746	845.515	-1.46496	0.133046	-10.2731	9.31473e-25	3.91242e-23	protein_coding	+	ARL6IP5	chr3:69134095-69155217	21122	4836	33.8458	29.8364	12.6432	9.90844
ENSG00000115107	732.793	-1.36638	0.123775	-10.2382	1.3365e-24	5.5996e-23	protein_coding	+	STEAP3	chr2:119981384-120023228	41844	9297	16.0448	17.2226	6.3294	6.31826
ENSG00000137571	5210.33	0.669284	0.0556486	10.2378	1.34311e-24	5.61327e-23	protein_coding	-	SLCO5A1	chr8:70579282-70747299	168017	15993	42.3477	44.864	68.6403	70.3054
ENSG00000166963	4518.24	0.67944	0.0566994	10.2271	1.49999e-24	6.25332e-23	protein_coding	+	MAP1A	chr15:43803156-43823818	20662	10939	14.3762	14.4235	22.9929	23.223
ENSG00000174804	5600.67	-0.689367	0.057686	-10.2246	1.53826e-24	6.39693e-23	protein_coding	-	FZD4	chr11:86656721-86666433	9712	7381	47.426	45.6818	30.0275	27.6157
ENSG00000100888	5088.59	0.655888	0.054419	10.2222	1.57701e-24	6.54185e-23	protein_coding	-	CHD8	chr14:21853353-21924285	70932	16977	36.4652	37.5125	58.7115	58.0616
ENSG00000127804	1799.32	0.979729	0.0861739	10.2197	1.61906e-24	6.6997e-23	protein_coding	-	METTL16	chr17:2308856-2415185	106329	16791	13.9926	15.6726	30.0364	28.867
ENSG00000101350	1808.45	-1.00773	0.0891975	-10.1953	2.08007e-24	8.58618e-23	protein_coding	+	KIF3B	chr20:30865467-30922814	57347	7104	12.8771	12.6567	6.65062	5.95824
ENSG00000247077	2061.87	-1.08425	0.0968605	-10.1764	2.52714e-24	1.0406e-22	protein_coding	+	PGAM5	chr12:133287405-133299228	11823	5676	58.4799	65.1022	27.5197	30.1475
ENSG00000090861	6896.39	0.599256	0.0491689	10.1604	2.9782e-24	1.22033e-22	protein_coding	-	AARS	chr16:70286198-70323446	37248	5782	75.1315	74.9694	114.87	112.855
ENSG00000164292	1329.98	-1.15365	0.103802	-10.1605	2.97542e-24	1.22033e-22	protein_coding	+	RHOBTB3	chr5:95049226-95160087	110861	12983	30.8717	26.7306	12.5977	12.9781
ENSG00000039319	1794.2	-1.155	0.103976	-10.1593	3.0122e-24	1.23126e-22	protein_coding	+	ZFYVE16	chr5:79703832-79775169	71337	21693	24.0899	27.3287	12.3014	10.5477
ENSG00000177119	3158.62	-0.823349	0.0713331	-10.1516	3.26017e-24	1.32937e-22	protein_coding	+	ANO6	chr12:45609770-45834187	224417	12304	32.9462	30.1657	18.2625	17.2782
ENSG00000100350	1200.12	-1.17781	0.106387	-10.1505	3.29694e-24	1.3411e-22	protein_coding	-	FOXRED2	chr22:36883237-36903148	19911	10646	20.4993	22.0871	9.39873	9.17223
ENSG00000119616	1101.21	-1.24952	0.113445	-10.1479	3.38468e-24	1.37346e-22	protein_coding	+	FCF1	chr14:75179847-75203394	23547	4492	59.5587	52.7371	22.6446	23.8071
ENSG00000009709	713.324	-1.40701	0.129144	-10.132	3.9822e-24	1.61202e-22	protein_coding	+	PAX7	chr1:18957500-19075360	117860	7479	13.1226	13.6687	4.98726	4.87589
ENSG00000081181	925.427	-1.23996	0.112681	-10.1303	4.05362e-24	1.63698e-22	protein_coding	+	ARG2	chr14:68086515-68118437	31922	3047	33.3481	34.3817	14.1839	14.0487
ENSG00000113594	1644.62	-0.965867	0.0855919	-10.1215	4.43633e-24	1.78722e-22	protein_coding	-	LIFR	chr5:38475065-38608456	133391	14379	20.6131	20.0654	10.4881	10.2161
ENSG00000143545	1438.24	1.00581	0.0896103	10.1197	4.52026e-24	1.81667e-22	protein_coding	-	RAB13	chr1:153954127-153958834	4707	4125	48.7278	51.4847	101.806	101.007
ENSG00000187514	25799.7	0.460883	0.0357714	10.0934	5.90759e-24	2.36855e-22	protein_coding	+	PTMA	chr2:232571605-232578251	6646	8522	1301.7	1279.55	1765.84	1788.78
ENSG00000149809	288.249	-2.12891	0.20056	-10.0916	6.01669e-24	2.40653e-22	protein_coding	+	TM7SF2	chr11:64879317-64883856	4539	11882	20.075	23.4866	4.3566	4.71809
ENSG00000117155	920.245	-1.2441	0.11364	-10.0815	6.67331e-24	2.66281e-22	protein_coding	-	SSX2IP	chr1:85109390-85156486	47096	12276	20.9671	20.2927	8.56355	8.57437
ENSG00000170579	2788.44	0.833657	0.0728497	10.0805	6.73741e-24	2.682e-22	protein_coding	-	DLGAP1	chr18:3496030-4455335	959305	18736	30.2465	28.5831	53.6839	51.6036
ENSG00000153395	2816.07	0.799784	0.069622	10.0607	8.24187e-24	3.27312e-22	protein_coding	-	LPCAT1	chr5:1456595-1524092	67497	11564	24.5879	24.8142	42.3784	43.9195
ENSG00000117862	1158.56	-1.13403	0.102992	-10.0569	8.5666e-24	3.39404e-22	protein_coding	-	TXNDC12	chr1:52485803-52521843	36040	4598	28.9479	29.3908	12.7582	13.4834
ENSG00000213741	1392.24	-1.08336	0.0979141	-10.0558	8.6602e-24	3.42303e-22	protein_coding	-	RPS29	chr14:50043390-50065408	22018	3847	732.961	817.286	354.095	369.834
ENSG00000105514	432.998	-1.71131	0.160326	-10.0523	8.97085e-24	3.53747e-22	protein_coding	-	RAB3D	chr19:11432722-11456946	24224	4657	8.65573	8.61391	2.4262	2.60934
ENSG00000187079	4514.55	-0.743284	0.0641869	-10.0304	1.12005e-23	4.40632e-22	protein_coding	+	TEAD1	chr11:12695969-12966298	270329	28858	39.9086	38.0711	23.8571	22.6101
ENSG00000108091	1066.48	-1.16708	0.106578	-10.0272	1.15791e-23	4.5446e-22	protein_coding	-	CCDC6	chr10:61548521-61666414	117893	9044	11.5843	10.8281	4.99613	4.85567
ENSG00000094916	8660.02	-0.687389	0.0586481	-10.0233	1.20401e-23	4.71449e-22	protein_coding	-	CBX5	chr12:54624724-54673886	49162	14447	112.97	106.65	69.3492	66.7562
ENSG00000064666	5137.04	-0.690865	0.0589938	-10.0229	1.20958e-23	4.72525e-22	protein_coding	+	CNN2	chr19:1026298-1039068	12770	11511	203.195	199.197	118.826	129.814
ENSG00000164151	3222.77	0.727102	0.0626595	10.0161	1.29501e-23	5.04723e-22	protein_coding	+	KIAA0947	chr5:5420777-5490347	69570	9012	18.2635	18.0371	30.1006	30.1469
ENSG00000065243	2544.26	-0.857878	0.0759099	-9.99524	1.59894e-23	6.2173e-22	protein_coding	+	PKN2	chr1:89149905-89301938	152033	9323	34.7004	32.7637	18.6049	18.4456
ENSG00000148840	3091.41	0.751758	0.0653316	9.9848	1.77651e-23	6.89179e-22	protein_coding	+	PPRC1	chr10:103892787-103910082	17295	8015	32.3585	32.7456	56.1089	53.8825
ENSG00000172936	458.16	-1.66658	0.156963	-9.98101	1.84571e-23	7.14369e-22	protein_coding	+	MYD88	chr3:38179969-38184513	4544	11322	15.5458	15.5108	4.32949	5.0554
ENSG00000136603	1910.69	0.990161	0.0895825	9.948	2.57291e-23	9.93533e-22	protein_coding	+	SKIL	chr3:170075466-170114623	39157	14832	24.4602	25.8563	52.0234	48.6704
ENSG00000013810	4408.46	0.731172	0.0635619	9.93847	2.83148e-23	1.09087e-21	protein_coding	+	TACC3	chr4:1723227-1746898	23671	7813	70.1305	77.6451	124.089	121.887
ENSG00000137168	1688.66	0.933459	0.0845076	9.87278	5.46309e-23	2.09991e-21	protein_coding	-	PPIL1	chr6:36822603-36842800	20197	1805	45.3563	45.7157	85.6158	89.3625
ENSG00000146433	2043.59	-0.903408	0.081491	-9.86952	5.64351e-23	2.16429e-21	protein_coding	+	TMEM181	chr6:158957468-159056460	98992	5373	25.4281	24.0779	13.7377	12.5979
ENSG00000188735	922.663	-1.31247	0.12303	-9.86765	5.74945e-23	2.19989e-21	protein_coding	+	TMEM120B	chr12:122150658-122220907	70249	15678	16.7348	16.566	6.01554	7.11277
ENSG00000167702	553.112	-1.79999	0.172904	-9.85168	6.74083e-23	2.57334e-21	protein_coding	+	KIFC2	chr8:145691426-145699585	8159	7867	16.9658	18.3874	5.86165	3.86826
ENSG00000050748	941.675	-1.21515	0.113307	-9.85082	6.79888e-23	2.5896e-21	protein_coding	-	MAPK9	chr5:179660143-179719099	58956	18120	33.23	33.582	13.4966	14.8282
ENSG00000102974	2788.06	0.75579	0.0666989	9.84071	7.51799e-23	2.85701e-21	protein_coding	+	CTCF	chr16:67596310-67673086	76776	5435	32.7272	33.0647	56.6545	54.8036
ENSG00000100029	4557.46	0.65616	0.0567348	9.81035	1.01617e-22	3.85296e-21	protein_coding	-	PES1	chr22:30972612-31003070	30458	9691	97.2004	97.4108	154.209	153.092
ENSG00000188522	1069.05	1.20764	0.113117	9.80898	1.03004e-22	3.89673e-21	protein_coding	-	FAM83G	chr17:18872102-18908117	36015	11280	3.54004	3.70014	8.87984	8.13723
ENSG00000188612	4618.05	0.641304	0.0552589	9.80311	1.0917e-22	4.12067e-21	protein_coding	-	SUMO2	chr17:73163408-73179078	15670	2503	173.389	176.541	275.945	270.914
ENSG00000070214	539.359	-1.54551	0.147657	-9.80278	1.09533e-22	4.12509e-21	protein_coding	+	SLC44A1	chr9:108006903-108201452	194549	29666	5.22434	5.34833	1.72843	1.76675
ENSG00000033867	498.194	-1.60816	0.153949	-9.80005	1.12535e-22	4.22864e-21	protein_coding	-	SLC4A7	chr3:27414214-27525911	111697	11706	9.9726	8.46762	2.82718	3.00016
ENSG00000137492	1917.31	0.93939	0.0858387	9.78976	1.24588e-22	4.66967e-21	protein_coding	-	PRKRIR	chr11:76061000-76092015	31015	8619	24.0802	26.1612	47.0739	49.8732
ENSG00000165733	2999.55	0.787728	0.0703179	9.78957	1.24829e-22	4.66967e-21	protein_coding	+	BMS1	chr10:43278249-43330385	52136	7730	14.6781	13.6131	24.105	24.9025
ENSG00000113140	14889.1	-0.485625	0.039438	-9.78245	1.33928e-22	4.99888e-21	protein_coding	-	SPARC	chr5:151040657-151066726	26069	7297	897.432	896.686	644.614	635.924
ENSG00000137500	703.245	-1.38061	0.131137	-9.7766	1.41893e-22	5.28442e-21	protein_coding	-	CCDC90B	chr11:82970139-82997450	27311	15041	43.4014	43.7152	15.0358	17.6043
ENSG00000148484	1371.11	-1.01823	0.094086	-9.77294	1.47113e-22	5.46666e-21	protein_coding	-	RSU1	chr10:16632610-16859527	226917	8148	46.8323	45.7444	22.4462	22.8427
ENSG00000099381	1826.9	0.878847	0.0797891	9.77144	1.49312e-22	5.5361e-21	protein_coding	+	SETD1A	chr16:30968615-30996437	27822	7154	10.5343	10.5309	19.2277	19.7057
ENSG00000154429	724.196	-1.37545	0.130766	-9.76188	1.64085e-22	6.07041e-21	protein_coding	-	CCSAP	chr1:229456758-229479041	22283	17195	12.9949	11.1592	4.72891	4.3811
ENSG00000094975	1765.76	0.888419	0.0808726	9.75937	1.68191e-22	6.2086e-21	protein_coding	+	SUCO	chr1:172501489-172580971	79482	10415	13.1709	13.0184	24.2499	24.4946
ENSG00000097007	3759.08	0.716439	0.0632891	9.74842	1.87358e-22	6.90096e-21	protein_coding	+	ABL1	chr9:133589333-133763062	173729	8508	27.4706	29.3132	46.0969	47.447
ENSG00000170144	15010.6	0.515878	0.0427398	9.73629	2.11118e-22	7.75904e-21	protein_coding	+	HNRNPA3	chr2:178077291-178088686	11395	8452	341.144	332.245	488.818	474.965
ENSG00000041982	13095	-0.560121	0.0473028	-9.73293	2.18222e-22	8.00257e-21	protein_coding	-	TNC	chr9:117782806-117880536	97730	14601	153.715	159.4	108.981	103.185
ENSG00000141380	1413.36	-0.995614	0.0921745	-9.72598	2.3365e-22	8.54966e-21	protein_coding	-	SS18	chr18:23596578-23671181	74603	11509	49.1131	48.0677	25.0992	23.2992
ENSG00000107643	681.516	-1.4356	0.137628	-9.72118	2.44935e-22	8.92988e-21	protein_coding	+	MAPK8	chr10:49514698-49647403	132705	19421	27.165	30.3896	9.43512	11.251
ENSG00000172380	2615.36	-0.832428	0.0754152	-9.72111	2.45107e-22	8.92988e-21	protein_coding	-	GNG12	chr1:68167149-68299150	132001	4861	43.6704	39.8343	23.6895	23.0049
ENSG00000218739	680.314	-1.6134	0.155916	-9.72061	2.4631e-22	8.95425e-21	protein_coding	+	CEBPZ-AS1	chr2:37423631-37443336	19705	6443	27.1483	22.9922	7.24147	8.50746
ENSG00000213593	3594.4	0.707028	0.0626506	9.69739	3.0932e-22	1.12205e-20	protein_coding	+	TMX2	chr11:57480072-57508445	28373	5322	104.945	111.873	177.492	177.382
ENSG00000147416	3314.68	-0.736895	0.0657792	-9.69307	3.22688e-22	1.16802e-20	protein_coding	+	ATP6V1B2	chr8:20054878-20084330	29452	10703	63.0695	60.7124	37.8743	36.1974
ENSG00000043591	3499.3	0.712059	0.0631996	9.69284	3.2341e-22	1.16811e-20	protein_coding	+	ADRB1	chr10:115803806-115806667	2861	2861	53.8653	54.8737	86.6448	91.9093
ENSG00000166598	23616.1	0.473369	0.038543	9.69226	3.25264e-22	1.17228e-20	protein_coding	+	HSP90B1	chr12:104323885-104347423	23538	7164	474.335	455.799	653.086	639.146
ENSG00000137497	6545.58	0.657249	0.0576329	9.67663	3.79008e-22	1.36305e-20	protein_coding	-	NUMA1	chr11:71713910-71791739	77829	24398	52.174	52.8047	78.5686	87.2935
ENSG00000198040	589.039	1.57525	0.153082	9.65299	4.77417e-22	1.71328e-20	protein_coding	+	ZNF84	chr12:133613878-133639885	26007	26120	5.94364	7.27235	22.416	18.4154
ENSG00000025800	3916.25	0.660291	0.0581281	9.64745	5.03924e-22	1.80454e-20	protein_coding	+	KPNA6	chr1:32573639-32642169	68530	11680	28.0657	28.4001	45.0399	44.3949
ENSG00000100410	880.739	1.20046	0.114311	9.64073	5.38027e-22	1.92256e-20	protein_coding	-	PHF5A	chr22:41855721-41864729	9008	1515	31.1634	29.2504	67.9791	72.8676
ENSG00000078808	3714.24	0.705468	0.0628815	9.63694	5.58249e-22	1.99057e-20	protein_coding	-	SDF4	chr1:1152288-1167411	15123	9788	100.513	107.996	172.17	168.787
ENSG00000134108	1748.32	-0.948204	0.0881215	-9.63561	5.65578e-22	2.01243e-20	protein_coding	+	ARL8B	chr3:5163905-5222596	58691	7330	48.8246	43.7681	24.1468	23.5168
ENSG00000167815	2903.19	-0.778335	0.0704962	-9.63121	5.90314e-22	2.09599e-20	protein_coding	-	PRDX2	chr19:12907634-12912694	5060	4571	237.519	254.735	139.446	146.422
ENSG00000052749	2843.91	0.767152	0.0693468	9.62966	5.99282e-22	2.12333e-20	protein_coding	-	RRP12	chr10:99116115-99161127	45012	9485	25.0594	26.4025	43.8174	44.0707
ENSG00000150768	2627.58	-0.792102	0.0719954	-9.62248	6.42643e-22	2.27216e-20	protein_coding	+	DLAT	chr11:111895538-111935114	39576	6650	62.0607	57.8707	34.1052	34.8728
ENSG00000165672	8179.75	-0.58771	0.0507328	-9.61985	6.59264e-22	2.32602e-20	protein_coding	-	PRDX3	chr10:120927215-120938345	11130	5349	387.92	366.884	246.933	254.522
ENSG00000167005	5052.69	0.762783	0.0690057	9.61427	6.96041e-22	2.45062e-20	protein_coding	-	NUDT21	chr16:56463045-56486111	23066	6323	98.1584	114.432	179.435	182.281
ENSG00000137818	12777.2	0.554661	0.0473474	9.60899	7.32635e-22	2.57405e-20	protein_coding	+	RPLP1	chr15:69745123-69748255	3132	4037	769.315	817.251	1132.26	1200.58
ENSG00000122861	301.523	-1.99376	0.196825	-9.60813	7.38811e-22	2.59032e-20	protein_coding	+	PLAU	chr10:75668935-75677255	8320	4676	12.54	14.0253	2.82957	3.31536
ENSG00000051382	580.211	-1.49058	0.144938	-9.605	7.61556e-22	2.66449e-20	protein_coding	-	PIK3CB	chr3:138372860-138553780	180920	14299	17.1802	14.7996	5.54669	5.48512
ENSG00000134375	1751.86	-0.935406	0.0872857	-9.58173	9.54349e-22	3.33207e-20	protein_coding	+	TIMM17A	chr1:201924619-201939789	15170	5036	83.1275	77.1915	40.754	42.4772
ENSG00000164488	190.596	2.39044	0.238227	9.58021	9.68469e-22	3.37434e-20	protein_coding	-	DACT2	chr6:168693510-168720434	26924	8253	0.962613	1.20935	7.16344	6.13113
ENSG00000163001	713.684	1.31642	0.127201	9.57808	9.88621e-22	3.43741e-20	protein_coding	+	CCDC104	chr2:55746740-55773015	26275	5150	19.3505	17.7864	45.4107	48.9876
ENSG00000166164	2469.48	0.777752	0.0708499	9.57532	1.01539e-21	3.52317e-20	protein_coding	-	BRD7	chr16:50347398-50402845	55447	9577	41.1391	40.4895	70.2977	70.1629
ENSG00000105778	1408.85	-1.01024	0.0953196	-9.562	1.15506e-21	3.9995e-20	protein_coding	+	AVL9	chr7:32535038-33078516	543478	24794	21.2434	23.0426	10.7867	10.9908
ENSG00000168092	2387.74	0.817548	0.0752573	9.54434	1.36972e-21	4.73303e-20	protein_coding	+	PAFAH1B2	chr11:117014983-117047610	32627	10408	23.9966	23.9577	42.5267	42.356
ENSG00000135249	761.763	-1.34954	0.131233	-9.53432	1.50872e-21	5.2026e-20	protein_coding	+	RINT1	chr7:105172532-105208124	35592	6040	21.6638	20.7451	7.28379	8.93539
ENSG00000103194	3098.11	-0.73915	0.0671773	-9.52288	1.68438e-21	5.79642e-20	protein_coding	+	USP10	chr16:84733584-84813528	79944	10289	84.8921	80.4548	49.1654	49.5712
ENSG00000166526	907.538	1.14112	0.109517	9.51956	1.7392e-21	5.97279e-20	protein_coding	-	ZNF3	chr7:99661656-99680171	18515	15531	15.4229	15.7567	35.4418	34.2452
ENSG00000163840	641.354	-1.3439	0.130804	-9.51521	1.81344e-21	6.215e-20	protein_coding	+	DTX3L	chr3:122283085-122294050	10965	6118	10.1268	10.7461	4.08299	3.96553
ENSG00000107819	517.164	-1.58577	0.156482	-9.50874	1.9298e-21	6.6003e-20	protein_coding	+	SFXN3	chr10:102790991-102800998	10007	9695	13.9941	14.1267	5.07637	3.98663
ENSG00000107130	2473.72	-0.781281	0.0718061	-9.49756	2.14858e-21	7.33285e-20	protein_coding	+	NCS1	chr9:132934857-132999583	64726	5206	31.3609	30.747	18.1367	17.8664
ENSG00000124785	642.359	-1.36957	0.133817	-9.49736	2.15273e-21	7.33285e-20	protein_coding	-	NRN1	chr6:5998232-6007200	8968	2247	36.9357	33.8139	12.783	13.9266
ENSG00000132613	2662.69	0.900765	0.0844694	9.49158	2.27569e-21	7.73595e-20	protein_coding	-	MTSS1L	chr16:70695107-70719969	24862	5259	26.1143	29.1586	48.5356	55.2456
ENSG00000141503	2749.65	-0.860747	0.0804998	-9.46702	2.87948e-21	9.76866e-20	protein_coding	+	MINK1	chr17:4736683-4801356	64673	16094	28.3822	31.6564	17.0667	15.8382
ENSG00000269728	505.759	-1.60348	0.158786	-9.46378	2.97e-21	1.00554e-19	lincRNA	-	RP11-145M9.4	chr3:179113877-179115965	2088	2088	29.1168	25.3769	9.30571	7.99461
ENSG00000106608	1057.29	1.1841	0.114834	9.45544	3.21672e-21	1.08687e-19	protein_coding	-	URGCP	chr7:43915493-43966010	50517	23688	10.3216	9.04116	20.7159	23.9208
ENSG00000155368	2326.18	-0.79404	0.0735833	-9.44002	3.72715e-21	1.25681e-19	protein_coding	+	DBI	chr2:120124497-120130126	5629	5060	408.778	408.553	230.803	238.606
ENSG00000150459	3740.24	0.684589	0.0620029	9.43623	3.8645e-21	1.3005e-19	protein_coding	+	SAP18	chr13:21714653-21723221	8568	4950	144.035	141.237	231.847	227.791
ENSG00000174574	3636.91	0.699691	0.0636143	9.43549	3.89169e-21	1.30703e-19	protein_coding	+	AKIRIN1	chr1:39456895-39471731	14836	5013	52.7425	53.7258	84.0417	89.2928
ENSG00000064687	185.146	-2.56093	0.259752	-9.42969	4.11297e-21	1.37859e-19	protein_coding	+	ABCA7	chr19:1040102-1065571	25469	12247	4.52945	6.48915	0.637275	0.887343
ENSG00000176788	10028.8	0.54419	0.0471527	9.42657	4.23719e-21	1.41739e-19	protein_coding	+	BASP1	chr5:17065707-17276943	211236	2273	295.181	294.976	431.989	429.556
ENSG00000173113	1679.83	0.888036	0.083712	9.42424	4.33248e-21	1.44638e-19	protein_coding	-	TRMT112	chr11:64083932-64085556	1624	4103	115.154	119.507	219.662	217.176
ENSG00000109133	2141.29	0.82802	0.0773306	9.424	4.34216e-21	1.44673e-19	protein_coding	+	TMEM33	chr4:41937137-41962589	25452	16849	44.1604	40.511	75.4179	75.5579
ENSG00000170776	2677.46	0.96063	0.0914525	9.42293	4.38681e-21	1.4587e-19	protein_coding	+	AKAP13	chr15:85923802-86292586	368784	26080	15.3824	12.479	28.6957	25.9102
ENSG00000159140	10018.2	0.549598	0.0477898	9.41428	4.76323e-21	1.58073e-19	protein_coding	+	SON	chr21:34914924-34949812	34888	22745	115.194	109.615	160.568	168.814
ENSG00000100092	610.351	-1.5327	0.15217	-9.41389	4.78121e-21	1.58356e-19	protein_coding	+	SH3BP1	chr22:38030661-38062939	32278	8602	22.4094	25.7467	8.9713	7.22053
ENSG00000165097	723.626	-1.25903	0.123197	-9.41006	4.95831e-21	1.63898e-19	protein_coding	+	KDM1B	chr6:18155560-18224084	68524	5191	16.6929	16.339	6.97065	6.60338
ENSG00000012232	1460.82	1.06506	0.102716	9.40746	5.08251e-21	1.67673e-19	protein_coding	+	EXTL3	chr8:28457986-28613116	155130	20610	10.1304	9.72523	21.1237	20.8561
ENSG00000099991	2429.8	0.953926	0.0908876	9.40724	5.09333e-21	1.677e-19	protein_coding	+	CABIN1	chr22:24407642-24574596	166954	12386	22.5162	23.5055	40.7151	49.1207
ENSG00000261609	752.533	-1.22807	0.119987	-9.40625	5.14147e-21	1.68953e-19	protein_coding	+	GAN	chr16:81348557-81424489	75932	15453	4.39263	4.29264	1.77869	1.86789
ENSG00000108819	1747.7	0.871117	0.0820963	9.40307	5.29949e-21	1.73805e-19	protein_coding	-	PPP1R9B	chr17:48211104-48227991	16887	7584	17.9041	18.7633	33.3055	34.1219
ENSG00000169105	368.906	1.66256	0.166362	9.39647	5.64218e-21	1.84682e-19	protein_coding	+	CHST14	chr15:40763160-40765353	2193	4159	5.82071	5.40846	19.5013	17.6514
ENSG00000144815	1809.04	0.942708	0.0898159	9.39469	5.73883e-21	1.8748e-19	protein_coding	+	NXPE3	chr3:101498046-101547073	49027	20949	20.0046	19.1668	36.7184	39.1005
ENSG00000110514	5497.68	0.669354	0.0606875	9.39017	5.99035e-21	1.95316e-19	protein_coding	+	MADD	chr11:47290712-47351582	60870	13694	68.272	62.6011	108.03	100.644
ENSG00000188976	5474.89	0.592913	0.0525788	9.38175	6.48894e-21	2.11161e-19	protein_coding	-	NOC2L	chr1:879584-894689	15105	7220	99.7387	101.742	151.596	152.763
ENSG00000058866	524.272	1.445	0.143754	9.37155	7.14733e-21	2.32136e-19	protein_coding	-	DGKG	chr3:185823457-186080026	256569	14591	6.54721	6.18672	18.5438	17.1759
ENSG00000156599	3073.58	0.71285	0.0655099	9.36371	7.69846e-21	2.49552e-19	protein_coding	+	ZDHHC5	chr11:57435219-57468659	33440	9109	30.1889	29.4192	48.465	49.4975
ENSG00000083093	891.281	1.22823	0.120682	9.36338	7.72276e-21	2.49857e-19	protein_coding	-	PALB2	chr16:23614488-23652631	38143	6559	10.5217	9.28005	25.2631	21.9586
ENSG00000049449	12566.4	-0.500914	0.0428961	-9.35166	8.6286e-21	2.78625e-19	protein_coding	+	RCN1	chr11:31833939-32127301	293362	12076	363.546	348.763	252.263	250.678
ENSG00000125107	8186.05	-0.635631	0.0573257	-9.35134	8.65463e-21	2.78929e-19	protein_coding	-	CNOT1	chr16:58553855-58663790	109935	17433	93.1916	98.3473	58.5668	64.4462
ENSG00000058668	459.411	-1.78563	0.180771	-9.34144	9.50309e-21	3.051e-19	protein_coding	+	ATP2B4	chr1:203595689-203713209	117520	21024	3.91878	3.09181	0.822601	1.08747
ENSG00000102098	508.998	-1.4447	0.14398	-9.34144	9.50301e-21	3.051e-19	protein_coding	-	SCML2	chrX:18257434-18372847	115413	5526	13.2601	13.5144	4.99181	4.58168
ENSG00000169499	1305.54	1.00107	0.0965945	9.33983	9.64872e-21	3.09183e-19	protein_coding	+	PLEKHA2	chr8:38758753-38831428	72675	17378	10.6763	10.1841	20.6685	21.4433
ENSG00000073584	1452.14	0.992026	0.0957027	9.33323	1.02696e-20	3.28449e-19	protein_coding	-	SMARCE1	chr17:38781214-38804760	23546	16355	38.443	40.8423	80.4676	78.5959
ENSG00000075856	2426.49	0.76264	0.0710811	9.33153	1.04352e-20	3.33112e-19	protein_coding	-	SART3	chr12:108916357-108955176	38819	12028	35.0086	33.7778	58.0557	59.0508
ENSG00000129675	370.875	-1.64555	0.165451	-9.32402	1.12016e-20	3.56895e-19	protein_coding	-	ARHGEF6	chrX:135747706-135864247	116541	7120	9.12684	9.36811	2.77937	2.89711
ENSG00000137106	1325.91	-1.03614	0.100535	-9.32366	1.1239e-20	3.57409e-19	protein_coding	+	GRHPR	chr9:37422663-37436987	14324	14255	84.5774	86.983	39.0782	43.6645
ENSG00000171992	543.338	-1.52189	0.152645	-9.32292	1.13179e-20	3.59237e-19	protein_coding	+	SYNPO	chr5:149980642-150038782	58140	21977	8.97055	8.52224	3.31583	2.60135
ENSG00000133030	7296.85	0.598325	0.0535208	9.31834	1.18178e-20	3.74393e-19	protein_coding	+	MPRIP	chr17:16945859-17120993	175134	25845	130.791	138.282	197.014	210.895
ENSG00000179562	588.077	1.35555	0.135032	9.31146	1.26089e-20	3.98703e-19	protein_coding	-	GCC1	chr7:127220672-127233665	12993	5577	4.42737	4.74689	11.655	12.3875
ENSG00000140264	3823.71	0.717723	0.0664283	9.30793	1.30346e-20	4.11389e-19	protein_coding	+	SERF2	chr15:44069285-44094787	25502	14943	235.893	261.728	417.865	403.059
ENSG00000160360	1186.9	-1.02668	0.0996846	-9.3075	1.30874e-20	4.12277e-19	protein_coding	+	GPSM1	chr9:139221932-139254057	32125	7544	27.7069	29.5881	13.6014	14.2299
ENSG00000048828	4007.47	-0.646492	0.0587911	-9.30338	1.36051e-20	4.27781e-19	protein_coding	+	FAM120A	chr9:96214004-96328397	114393	11154	57.6928	56.6041	36.1605	36.6921
ENSG00000090006	800.202	-1.32127	0.1314	-9.30318	1.36309e-20	4.2779e-19	protein_coding	+	LTBP4	chr19:41098789-41135725	36936	17418	46.676	48.6081	20.9757	16.5512
ENSG00000124207	5945.56	-0.579779	0.0516279	-9.30027	1.40095e-20	4.38851e-19	protein_coding	+	CSE1L	chr20:47662849-47713489	50640	4992	108.89	105.688	71.662	71.6907
ENSG00000131171	467.518	-1.60575	0.161918	-9.29957	1.41017e-20	4.40915e-19	protein_coding	+	SH3BGRL	chrX:80457442-80554046	96604	3533	27.5915	24.1028	7.3499	8.93487
ENSG00000100359	1026.48	-1.18493	0.116928	-9.29316	1.49768e-20	4.67232e-19	protein_coding	+	SGSM3	chr22:40766595-40806293	39698	12464	36.0222	40.1464	15.0311	17.8683
ENSG00000254999	2049.19	0.823884	0.0779808	9.29301	1.49992e-20	4.67232e-19	protein_coding	+	BRK1	chr3:10157276-10168874	11598	2000	80.6436	76.0131	139.398	139.18
ENSG00000011028	1787.63	-0.983838	0.095253	-9.28924	1.55388e-20	4.83144e-19	protein_coding	+	MRC2	chr17:60704762-60770958	66196	11282	34.5489	32.8283	15.6664	18.0985
ENSG00000102910	2088.64	0.853782	0.0812483	9.28812	1.57035e-20	4.87361e-19	protein_coding	+	LONP2	chr16:48278207-48397033	118826	15457	18.0157	18.0658	34.3778	31.2268
ENSG00000150893	350.605	-1.74903	0.177467	-9.28381	1.63518e-20	5.06544e-19	protein_coding	+	FREM2	chr13:39261266-39460074	198808	15004	2.50134	2.33088	0.620029	0.740221
ENSG00000166889	2521.64	0.766342	0.0719268	9.2736	1.79968e-20	5.56473e-19	protein_coding	-	PATL1	chr11:59404189-59436453	32264	4491	26.1991	25.6569	43.5408	44.9745
ENSG00000126215	1051.79	-1.0942	0.107374	-9.27178	1.83067e-20	5.65012e-19	protein_coding	-	XRCC3	chr14:104163946-104181841	17895	13482	51.4153	52.6967	23.7124	24.4504
ENSG00000106263	11168.3	0.489668	0.0420655	9.26894	1.87998e-20	5.79166e-19	protein_coding	+	EIF3B	chr7:2393721-2420380	26659	14705	170.969	168.139	237.226	239.274
ENSG00000157954	1399.75	0.966853	0.0936996	9.26311	1.98568e-20	6.10604e-19	protein_coding	+	WIPI2	chr7:5229819-5273457	43638	15444	27.2029	25.6884	53.5014	50.7466
ENSG00000116704	601.794	-1.34828	0.134923	-9.26221	2.00253e-20	6.14658e-19	protein_coding	-	SLC35D1	chr1:67465015-67519782	54767	7174	7.75055	7.47313	2.845	2.98794
ENSG00000163939	1811.3	-0.880895	0.0844322	-9.26016	2.04132e-20	6.25422e-19	protein_coding	-	PBRM1	chr3:52579368-52719933	140565	14437	24.5741	25.112	13.9237	12.9218
ENSG00000183431	5070.49	0.612405	0.0553967	9.25713	2.10002e-20	6.42232e-19	protein_coding	-	SF3A3	chr1:38422647-38456593	33946	6539	152.715	156.599	230.93	242.703
ENSG00000157933	3407.37	0.717549	0.066934	9.23492	2.58488e-20	7.89072e-19	protein_coding	+	SKI	chr1:2160134-2241558	81424	6559	31.366	30.1512	48.4968	52.9196
ENSG00000169957	1008.22	1.07357	0.105759	9.21826	3.01946e-20	9.20057e-19	protein_coding	-	ZNF768	chr16:30535325-30538142	2817	4307	16.7142	16.7265	34.8425	36.3302
ENSG00000168778	376.663	1.7492	0.179158	9.21044	3.24791e-20	9.87873e-19	protein_coding	+	TCTN2	chr12:124155660-124192948	37288	6381	4.49398	4.34068	16.6956	14.6862
ENSG00000043039	1088.84	1.02246	0.100314	9.20796	3.32386e-20	1.00914e-18	protein_coding	+	BARX2	chr11:129245835-129322171	76336	6838	23.8376	24.0555	48.3889	49.837
ENSG00000146757	681.097	1.25185	0.125519	9.19131	3.88087e-20	1.17612e-18	protein_coding	+	ZNF92	chr7:64838712-64866038	27326	9694	6.68318	6.44669	16.2281	15.6556
ENSG00000219481	1771.04	-0.890784	0.0861898	-9.19002	3.92752e-20	1.18811e-18	protein_coding	-	NBPF1	chr1:16888814-16940057	51243	15677	32.3788	32.9288	17.1318	17.8363
ENSG00000071539	2329.07	-0.887683	0.0858567	-9.18657	4.05565e-20	1.22466e-18	protein_coding	+	TRIP13	chr5:892758-919472	26714	4624	61.392	63.4929	30.661	36.4195
ENSG00000138107	3451.61	-0.672222	0.0624146	-9.17662	4.44817e-20	1.34077e-18	protein_coding	-	ACTR1A	chr10:104238986-104262482	23496	9946	81.9935	79.9187	50.8118	50.5436
ENSG00000101255	805.593	1.27556	0.128421	9.1719	4.64773e-20	1.39841e-18	protein_coding	+	TRIB3	chr20:361261-378203	16942	4084	7.10871	7.64469	18.3312	18.1745
ENSG00000143322	2193.15	0.847892	0.0816718	9.16785	4.82536e-20	1.44925e-18	protein_coding	-	ABL2	chr1:179068462-179198819	130357	35372	10.0504	10.0165	18.0965	18.2118
ENSG00000100842	1391.33	-0.959442	0.0938941	-9.1606	5.16113e-20	1.54732e-18	protein_coding	-	EFS	chr14:23825611-23834961	9350	6331	40.468	42.8275	20.532	21.9574
ENSG00000131069	789.88	-1.2506	0.125942	-9.15371	5.50087e-20	1.64623e-18	protein_coding	+	ACSS2	chr20:33459949-33515769	55820	10800	22.6737	23.5809	10.2974	8.84429
ENSG00000174469	2297.04	-0.960437	0.0943121	-9.13951	6.27363e-20	1.87415e-18	protein_coding	+	CNTNAP2	chr7:145813453-148118090	2304637	12465	23.7493	21.3305	10.3431	12.6345
ENSG00000075239	2346.82	0.768289	0.0732579	9.13211	6.71784e-20	2.00328e-18	protein_coding	+	ACAT1	chr11:107992243-108018503	26260	7780	54.1545	55.9311	93.996	94.2365
ENSG00000005810	1671.34	-0.923624	0.0904699	-9.11807	7.64774e-20	2.27653e-18	protein_coding	-	MYCBP2	chr13:77618792-77901185	282393	21728	14.1715	14.1756	6.96867	7.85857
ENSG00000164961	1755.52	-0.917393	0.0897823	-9.11466	7.89202e-20	2.34508e-18	protein_coding	-	KIAA0196	chr8:126036502-126104082	67580	6844	33.3636	36.1881	19.2065	17.3948
ENSG00000197977	241.136	-2.05616	0.214369	-9.10496	8.62953e-20	2.55969e-18	protein_coding	-	ELOVL2	chr6:10980992-11044547	63555	3989	4.77058	5.25159	0.998519	1.16366
ENSG00000196453	737.214	1.26517	0.128237	9.10077	8.96899e-20	2.65568e-18	protein_coding	-	ZNF777	chr7:149128454-149158214	29760	3227	7.13785	7.13714	16.3592	18.6289
ENSG00000149781	1651.02	-0.9055	0.0886565	-9.09793	9.20666e-20	2.72124e-18	protein_coding	+	FERMT3	chr11:63974150-63991354	17204	5557	53.1537	57.203	29.3374	29.174
ENSG00000112773	2490.53	0.842466	0.0819539	9.06993	1.19098e-19	3.51403e-18	protein_coding	-	FAM46A	chr6:82201156-82462491	261335	7040	22.0923	19.1547	38.2548	36.1031
ENSG00000140943	3209.47	0.700863	0.0663363	9.0666	1.22784e-19	3.61642e-18	protein_coding	-	MBTPS1	chr16:84087368-84150511	63143	15848	35.3356	34.8809	56.3857	58.0673
ENSG00000105063	3909	0.683499	0.0644196	9.06628	1.23145e-19	3.62067e-18	protein_coding	-	PPP6R1	chr19:55741148-55770363	29215	7826	43.3203	44.6279	69.5581	72.0498
ENSG00000104964	3276.04	0.703993	0.0667076	9.06323	1.26644e-19	3.71704e-18	protein_coding	-	AES	chr19:3052908-3063105	10197	11899	90.6037	96.4322	150.969	154.586
ENSG00000171914	714.624	-1.57892	0.163548	-9.05897	1.31692e-19	3.85844e-18	protein_coding	+	TLN2	chr15:62682725-63136830	454105	19552	10.0386	10.5728	2.89179	3.7255
ENSG00000135632	1526.02	0.948768	0.0938288	9.05817	1.32659e-19	3.87999e-18	protein_coding	+	SMYD5	chr2:73441350-73454365	13015	4618	28.2244	25.6044	53.0221	51.6681
ENSG00000197457	2872.09	-0.804945	0.0779609	-9.05288	1.39245e-19	4.06551e-18	protein_coding	-	STMN3	chr20:62271061-62284780	13719	2754	83.7123	88.6466	46.6009	51.5271
ENSG00000132676	2265.37	-0.784727	0.075806	-9.04346	1.51792e-19	4.42414e-18	protein_coding	+	DAP3	chr1:155657751-155708801	51050	9445	106.396	111.44	64.4161	61.5283
ENSG00000160223	140.061	-2.6481	0.27755	-9.03545	1.63325e-19	4.75203e-18	protein_coding	-	ICOSLG	chr21:45642874-45660849	17975	12823	2.4408	2.30698	0.247126	0.335106
ENSG00000115761	1595.55	0.862179	0.0844882	9.03204	1.68501e-19	4.89411e-18	protein_coding	-	NOL10	chr2:10710892-10830101	119209	5414	24.092	23.5843	43.4137	43.7495
ENSG00000165458	1145.17	-1.11847	0.112995	-9.0232	1.82675e-19	5.29664e-18	protein_coding	+	INPPL1	chr11:71934745-71950149	15404	10967	43.6403	50.4165	20.8162	21.9023
ENSG00000090924	1357.67	-0.985758	0.0982898	-9.01959	1.88787e-19	5.46439e-18	protein_coding	+	PLEKHG2	chr19:39903225-39919054	15829	18977	37.2534	42.3879	19.732	20.1267
ENSG00000198792	2290.96	0.825062	0.0805007	9.0176	1.92263e-19	5.55539e-18	protein_coding	-	TMEM184B	chr22:38615298-38669040	53742	11802	24.8461	25.1425	42.2315	46.7459
ENSG00000198648	581.989	-1.37463	0.141629	-9.01582	1.95409e-19	5.6366e-18	protein_coding	-	STK39	chr2:168810530-169104651	294121	4254	10.8862	10.2468	4.20746	3.73443
ENSG00000135316	8342.68	-0.538455	0.0486701	-9.01538	1.96194e-19	5.6495e-18	protein_coding	-	SYNCRIP	chr6:86318053-86353510	35457	8267	167.133	162.851	114.724	112.234
ENSG00000114416	4833.62	0.608546	0.056481	9.01153	2.0321e-19	5.8415e-18	protein_coding	+	FXR1	chr3:180585929-180700541	114612	18052	129.697	130.175	196.997	199.928
ENSG00000136261	4438.2	-0.621766	0.0579833	-9.00605	2.13611e-19	6.12997e-18	protein_coding	+	BZW2	chr7:16685756-16746148	60392	6627	169.583	171.93	109.236	112.233
ENSG00000086062	1686.3	0.906231	0.0897562	8.99424	2.37873e-19	6.81457e-18	protein_coding	-	B4GALT1	chr9:33104080-33167354	63274	5275	13.7568	14.0823	25.8145	26.7144
ENSG00000100281	1951.57	0.798546	0.0777663	8.99273	2.41164e-19	6.89705e-18	protein_coding	+	HMGXB4	chr22:35653445-35691800	38355	10883	26.7404	27.6086	47.7515	47.2069
ENSG00000088325	7821.01	0.533915	0.0483148	8.98744	2.53067e-19	7.22512e-18	protein_coding	+	TPX2	chr20:30327074-30389608	62534	3586	99.2857	95.9814	143.552	139.52
ENSG00000185947	332.883	1.90357	0.201084	8.98274	2.64104e-19	7.52742e-18	protein_coding	+	ZNF267	chr16:31885079-31928668	43589	9753	2.52118	2.12079	10.4023	8.51786
ENSG00000175792	3079.43	0.701296	0.0670803	8.97262	2.89532e-19	8.23813e-18	protein_coding	-	RUVBL1	chr3:127783621-127872757	89136	10351	85.992	86.2405	141.5	139.387
ENSG00000118946	1438.83	0.935969	0.0933126	8.97064	2.9479e-19	8.37354e-18	protein_coding	+	PCDH17	chr13:58205944-58303445	97501	11949	8.46153	8.27078	15.9042	16.3509
ENSG00000144567	1979.07	0.872406	0.0862198	8.97002	2.96449e-19	8.40642e-18	protein_coding	+	FAM134A	chr2:220040947-220050201	9254	11019	39.4616	36.6849	70.361	69.8776
ENSG00000221963	381.096	-1.60484	0.167694	-8.96897	2.99292e-19	8.47268e-18	protein_coding	+	APOL6	chr22:36044442-36064456	20014	10118	3.87459	3.37557	1.13543	1.1478
ENSG00000167670	2791.39	0.721295	0.0693858	8.96337	3.14913e-19	8.89987e-18	protein_coding	+	CHAF1A	chr19:4402659-4445015	42356	6167	35.9951	37.5316	59.15	62.4439
ENSG00000070018	3040.99	0.803534	0.0786374	8.95702	3.33585e-19	9.41171e-18	protein_coding	-	LRP6	chr12:12268959-12419946	150987	15523	16.0634	18.161	28.6222	31.3579
ENSG00000120549	2473.82	0.752137	0.0730419	8.93795	3.96439e-19	1.11663e-17	protein_coding	+	KIAA1217	chr10:23983675-24836772	853097	19183	18.3243	19.3896	31.4512	32.2991
ENSG00000105655	1853.72	-0.87095	0.0864068	-8.931	4.22163e-19	1.18709e-17	protein_coding	-	ISYNA1	chr19:18545198-18549111	3913	7829	123.182	129.583	64.3768	72.9216
ENSG00000049239	429.582	-1.65893	0.174877	-8.92822	4.32911e-19	1.21527e-17	protein_coding	+	H6PD	chr1:9294834-9331396	36562	16403	3.54542	3.46721	0.962078	1.13884
ENSG00000106477	647.089	1.28387	0.13303	8.91497	4.87956e-19	1.3675e-17	protein_coding	-	CEP41	chr7:130033612-130082274	48662	19046	12.6926	10.9364	30.0073	28.7853
ENSG00000118096	382.159	1.5948	0.168033	8.90778	5.20639e-19	1.45666e-17	protein_coding	-	IFT46	chr11:118415243-118443685	28442	6948	7.48017	6.42447	22.4323	21.4686
ENSG00000091527	5989.37	0.554978	0.0511308	8.90514	5.33191e-19	1.48929e-17	protein_coding	+	CDV3	chr3:133292574-133309105	16531	9404	104.105	101.805	153.755	149.205
ENSG00000150938	3073.23	-0.72335	0.0701027	-8.90047	5.56095e-19	1.55068e-17	protein_coding	+	CRIM1	chr2:36583069-36778278	195209	8074	41.0247	41.7729	23.7342	26.2276
ENSG00000138448	2150.04	-0.837741	0.0830293	-8.89594	5.79249e-19	1.61256e-17	protein_coding	+	ITGAV	chr2:187454792-187545628	90836	13520	26.8359	23.7045	14.2489	13.8761
ENSG00000163558	1997.59	-0.811975	0.0802223	-8.88723	6.26502e-19	1.74122e-17	protein_coding	+	PRKCI	chr3:169940153-170023769	83616	9876	27.9393	27.8728	16.4161	15.2449
ENSG00000005059	404.455	-1.99445	0.213391	-8.88528	6.37571e-19	1.76905e-17	protein_coding	+	CCDC109B	chr4:110481361-110609874	128513	4830	19.9187	28.4585	4.2153	6.86793
ENSG00000115464	3300.93	-0.670134	0.0642378	-8.88279	6.52012e-19	1.80613e-17	protein_coding	-	USP34	chr2:61414598-61697904	283306	24502	30.5065	30.3083	18.9311	19.1868
ENSG00000196313	2587.67	0.716031	0.0695613	8.86508	7.64521e-19	2.11429e-17	protein_coding	+	POM121	chr7:72349936-72421979	72043	10187	21.6937	21.1093	35.5542	34.9884
ENSG00000072110	7331.57	-0.526216	0.0481484	-8.85851	8.109e-19	2.23886e-17	protein_coding	-	ACTN1	chr14:69340860-69446157	105297	15833	136.202	136.363	95.6641	93.4189
ENSG00000120738	965.682	1.19049	0.123309	8.8544	8.41378e-19	2.31919e-17	protein_coding	+	EGR1	chr5:137801179-137805004	3825	3136	14.4144	13.4672	32.9034	31.7961
ENSG00000120437	4236.79	-0.616456	0.0584125	-8.84994	8.75699e-19	2.40982e-17	protein_coding	+	ACAT2	chr6:160181360-160200144	18784	5716	142.67	139.16	92.5365	90.9491
ENSG00000106012	1514.31	0.9323	0.0941955	8.84861	8.86125e-19	2.43452e-17	protein_coding	+	IQCE	chr7:2598632-2654368	55736	16200	11.0554	12.2329	21.5921	23.1845
ENSG00000126461	3315.75	0.731321	0.0714482	8.84552	9.11025e-19	2.49883e-17	protein_coding	+	SCAF1	chr19:50145382-50161899	16517	5209	38.1031	37.3933	59.9785	65.7501
ENSG00000152601	1424.88	-1.02764	0.105117	-8.83741	9.79662e-19	2.68271e-17	protein_coding	+	MBNL1	chr3:151961617-152183569	221952	27861	27.4719	22.9582	12.0244	12.4332
ENSG00000173868	1533.95	0.874296	0.0877345	8.8364	9.88534e-19	2.70258e-17	protein_coding	-	PHOSPHO1	chr17:47300724-47308128	7404	7940	51.8375	48.6086	91.4823	93.7222
ENSG00000020577	784.86	-1.27473	0.133407	-8.82741	1.07126e-18	2.92397e-17	protein_coding	+	SAMD4A	chr14:55033815-55260033	226218	21444	9.43429	10.1492	3.5511	4.34714
ENSG00000181195	420.153	1.44641	0.152949	8.81126	1.23746e-18	3.37213e-17	protein_coding	-	PENK	chr8:57349233-57359293	10060	6071	16.503	16.5569	46.0481	46.9448
ENSG00000213160	1527.91	-0.916134	0.0927808	-8.80817	1.27207e-18	3.46082e-17	protein_coding	+	KLHL23	chr2:170550998-170633499	82501	7696	30.9208	32.1622	17.2447	15.9674
ENSG00000074071	1979.72	0.830055	0.0830053	8.80613	1.29535e-18	3.51845e-17	protein_coding	-	MRPS34	chr16:1821891-1823156	1265	2727	90.0958	100.188	167.27	172.818
ENSG00000070047	2887.05	0.711875	0.069563	8.80519	1.30636e-18	3.5426e-17	protein_coding	+	PHRF1	chr11:576486-612222	35736	7190	20.8695	21.4825	33.5043	36.0664
ENSG00000113716	3221.06	0.685577	0.0665785	8.80413	1.31867e-18	3.5702e-17	protein_coding	+	HMGXB3	chr5:149379884-149432386	52502	7245	27.055	27.8584	45.6402	42.9701
ENSG00000109790	961.505	-1.08914	0.112517	-8.8029	1.33331e-18	3.60402e-17	protein_coding	+	KLHL5	chr4:39046659-39128477	81818	9468	26.088	25.7735	11.2192	12.8014
ENSG00000146963	2311.45	0.80924	0.0806792	8.80122	1.35333e-18	3.65224e-17	protein_coding	+	C7orf55-LUC7L2	chr7:139025105-139108198	83093	11621	47.6757	43.1651	80.5617	79.3741
ENSG00000101247	483.44	1.38259	0.146067	8.79339	1.45114e-18	3.90991e-17	protein_coding	+	NDUFAF5	chr20:13765596-13799067	33471	6443	21.2352	23.3571	58.6006	60.9594
ENSG00000089685	3042.86	0.673887	0.0653504	8.79043	1.48994e-18	4.008e-17	protein_coding	+	BIRC5	chr17:76210267-76221717	11450	6219	52.852	53.2084	85.3274	84.3482
ENSG00000126012	6203.84	0.598156	0.0567707	8.78246	1.59931e-18	4.29533e-17	protein_coding	-	KDM5C	chrX:53220503-53254604	34101	15590	53.5204	53.7026	79.0488	83.5281
ENSG00000173193	686.629	-1.43051	0.151665	-8.7798	1.63771e-18	4.39142e-17	protein_coding	+	PARP14	chr3:122399465-122449687	50222	14434	8.9343	9.49518	3.83016	2.83969
ENSG00000182492	3840	-0.625364	0.0598792	-8.77878	1.65259e-18	4.42423e-17	protein_coding	+	BGN	chrX:152760397-152775012	14615	5237	141.404	143.002	90.2295	93.7402
ENSG00000152409	546.259	1.37126	0.145138	8.77609	1.69258e-18	4.52407e-17	protein_coding	+	JMY	chr5:78532012-78623038	91026	9438	1.53321	1.47463	4.24349	3.77295
ENSG00000015676	1842.41	0.930787	0.0948427	8.77266	1.74495e-18	4.65663e-17	protein_coding	-	NUDCD3	chr7:44418720-44530479	111759	15685	23.1604	24.2863	48.9441	42.3808
ENSG00000077549	3584.97	-0.648082	0.0625584	-8.76998	1.78695e-18	4.76112e-17	protein_coding	-	CAPZB	chr1:19665267-19812066	146799	6969	152.75	151.278	97.8868	95.6966
ENSG00000204574	5323.7	0.613558	0.058633	8.76667	1.84035e-18	4.89563e-17	protein_coding	+	ABCF1	chr6:30539153-30564956	25803	8258	87.5184	90.4458	133.052	139.731
ENSG00000112640	3053.75	0.66742	0.0648031	8.76469	1.87293e-18	4.9744e-17	protein_coding	+	PPP2R5D	chr6:42952237-42980080	27843	6516	42.5998	43.8082	68.4848	69.1038
ENSG00000149428	6526.2	0.573745	0.0541303	8.75923	1.96591e-18	5.21307e-17	protein_coding	-	HYOU1	chr11:118914900-118927913	13013	13617	80.8415	79.8471	114.94	124.548
ENSG00000141298	2261.41	0.875972	0.0887381	8.75664	2.01163e-18	5.3259e-17	protein_coding	-	SSH2	chr17:27952956-28257294	304338	17472	23.1215	21.9987	40.6737	42.6615
ENSG00000110104	4236.34	0.629237	0.0605221	8.75257	2.0854e-18	5.5125e-17	protein_coding	+	CCDC86	chr11:60609544-60618554	9010	3659	102.538	107.194	159.606	165.452
ENSG00000169116	566.271	-1.46082	0.155707	-8.75109	2.11297e-18	5.57658e-17	protein_coding	+	PARM1	chr4:75858305-75975325	117020	9234	9.46798	8.99075	2.80412	3.65236
ENSG00000086200	1726.09	0.852404	0.0861333	8.74666	2.19752e-18	5.7906e-17	protein_coding	+	IPO11	chr5:61699799-61924409	224610	12874	16.5669	16.9831	31.7641	29.2061
ENSG00000011243	2385.78	0.729062	0.0721553	8.72754	2.60274e-18	6.84761e-17	protein_coding	-	AKAP8L	chr19:15490859-15529952	39093	10731	61.8679	63.3649	106.581	101.79
ENSG00000143384	4523.57	-0.626416	0.060388	-8.72488	2.66457e-18	6.99931e-17	protein_coding	-	MCL1	chr1:150547032-150552066	5034	6134	87.3645	84.5295	57.7329	53.4405
ENSG00000140265	567.515	1.36758	0.145774	8.70984	3.04294e-18	7.97882e-17	protein_coding	-	ZSCAN29	chr15:43650370-43663223	12853	12275	7.56512	6.71942	19.5846	18.2984
ENSG00000155097	1247.61	-0.991822	0.102515	-8.70969	3.04699e-18	7.97882e-17	protein_coding	+	ATP6V1C1	chr8:104033291-104085279	51988	8309	39.692	35.0192	18.3205	18.8619
ENSG00000150457	1778.21	0.868585	0.0883791	8.70809	3.09045e-18	8.08002e-17	protein_coding	-	LATS2	chr13:21547171-21635686	88515	6517	11.6136	12.378	22.2563	21.8265
ENSG00000163630	358.673	-1.86979	0.203827	-8.70172	3.26889e-18	8.53322e-17	protein_coding	+	SYNPR	chr3:63213991-63602597	388606	10101	12.7596	10.887	3.67786	2.38719
ENSG00000232561	790.97	-1.16201	0.122263	-8.70146	3.27645e-18	8.53965e-17	pseudogene	-	GTF2IP1	chr7:74602783-74653438	50655	4592	20.7119	21.121	9.16318	9.20997
ENSG00000111481	2673.74	0.770299	0.0771555	8.69792	3.38013e-18	8.79621e-17	protein_coding	+	COPZ1	chr12:54694986-54745633	50647	7999	73.8725	74.8417	126.523	128.209
ENSG00000004139	921.469	-1.10235	0.115495	-8.69265	3.54092e-18	9.20037e-17	protein_coding	+	SARM1	chr17:26691378-26728065	36687	12605	14.9868	14.6815	6.29965	7.30078
ENSG00000008988	9798.43	0.510759	0.0473409	8.68297	3.85557e-18	1.00024e-16	protein_coding	-	RPS20	chr8:56979854-56987069	7215	6599	1037.99	1083.82	1474.37	1551.58
ENSG00000132780	6715.02	0.541845	0.0509529	8.67846	4.01176e-18	1.03915e-16	protein_coding	+	NASP	chr1:46049518-46084566	35048	13810	266.896	264.792	389.61	385.474
ENSG00000174720	1261.08	1.06021	0.110863	8.67563	4.11273e-18	1.06366e-16	protein_coding	+	LARP7	chr4:113558120-113578748	20628	7508	29.3469	25.3906	62.6974	52.9232
ENSG00000149541	929.391	-1.08103	0.113239	-8.67491	4.13862e-18	1.06871e-16	protein_coding	-	B3GAT3	chr11:62382768-62389647	6879	5004	51.2732	52.8474	22.9406	25.5665
ENSG00000080503	1052.47	-1.16745	0.123279	-8.67459	4.15034e-18	1.07009e-16	protein_coding	+	SMARCA2	chr9:2015342-2193624	178282	12305	26.0934	25.157	12.1281	10.3734
ENSG00000141985	3502.85	0.717987	0.0713986	8.66498	4.51591e-18	1.16255e-16	protein_coding	-	SH3GL1	chr19:4360367-4400544	40177	6107	50.6955	56.1879	84.5329	91.8364
ENSG00000165572	668.163	-1.21443	0.12876	-8.66406	4.55238e-18	1.17014e-16	protein_coding	-	KBTBD6	chr13:41701705-41706882	5177	7447	11.157	10.4306	4.79138	4.34515
ENSG00000023734	5692.4	0.562689	0.0534667	8.66093	4.67939e-18	1.20095e-16	protein_coding	+	STRAP	chr12:16035325-16056412	21087	4601	161.272	156.884	239.62	231.065
ENSG00000125844	5235.71	0.567583	0.0540595	8.65659	4.86087e-18	1.24562e-16	protein_coding	-	RRBP1	chr20:17594323-17662940	68617	11328	52.1382	50.1846	75.1837	76.6774
ENSG00000100523	654.267	1.18026	0.124995	8.65565	4.90096e-18	1.25397e-16	protein_coding	-	DDHD1	chr14:53510686-53620000	109314	14831	4.63307	4.61372	10.6877	10.6377
ENSG00000091136	6820.06	-0.51696	0.0482251	-8.6523	5.04698e-18	1.28936e-16	protein_coding	-	LAMB1	chr7:107564244-107643700	79456	12196	95.4994	95.0192	66.9256	66.0821
ENSG00000186660	3399.44	0.65173	0.0638922	8.64382	5.43654e-18	1.38677e-16	protein_coding	+	ZFP91	chr11:58346584-58388515	41931	5209	27.0927	26.6277	42.8076	41.809
ENSG00000100650	2998.82	-0.710968	0.0708155	-8.63634	5.80411e-18	1.47828e-16	protein_coding	+	SRSF5	chr14:70193617-70238722	45105	17434	227.377	232.254	132.656	147.105
ENSG00000112406	969.341	1.00592	0.105179	8.62576	6.36703e-18	1.6192e-16	protein_coding	+	HECA	chr6:139456249-139501939	45690	5610	6.73999	6.431	13.4548	13.2746
ENSG00000099821	2250.68	0.811512	0.0826288	8.62177	6.59278e-18	1.67407e-16	protein_coding	-	POLRMT	chr19:617223-633597	16374	8347	30.6201	32.9731	55.3519	56.8489
ENSG00000110048	2045.14	0.772581	0.0781759	8.61398	7.05642e-18	1.78909e-16	protein_coding	-	OSBP	chr11:59341871-59383617	41746	6169	13.1278	13.4155	22.7877	22.7607
ENSG00000132155	2956.44	-0.700756	0.0698358	-8.61259	7.14308e-18	1.80832e-16	protein_coding	-	RAF1	chr3:12625100-12705725	80625	12467	72.7011	69.8059	42.575	44.7686
ENSG00000166579	1293.25	-0.93025	0.0965736	-8.61162	7.20349e-18	1.82087e-16	protein_coding	+	NDEL1	chr17:8316449-8393729	77280	13977	44.9929	43.8629	22.609	23.588
ENSG00000167283	2193.46	0.735289	0.0738881	8.60781	7.44726e-18	1.87965e-16	protein_coding	+	ATP5L	chr11:118271869-118302211	30342	5649	112.811	109.123	185.948	184.875
ENSG00000124198	2070.18	-0.775187	0.0785551	-8.60699	7.50024e-18	1.89017e-16	protein_coding	+	ARFGEF2	chr20:47538427-47653230	114803	9056	13.5204	13.3038	7.95343	7.65327
ENSG00000142546	1776.4	0.850729	0.0875011	8.59141	8.59093e-18	2.16179e-16	protein_coding	-	NOSIP	chr19:50058968-50093519	34551	10709	67.4233	72.333	120.828	132.68
ENSG00000132952	970.347	1.05082	0.110849	8.59013	8.68704e-18	2.1827e-16	protein_coding	+	USPL1	chr13:31191830-31233686	41856	4168	12.483	11.7804	26.943	23.9574
ENSG00000130695	1614.31	0.832159	0.0853499	8.58932	8.74866e-18	2.19489e-16	protein_coding	+	CEP85	chr1:26560691-26605299	44608	10795	19.6908	18.8148	34.676	34.266
ENSG00000059378	254.921	-1.93587	0.213191	-8.58594	9.00974e-18	2.25701e-16	protein_coding	-	PARP12	chr7:139723544-139763521	39977	11009	13.9044	12.1765	2.83888	3.36171
ENSG00000155363	1219.7	-1.22686	0.131541	-8.58088	9.41515e-18	2.35505e-16	protein_coding	+	MOV10	chr1:113215763-113243368	27605	13328	38.3725	45.9205	15.2647	20.0487
ENSG00000163002	1291.79	0.893912	0.0926779	8.57792	9.66012e-18	2.41273e-16	protein_coding	+	NUP35	chr2:183982241-184026408	44167	7061	37.6434	37.2051	71.5713	68.5394
ENSG00000112972	3580.99	-0.619386	0.0606104	-8.57688	9.74828e-18	2.43112e-16	protein_coding	-	HMGCS1	chr5:43289497-43313614	24117	6886	78.27	78.1389	50.7763	50.8222
ENSG00000196652	589.225	1.26812	0.136514	8.57268	1.01106e-17	2.51773e-16	protein_coding	+	ZKSCAN5	chr7:99102274-99132323	30049	14035	4.05608	4.06845	10.4753	9.56544
ENSG00000074181	366.343	-1.69636	0.186316	-8.5667	1.06491e-17	2.6479e-16	protein_coding	-	NOTCH3	chr19:15270444-15311792	41348	9937	7.9114	5.86598	2.10531	1.90966
ENSG00000170606	10492.3	0.47491	0.0438129	8.56303	1.0994e-17	2.7296e-16	protein_coding	+	HSPA4	chr5:132387654-132442141	54487	5560	129.532	124.402	175.939	177.266
ENSG00000100078	202.253	-2.07197	0.229713	-8.55954	1.13324e-17	2.80945e-16	protein_coding	-	PLA2G3	chr22:31530795-31536593	5798	2690	6.52964	7.12057	1.59658	1.28229
ENSG00000185504	1055.25	-1.12978	0.120533	-8.55846	1.14382e-17	2.8315e-16	protein_coding	-	C17orf70	chr17:79506911-79520987	14076	9500	22.9119	26.9091	11.8657	10.5737
ENSG00000131504	5496.65	0.572679	0.0553085	8.55405	1.1884e-17	2.93751e-16	protein_coding	-	DIAPH1	chr5:140894583-140998622	104039	15164	30.7066	29.6438	44.3352	45.5503
ENSG00000106246	676.455	1.19175	0.128042	8.54212	1.31786e-17	3.25272e-16	protein_coding	-	PTCD1	chr7:99014362-99063787	49425	7649	6.55402	6.02373	14.0503	15.2034
ENSG00000140743	1518.18	0.850851	0.0880564	8.53857	1.35888e-17	3.34904e-16	protein_coding	-	CDR2	chr16:22357257-22448486	91229	5138	27.307	27.1547	50.7228	48.1555
ENSG00000137449	1419.9	0.926567	0.0970095	8.53269	1.42989e-17	3.51888e-16	protein_coding	+	CPEB2	chr4:15004298-15071777	67479	17141	12.9802	12.341	24.797	23.7346
ENSG00000163041	4958.79	0.588196	0.0572874	8.5295	1.46987e-17	3.61196e-16	protein_coding	+	H3F3A	chr1:226249552-226259702	10150	4437	240.267	241.23	352.737	372.272
ENSG00000148773	14820.1	0.466378	0.0431402	8.4985	1.92061e-17	4.71267e-16	protein_coding	-	MKI67	chr10:129894923-129924649	29726	14609	54.9571	58.3437	78.9003	77.7728
ENSG00000104177	1567.96	0.940227	0.0991225	8.48977	2.07043e-17	5.07099e-16	protein_coding	-	MYEF2	chr15:48431625-48470714	39089	19285	28.246	23.4934	50.7467	49.338
ENSG00000148468	1995.41	0.980797	0.103922	8.48964	2.0727e-17	5.07099e-16	protein_coding	-	FAM171A1	chr10:15253642-15413061	159419	4548	20.8894	22.8881	38.535	48.763
ENSG00000165821	2764.44	0.702555	0.0710559	8.48936	2.07772e-17	5.07589e-16	protein_coding	-	SALL2	chr14:21989232-22005350	16118	12353	32.9987	31.2993	51.2552	53.6952
ENSG00000185189	281.989	-1.81944	0.202692	-8.48317	2.19132e-17	5.34561e-16	protein_coding	-	NRBP2	chr8:144915764-144924200	8436	18807	8.404	7.7336	1.91381	2.30911
ENSG00000115163	814.82	1.06416	0.113889	8.47878	2.27567e-17	5.5433e-16	protein_coding	+	CENPA	chr2:26987157-27023935	36778	3933	24.4112	25.4664	52.1351	53.5116
ENSG00000144730	294.047	-1.79755	0.200725	-8.46217	2.62452e-17	6.38379e-16	protein_coding	-	IL17RD	chr3:57124010-57204334	80324	13781	3.63376	3.19963	0.818147	1.00746
ENSG00000088256	3013.65	0.710816	0.0722801	8.46052	2.66178e-17	6.46504e-16	protein_coding	+	GNA11	chr19:3094408-3124002	29594	8461	25.2713	25.9124	41.4144	42.6492
ENSG00000141385	2754.18	0.792154	0.0819191	8.4603	2.66699e-17	6.46832e-16	protein_coding	-	AFG3L2	chr18:12328943-12377313	48370	7311	35.3063	31.7753	61.8741	54.9133
ENSG00000102241	3590.49	0.669141	0.0673839	8.45517	2.78684e-17	6.74922e-16	protein_coding	+	HTATSF1	chrX:135579238-135594505	15267	5622	66.8672	66.8808	103.447	109.814
ENSG00000136448	2098.07	0.793971	0.0822048	8.45282	2.84358e-17	6.8767e-16	protein_coding	+	NMT1	chr17:43128978-43186384	57406	13145	46.0954	48.0488	83.4546	80.6387
ENSG00000101193	1104.03	0.942876	0.0998723	8.45194	2.865e-17	6.91852e-16	protein_coding	+	GID8	chr20:61569471-61576996	7525	1885	34.7512	34.2754	67.6032	66.2837
ENSG00000171365	683.413	-1.28615	0.140626	-8.45137	2.87896e-17	6.94223e-16	protein_coding	+	CLCN5	chrX:49687225-49863892	176667	12390	5.54099	6.80745	2.43395	2.49654
ENSG00000144028	12436	0.440896	0.0403835	8.44687	2.99213e-17	7.20476e-16	protein_coding	-	SNRNP200	chr2:96940074-96971297	31223	15029	95.4105	95.7262	130.13	129.507
ENSG00000075624	83767.2	0.401308	0.0357393	8.43551	3.2975e-17	7.92867e-16	protein_coding	-	ACTB	chr7:5566782-5603415	36633	8801	2176.9	2245.57	2882.79	2960.67
ENSG00000184840	2011.17	0.760642	0.0784278	8.43379	3.34652e-17	8.03501e-16	protein_coding	+	TMED9	chr5:177019159-177023125	3966	4615	62.805	65.0008	107.523	109.95
ENSG00000139168	1297.09	0.885004	0.0932145	8.43331	3.36035e-17	8.05667e-16	protein_coding	-	ZCRB1	chr12:42705880-42719920	14040	3412	51.6959	49.2577	92.5799	95.1881
ENSG00000169429	305.449	-1.73371	0.194111	-8.42894	3.48799e-17	8.35075e-16	protein_coding	+	IL8	chr4:74606223-74609433	3210	2860	12.619	12.4722	3.36335	3.62444
ENSG00000166987	1738.95	0.881935	0.0929532	8.42462	3.61933e-17	8.65284e-16	protein_coding	+	MBD6	chr12:57914493-57923931	9438	10030	18.5024	18.2414	31.6817	36.4922
ENSG00000141965	1819.99	0.822422	0.0861167	8.39999	4.46528e-17	1.06601e-15	protein_coding	+	FEM1A	chr19:4791728-4795571	3843	3843	18.7279	20.4412	33.3207	36.3201
ENSG00000180543	1898.32	0.778923	0.0809379	8.39904	4.50154e-17	1.07313e-15	protein_coding	-	TSPYL5	chr8:98285717-98290176	4459	4459	14.4446	13.9782	24.0678	24.9259
ENSG00000141068	659.727	-1.36887	0.151278	-8.39771	4.55251e-17	1.08374e-15	protein_coding	+	KSR1	chr17:25783670-25953461	169791	17764	18.2591	21.1039	7.25851	7.51914
ENSG00000204790	589.404	1.28349	0.141185	8.39708	4.57705e-17	1.08804e-15	protein_coding	-	CBWD6	chr9:69204538-69269662	65124	24198	30.9296	33.4442	83.9634	76.6806
ENSG00000183250	594.131	-1.30477	0.143847	-8.39406	4.69639e-17	1.11483e-15	protein_coding	-	C21orf67	chr21:46352729-46359828	7099	3246	24.7562	24.9196	9.96814	9.59507
ENSG00000060749	4131.29	-0.641043	0.0645765	-8.38429	5.10308e-17	1.20965e-15	protein_coding	+	QSER1	chr11:32914724-33014862	100138	15338	45.7982	41.5536	28.4624	27.4288
ENSG00000166313	1009.83	-1.01996	0.109947	-8.38296	5.16109e-17	1.22168e-15	protein_coding	-	APBB1	chr11:6416355-6440644	24289	11161	28.186	28.2771	14.0662	13.4487
ENSG00000179837	1200.77	0.916122	0.0975417	8.37891	5.34216e-17	1.26276e-15	protein_coding	+	RBM15B	chr3:51428731-51435330	6599	6599	7.21269	7.54774	13.586	14.4877
ENSG00000155304	1733.35	0.872491	0.0923607	8.37525	5.51054e-17	1.30072e-15	protein_coding	-	HSPA13	chr21:15743436-15755805	12369	5046	27.747	26.0145	52.7392	46.429
ENSG00000174437	12636.2	-0.469942	0.0442018	-8.37501	5.52215e-17	1.30163e-15	protein_coding	+	ATP2A2	chr12:110718561-110788898	70337	26493	193.379	182.567	136.025	135.178
ENSG00000172115	4595.86	0.595455	0.0592815	8.36553	5.98468e-17	1.40867e-15	protein_coding	-	CYCS	chr7:25159710-25164980	5270	5767	164.49	154.602	245.581	237.551
ENSG00000162144	609.625	-1.40445	0.156439	-8.35669	6.45015e-17	1.5161e-15	protein_coding	-	CYB561A3	chr11:61116217-61129771	13554	24398	17.8627	18.0628	5.91298	7.17277
ENSG00000107263	2566.96	0.720249	0.0743241	8.35492	6.54743e-17	1.53681e-15	protein_coding	-	RAPGEF1	chr9:134452157-134615461	163304	10836	18.0406	18.5326	31.5284	29.003
ENSG00000116096	724.231	-1.16675	0.127929	-8.35235	6.69161e-17	1.56846e-15	protein_coding	+	SPR	chr2:73114489-73119287	4798	2421	37.4821	42.8337	17.3563	17.7496
ENSG00000115816	3746.96	0.750653	0.0780394	8.34797	6.9449e-17	1.62555e-15	protein_coding	-	CEBPZ	chr2:37428755-37458856	30101	4355	58.0844	50.4362	97.3397	86.0851
ENSG00000152558	4658.19	-0.627776	0.0632775	-8.3475	6.97225e-17	1.62968e-15	protein_coding	-	TMEM123	chr11:102267063-102341115	74052	8648	156.587	148.104	95.88	100.837
ENSG00000116260	3317.16	-0.654683	0.066621	-8.33555	7.7138e-17	1.8005e-15	protein_coding	+	QSOX1	chr1:180123969-180173165	49196	11805	67.1991	68.7233	41.527	44.5392
ENSG00000184009	58316.6	-0.480666	0.0457452	-8.32755	8.25319e-17	1.92372e-15	protein_coding	-	ACTG1	chr17:79476997-79490873	13876	13375	2063.44	2210.65	1469.79	1590.2
ENSG00000107897	797.113	-1.16636	0.128618	-8.31842	8.91405e-17	2.07487e-15	protein_coding	-	ACBD5	chr10:27484146-27531059	46913	6266	14.4659	14.432	6.80265	5.84727
ENSG00000109323	319.463	-1.61715	0.182588	-8.31243	9.37599e-17	2.17936e-15	protein_coding	-	MANBA	chr4:103552660-103682151	129491	10763	9.93707	9.2993	2.90693	3.01755
ENSG00000101695	245.627	-2.08006	0.237927	-8.3119	9.41782e-17	2.18606e-15	protein_coding	+	RNF125	chr18:29598335-29653176	54841	7631	1.72295	1.62648	0.34039	0.325501
ENSG00000172466	3402.64	0.621948	0.0628687	8.31056	9.52541e-17	2.20797e-15	protein_coding	-	ZNF24	chr18:32912176-32925446	13270	21097	26.1665	25.9868	40.6533	39.7994
ENSG00000153037	929.17	1.04543	0.11398	8.3095	9.61053e-17	2.22463e-15	protein_coding	+	SRP19	chr5:112196919-112205485	8566	6233	56.0753	48.8426	108.178	111.119
ENSG00000107566	2422.22	0.709098	0.0734205	8.30574	9.91954e-17	2.29299e-15	protein_coding	-	ERLIN1	chr10:101909851-101948091	38240	6644	35.7925	35.0281	59.7961	56.4335
ENSG00000162695	680.899	-1.17066	0.129109	-8.30512	9.97199e-17	2.30194e-15	protein_coding	+	SLC30A7	chr1:101361632-101447309	85677	8543	12.2336	11.6204	5.38389	5.0217
ENSG00000186522	2381.99	-0.712502	0.0738717	-8.30327	1.01288e-16	2.33491e-15	protein_coding	-	SEPT10	chr2:110300559-110371783	71224	8896	67.6473	65.0204	40.3381	40.3135
ENSG00000162909	4554.18	-0.569911	0.056681	-8.29853	1.05411e-16	2.42662e-15	protein_coding	+	CAPN2	chr1:223889295-223963720	74425	12899	82.4522	81.3215	54.0701	56.0362
ENSG00000108176	2034.69	0.743369	0.0776532	8.29542	1.082e-16	2.48742e-15	protein_coding	-	DNAJC12	chr10:69556427-69597924	41497	3447	80.7235	83.2636	140.301	135.449
ENSG00000103126	1570.58	0.890113	0.0954574	8.2898	1.13441e-16	2.60432e-15	protein_coding	-	AXIN1	chr16:337440-402673	65233	9846	15.7107	17.9024	30.1674	32.5915
ENSG00000068120	1144.67	0.932118	0.100541	8.28935	1.13869e-16	2.61057e-15	protein_coding	+	COASY	chr17:40713485-40718295	4810	12494	20.4928	21.2338	41.6558	38.7291
ENSG00000165678	3895.25	0.625187	0.0634605	8.28424	1.18863e-16	2.72135e-15	protein_coding	+	GHITM	chr10:85899196-85913001	13805	2119	90.8029	85.3116	132.888	139.32
ENSG00000106682	11661.5	-0.456522	0.0430668	-8.28398	1.19122e-16	2.72356e-15	protein_coding	+	EIF4H	chr7:73588575-73611431	22856	5807	304.431	302.099	218.152	223.456
ENSG00000124784	1656.18	0.794468	0.084024	8.2761	1.27277e-16	2.90604e-15	protein_coding	+	RIOK1	chr6:7389729-7418270	28541	4207	27.2596	26.0975	46.8487	46.1735
ENSG00000174013	2052.47	0.782177	0.0825845	8.27138	1.32418e-16	3.0193e-15	protein_coding	+	FBXO45	chr3:196295482-196315930	20448	9226	18.7673	16.9672	31.463	30.3006
ENSG00000197045	3263.87	-0.70653	0.0734897	-8.26286	1.42224e-16	3.23849e-15	protein_coding	-	GMFB	chr14:54941202-54955914	14712	13064	68.3684	61.2268	38.0259	41.0846
ENSG00000174807	2061.43	-0.810909	0.0861115	-8.26248	1.42674e-16	3.24433e-15	protein_coding	-	CD248	chr11:66081958-66084515	2557	2557	74.8869	73.6582	41.9356	42.2854
ENSG00000130826	5728.01	0.528432	0.0519257	8.25787	1.48294e-16	3.36755e-15	protein_coding	+	DKC1	chrX:153991031-154005964	14933	6108	128.6	129.296	190.082	182.479
ENSG00000100413	1938.76	0.852607	0.091293	8.25594	1.50705e-16	3.41769e-15	protein_coding	-	POLR3H	chr22:41921808-41940610	18802	13946	38.2259	43.1188	76.5117	71.4245
ENSG00000079313	2529.91	0.777247	0.082161	8.25382	1.53407e-16	3.47425e-15	protein_coding	-	REXO1	chr19:1815248-1848452	33204	7686	23.7112	27.7837	43.4411	45.2072
ENSG00000138433	555.234	1.27578	0.142833	8.24878	1.6002e-16	3.61912e-15	protein_coding	-	CIR1	chr2:175212750-175260443	47693	4913	9.65005	9.20018	25.1095	21.765
ENSG00000163539	1772.44	-0.862648	0.0926502	-8.24493	1.65256e-16	3.73252e-15	protein_coding	-	CLASP2	chr3:33537737-33759848	222111	25453	22.3579	20.6676	11.5828	11.9021
ENSG00000198612	1383.31	0.859051	0.0922537	8.23975	1.72572e-16	3.89251e-15	protein_coding	+	COPS8	chr2:237993955-238009109	15154	8917	49.8553	45.7666	86.4456	88.1478
ENSG00000198830	7473.96	0.489115	0.0473032	8.23231	1.83637e-16	4.13651e-15	protein_coding	+	HMGN2	chr1:26798941-26802463	3522	7396	391.41	385.541	552.654	539.056
ENSG00000119335	23558.3	0.486236	0.0469621	8.23071	1.86104e-16	4.18648e-15	protein_coding	+	SET	chr9:131445703-131458679	12976	8132	545.057	499.885	754.669	710.587
ENSG00000100504	204.122	-2.00388	0.230285	-8.22759	1.91019e-16	4.29128e-15	protein_coding	-	PYGL	chr14:51324609-51411454	86845	6715	8.9813	8.28745	1.72053	2.1028
ENSG00000204231	1038.45	0.968142	0.105701	8.22732	1.91445e-16	4.29508e-15	protein_coding	-	RXRB	chr6:33161365-33168630	7265	7488	12.371	12.9953	25.8212	24.355
ENSG00000165102	1162.35	-0.920528	0.0999193	-8.22545	1.94461e-16	4.35693e-15	protein_coding	+	HGSNAT	chr8:42995556-43057998	62442	17525	17.6541	17.0976	9.27181	8.93688
ENSG00000185262	646.276	1.15868	0.129043	8.21987	2.03718e-16	4.55822e-15	protein_coding	+	UBALD2	chr17:74261283-74267375	6092	2464	18.3495	17.0696	39.3927	41.1265
ENSG00000155957	446.573	-1.61718	0.185326	-8.2177	2.07436e-16	4.63523e-15	protein_coding	-	TMBIM4	chr12:66517709-66563852	46143	9491	40.4	43.5784	16.0445	10.2316
ENSG00000056097	4100.7	0.639422	0.0657728	8.2099	2.21382e-16	4.94026e-15	protein_coding	-	ZFR	chr5:32354456-32444867	90411	12137	52.8327	47.4224	78.9341	77.6332
ENSG00000185551	4530.56	0.614729	0.0627652	8.20925	2.22575e-16	4.96028e-15	protein_coding	+	NR2F2	chr15:96869167-96883492	14325	8574	70.1548	64.1926	105.97	100.228
ENSG00000110315	1311.46	-0.968789	0.106082	-8.20192	2.3658e-16	5.26539e-15	protein_coding	-	RNF141	chr11:10533225-10562777	29552	11225	34.3663	36.0478	17.2266	18.3735
ENSG00000154930	244.092	-1.83463	0.211496	-8.20104	2.3832e-16	5.29709e-15	protein_coding	-	ACSS1	chr20:24986868-25039616	52748	13397	5.08356	5.31183	1.1984	1.45238
ENSG00000136816	2238.27	-0.738036	0.0779201	-8.20085	2.38688e-16	5.29823e-15	protein_coding	+	TOR1B	chr9:132565432-132573560	8128	4069	53.7702	54.1993	30.9894	33.4296
ENSG00000143434	139.605	-2.48827	0.288577	-8.20067	2.39046e-16	5.29916e-15	protein_coding	-	SEMA6C	chr1:151104161-151119104	14943	8786	4.90671	3.79912	0.670838	0.535537
ENSG00000164828	4079.71	-0.592535	0.0601361	-8.1979	2.44626e-16	5.40857e-15	protein_coding	+	SUN1	chr7:855528-936072	80544	24211	97.7071	97.9272	64.6621	64.8169
ENSG00000168785	488.101	-1.39877	0.158423	-8.19799	2.44438e-16	5.40857e-15	protein_coding	-	TSPAN5	chr4:99391518-99579780	188262	9994	17.6044	16.7144	5.44213	7.14534
ENSG00000082153	7242.23	-0.516745	0.0508989	-8.19444	2.51765e-16	5.55906e-15	protein_coding	+	BZW1	chr2:201675317-201688569	13252	8049	156.872	150.347	109.893	104.638
ENSG00000221968	544.352	-1.30259	0.147083	-8.18897	2.63476e-16	5.80999e-15	protein_coding	-	FADS3	chr11:61640991-61659523	18532	12018	23.7027	27.6838	9.93754	10.3244
ENSG00000177946	282.631	1.67652	0.192844	8.18867	2.64124e-16	5.81662e-15	protein_coding	-	CENPBD1	chr16:90036206-90038942	2736	3307	2.34909	2.78923	8.97454	8.56784
ENSG00000082014	482.597	-1.35383	0.153358	-8.17445	2.97223e-16	6.53695e-15	protein_coding	-	SMARCD3	chr7:150935850-150974982	39132	10650	38.8774	37.0127	15.5145	13.4055
ENSG00000111647	1049.22	-1.03897	0.11539	-8.15194	3.58139e-16	7.86639e-15	protein_coding	-	UHRF1BP1L	chr12:100422233-100536626	114393	8281	18.0994	16.138	8.46385	7.9807
ENSG00000185414	454.339	1.40351	0.160352	8.14761	3.71186e-16	8.14229e-15	protein_coding	+	MRPL30	chr2:99797542-99814089	16547	5978	11.3371	9.09299	27.2049	28.8302
ENSG00000185033	206.679	-2.03472	0.237112	-8.13984	3.95804e-16	8.67096e-15	protein_coding	+	SEMA4B	chr15:90703836-90772911	69075	17193	5.27286	5.30897	1.12938	1.12587
ENSG00000166250	1344.28	0.830443	0.0899219	8.13447	4.13741e-16	9.05206e-15	protein_coding	-	CLMP	chr11:122943035-123065989	122954	3776	27.3384	26.794	48.1473	48.7101
ENSG00000170027	10067.6	0.503018	0.0496135	8.12978	4.3007e-16	9.39706e-15	protein_coding	-	YWHAG	chr7:75956116-75988348	32232	3743	123.207	113.341	167.419	168.176
ENSG00000119314	1351.8	-0.926312	0.101777	-8.12347	4.5304e-16	9.88606e-15	protein_coding	-	PTBP3	chr9:114980715-115095947	115232	11572	21.0786	18.4765	9.78817	10.8446
ENSG00000184584	855.628	-1.1192	0.125775	-8.11837	4.72479e-16	1.02969e-14	protein_coding	-	TMEM173	chr5:138855119-138862520	7401	10604	37.2498	43.2882	16.8173	19.5823
ENSG00000205581	4523.48	-0.637396	0.0662822	-8.11585	4.82387e-16	1.04991e-14	protein_coding	-	HMGN1	chr21:40714241-40721573	7332	15428	272.524	252.958	165.838	171.051
ENSG00000130827	719.473	-1.18038	0.133362	-8.11436	4.88352e-16	1.06152e-14	protein_coding	+	PLXNA3	chrX:153686621-153701989	15368	9683	15.2698	16.8343	6.33158	7.54915
ENSG00000147679	764.199	1.09477	0.122899	8.11282	4.94582e-16	1.07367e-14	protein_coding	+	UTP23	chr8:117778742-117861702	82960	8205	13.1519	13.6507	27.2157	30.9329
ENSG00000164066	665.222	1.15746	0.130705	8.10929	5.09161e-16	1.10388e-14	protein_coding	+	INTU	chr4:128544426-128647892	103466	19386	2.79393	3.00811	6.51412	6.67356
ENSG00000130813	176.098	-2.08313	0.243412	-8.10876	5.11393e-16	1.10729e-14	protein_coding	+	C19orf66	chr19:10196798-10203928	7130	11178	9.81212	9.86789	1.68919	2.36202
ENSG00000258441	451.301	-1.37767	0.157769	-8.10352	5.3392e-16	1.15458e-14	processed_transcript	-	LINC00641	chr14:21668238-21675059	6821	7185	11.0715	10.6487	3.66898	4.41365
ENSG00000187498	2360.85	0.702198	0.0744379	8.10006	5.49308e-16	1.18632e-14	protein_coding	-	COL4A1	chr13:110801318-110959496	158178	8522	10.4534	10.4314	17.4413	16.6777
ENSG00000138293	2704.3	-0.702202	0.0744503	-8.09932	5.52695e-16	1.1921e-14	protein_coding	+	NCOA4	chr10:51565108-51590734	25626	9596	52.8777	48.3188	31.775	30.2226
ENSG00000166171	436.386	1.4174	0.163172	8.09231	5.85443e-16	1.25949e-14	protein_coding	+	DPCD	chr10:103330317-103369425	39108	3944	17.2715	20.6363	49.2423	55.9349
ENSG00000174839	527.379	-1.46586	0.169204	-8.09238	5.85116e-16	1.25949e-14	protein_coding	-	DENND6A	chr3:57611184-57678816	67632	5776	12.3624	12.5321	4.4754	4.15898
ENSG00000062485	10324.7	0.462671	0.044919	8.07986	6.48424e-16	1.39141e-14	protein_coding	-	CS	chr12:56665483-56694176	28693	17090	160.866	167.662	229.418	223.757
ENSG00000165775	1605.24	0.781921	0.0845141	8.07989	6.48231e-16	1.39141e-14	protein_coding	+	FUNDC2	chrX:154254255-154288578	34323	12623	77.5978	79.7596	133.749	138.203
ENSG00000171302	1955.41	0.761505	0.0819906	8.07887	6.53718e-16	1.40098e-14	protein_coding	-	CANT1	chr17:76987799-77005949	18150	10639	28.923	31.5095	51.0457	51.8737
ENSG00000118733	3137.19	0.725906	0.0775905	8.07691	6.64266e-16	1.42177e-14	protein_coding	-	OLFM3	chr1:102268130-102462586	194456	6614	56.6365	50.3929	92.3335	85.4391
ENSG00000136875	2641.4	0.651313	0.0683722	8.07248	6.88846e-16	1.4725e-14	protein_coding	+	PRPF4	chr9:116037623-116055185	17562	5380	38.9362	40.3172	62.3822	62.4497
ENSG00000148180	572.124	-1.20378	0.136741	-8.07178	6.928e-16	1.47906e-14	protein_coding	+	GSN	chr9:123970072-124095121	125049	15532	25.4907	25.1687	10.2417	11.3142
ENSG00000165801	1817.3	-0.794358	0.0861484	-8.06591	7.26921e-16	1.54993e-14	protein_coding	+	ARHGEF40	chr14:21538429-21558399	19970	15321	37.1883	37.1016	20.4062	22.1906
ENSG00000172340	185.884	-2.04668	0.240617	-8.06439	7.36011e-16	1.56732e-14	protein_coding	-	SUCLG2	chr3:67410884-67705038	294154	3288	7.73311	7.01045	1.34417	1.76251
ENSG00000165424	255.685	-1.71168	0.199937	-8.05137	8.187e-16	1.74119e-14	protein_coding	-	ZCCHC24	chr10:81142081-81205383	63302	5467	4.7511	5.234	1.35861	1.48538
ENSG00000092820	4918.96	-0.567514	0.0581685	-8.04728	8.46566e-16	1.79817e-14	protein_coding	-	EZR	chr6:159186773-159240444	53671	5226	74.4077	75.5127	50.1929	50.7668
ENSG00000163486	1594.19	0.813712	0.0888449	8.04474	8.643e-16	1.83352e-14	protein_coding	+	SRGAP2	chr1:206516200-206637783	121583	15145	24.871	24.3088	43.8224	43.154
ENSG00000001629	1262.81	-0.995636	0.111589	-8.04118	8.89779e-16	1.88518e-14	protein_coding	+	ANKIB1	chr7:91875548-92030698	155150	9067	19.3482	19.9311	9.97254	9.49405
ENSG00000117335	3448.37	-0.668175	0.0707729	-8.03814	9.12128e-16	1.9301e-14	protein_coding	+	CD46	chr1:207925402-207968858	43456	14732	71.853	64.9847	43.6057	42.243
ENSG00000100241	5043.31	0.588085	0.0607892	8.03718	9.19287e-16	1.94279e-14	protein_coding	-	SBF1	chr22:50883429-50913454	30025	12912	34.3986	38.0631	54.2175	54.9113
ENSG00000114686	2902.54	-0.637534	0.0669641	-8.03697	9.20906e-16	1.94376e-14	protein_coding	-	MRPL3	chr3:131181056-131221827	40771	5404	121.411	120.642	78.9017	76.3124
ENSG00000072422	359.079	-1.58942	0.185857	-8.03329	9.4893e-16	2.00039e-14	protein_coding	-	RHOBTB1	chr10:62629196-62761198	132002	6258	5.91882	5.77163	1.53393	2.12469
ENSG00000152556	2953.24	-0.67016	0.0711055	-8.0287	9.85115e-16	2.07406e-14	protein_coding	+	PFKM	chr12:48498922-48540187	41265	11852	70.0726	66.4108	41.8194	43.6357
ENSG00000254996	76.2375	-2.83511	0.334494	-8.02765	9.93538e-16	2.08917e-14	protein_coding	+	ANKHD1-EIF4EBP3	chr5:139781493-139929154	147661	13823	2.10772	1.83573	0.137391	0.185569
ENSG00000167508	1330.18	-0.9689	0.108522	-8.02551	1.01108e-15	2.1234e-14	protein_coding	-	MVD	chr16:88718343-88729569	11226	8843	55.3322	66.1801	30.2273	31.0863
ENSG00000089094	1438.52	0.823865	0.0904395	8.01583	1.09398e-15	2.29462e-14	protein_coding	-	KDM2B	chr12:121866900-122018920	152020	20920	14.0658	13.9844	25.6908	24.3019
ENSG00000144136	2429.19	-0.700763	0.075009	-8.01511	1.10034e-15	2.30508e-14	protein_coding	+	SLC20A1	chr2:113403434-113421404	17970	9251	72.607	73.7845	42.7115	46.9842
ENSG00000189057	1336.64	-0.883039	0.0978968	-8.01374	1.11271e-15	2.32808e-14	protein_coding	+	FAM111B	chr11:58874658-58894883	20225	10106	24.1734	22.4393	12.0151	13.017
ENSG00000101052	697.426	1.11378	0.126769	8.01311	1.11842e-15	2.33683e-14	protein_coding	+	IFT52	chr20:42219571-42275936	56365	4224	14.6749	16.3262	34.6559	33.6523
ENSG00000169359	502.46	1.26761	0.146022	8.01297	1.11968e-15	2.33683e-14	protein_coding	-	SLC33A1	chr3:155538813-155572218	33405	12521	6.79002	6.40315	17.2055	15.4273
ENSG00000149257	7549.15	0.498853	0.0498226	8.01215	1.12717e-15	2.34953e-14	protein_coding	+	SERPINH1	chr11:75273101-75283828	10727	11180	163.555	171.658	233.532	240.66
ENSG00000204310	2134.87	0.691647	0.0741053	7.99346	1.31203e-15	2.73147e-14	protein_coding	-	AGPAT1	chr6:32135989-32145873	9884	5007	49.0238	48.3114	78.9563	78.8047
ENSG00000135763	1650.6	0.777279	0.0850027	7.97872	1.47855e-15	3.07432e-14	protein_coding	+	URB2	chr1:229761981-229795946	33965	6104	12.6835	13.2874	22.493	22.258
ENSG00000167553	9765.74	0.459141	0.0450701	7.97452	1.52972e-15	3.17677e-14	protein_coding	+	TUBA1C	chr12:49582519-49667114	84595	7815	275.408	282.859	380.369	387.714
ENSG00000142192	22291	0.391793	0.0366492	7.9667	1.62963e-15	3.38008e-14	protein_coding	-	APP	chr21:27252861-27543446	290585	11156	373.092	363.864	486.46	480.931
ENSG00000144560	1135.04	0.951099	0.107053	7.96393	1.66653e-15	3.45233e-14	protein_coding	-	VGLL4	chr3:11597544-11762220	164676	10949	15.9299	17.8869	32.8346	33.1885
ENSG00000169057	1572.29	0.770527	0.0843852	7.95709	1.76136e-15	3.64427e-14	protein_coding	-	MECP2	chrX:153287024-153363212	76188	15151	19.8892	20.0598	35.0001	33.5274
ENSG00000132142	1774.24	-0.846997	0.0941368	-7.95198	1.83555e-15	3.79308e-14	protein_coding	-	ACACA	chr17:35441923-35766909	324986	23930	22.1135	21.9923	13.2997	11.131
ENSG00000174100	423.773	-1.38437	0.162184	-7.94167	1.99471e-15	4.11691e-14	protein_coding	+	MRPL45	chr17:36452989-36479101	26112	3217	16.1466	16.5949	6.02323	6.03093
ENSG00000176986	3681.45	0.588204	0.0615552	7.93937	2.03208e-15	4.18889e-14	protein_coding	+	SEC24C	chr10:75504120-75531919	27799	8651	37.4973	38.784	57.3522	57.5648
ENSG00000116350	2554.55	0.664468	0.0712524	7.93148	2.16543e-15	4.45829e-14	protein_coding	-	SRSF4	chr1:29474255-29508499	34244	6908	59.0515	59.045	94.4133	93.3688
ENSG00000196730	8320.54	-0.517867	0.0527471	-7.92837	2.2204e-15	4.56585e-14	protein_coding	+	DAPK1	chr9:90112143-90323548	211405	21413	127.727	126.514	87.3257	89.9851
ENSG00000130402	11210.8	-0.460799	0.0455632	-7.9248	2.28516e-15	4.69154e-14	protein_coding	+	ACTN4	chr19:39138289-39222223	83934	8479	338.762	327.431	235.474	248.011
ENSG00000164114	962.136	0.943291	0.106605	7.92469	2.28712e-15	4.69154e-14	protein_coding	-	MAP9	chr4:156263810-156298122	34312	10413	10.4061	10.3307	19.8443	20.4414
ENSG00000188211	771.217	-1.09435	0.125884	-7.92299	2.3187e-15	4.7505e-14	protein_coding	+	NCR3LG1	chr11:17373273-17398888	25615	8071	6.06884	5.65113	2.68744	2.69921
ENSG00000180817	6886.84	-0.489856	0.0492783	-7.91787	2.41613e-15	4.94407e-14	protein_coding	-	PPA1	chr10:71962586-71993667	31081	5853	377.162	377.219	264.691	271.818
ENSG00000108848	3087.7	0.721429	0.0785952	7.91739	2.4254e-15	4.95698e-14	protein_coding	+	LUC7L3	chr17:48796905-48833574	36669	15891	74.6616	66.4325	121.722	111.915
ENSG00000112852	712.745	1.05562	0.120933	7.91654	2.44203e-15	4.98489e-14	protein_coding	+	PCDHB2	chr5:140474227-140476962	2735	2735	9.71116	9.7326	20.0995	20.909
ENSG00000123200	18347.7	0.49167	0.0495266	7.91493	2.47383e-15	5.04366e-14	protein_coding	-	ZC3H13	chr13:46528600-46626894	98294	15200	175.4	164.269	243.551	234.599
ENSG00000137275	823.835	-1.00523	0.114566	-7.91452	2.48205e-15	5.05428e-14	protein_coding	+	RIPK1	chr6:3064225-3115421	51196	8218	14.7522	14.7603	7.27167	7.24568
ENSG00000092148	6633.73	0.50919	0.0517861	7.90849	2.60536e-15	5.29894e-14	protein_coding	-	HECTD1	chr14:31569318-31677010	107692	18245	48.07	46.1752	65.4992	68.7797
ENSG00000139323	750.795	-1.11888	0.129173	-7.90157	2.75406e-15	5.59457e-14	protein_coding	-	POC1B	chr12:89813495-89919801	106306	13806	24.4577	27.7903	11.0416	12.5415
ENSG00000242125	1106.02	1.08235	0.124666	7.89494	2.90452e-15	5.89309e-14	sense_intronic	+	SNHG3	chr1:28832492-28837404	4912	5198	26.0404	34.5558	64.2442	65.8357
ENSG00000138468	303.44	-1.61133	0.191722	-7.89268	2.95756e-15	5.99344e-14	protein_coding	-	SENP7	chr3:101043049-101232085	189036	9763	6.39985	6.27086	1.6926	2.20459
ENSG00000031823	2025.45	0.714194	0.0779286	7.8918	2.97849e-15	6.02857e-14	protein_coding	-	RANBP3	chr19:5916150-5978153	62003	12200	49.6638	50.1441	81.4572	82.9374
ENSG00000130669	1875.8	0.726801	0.0795384	7.89093	2.99937e-15	6.06351e-14	protein_coding	+	PAK4	chr19:39616410-39673456	57046	12904	32.3961	32.1934	52.8677	54.4622
ENSG00000204516	656.317	-1.18185	0.137574	-7.88809	3.06858e-15	6.19594e-14	protein_coding	+	MICB	chr6:31462658-31478901	16243	3972	17.2737	18.1814	8.22935	7.06103
ENSG00000131467	2288.57	-0.681921	0.0738692	-7.88624	3.11431e-15	6.2807e-14	protein_coding	+	PSME3	chr17:40976402-40995774	19372	13698	90.2583	90.7001	55.056	57.3269
ENSG00000187189	649.338	1.09305	0.126184	7.88447	3.15863e-15	6.36244e-14	protein_coding	-	TSPYL4	chr6:116571151-116575261	4110	4110	5.6458	5.88877	12.7075	12.3185
ENSG00000166501	6103.36	-0.533229	0.0549996	-7.88285	3.19998e-15	6.43799e-14	protein_coding	+	PRKCB	chr16:23847322-24231932	384610	12162	88.8143	86.4168	60.6714	60.2429
ENSG00000084207	9408.38	0.495138	0.0501718	7.88241	3.21131e-15	6.45304e-14	protein_coding	+	GSTP1	chr11:67351066-67354131	3065	5370	635.078	676.601	899.563	951.077
ENSG00000105568	6820.37	0.524231	0.0539163	7.87552	3.39317e-15	6.80234e-14	protein_coding	+	PPP2R1A	chr19:52693292-52730687	37395	8619	139.214	144.998	199.199	210.073
ENSG00000186283	764.548	1.06444	0.122699	7.87552	3.39325e-15	6.80234e-14	protein_coding	+	TOR3A	chr1:179050512-179067158	16646	6021	11.8891	12.6246	26.9807	25.1242
ENSG00000128311	296.595	-1.69325	0.202655	-7.86567	3.67139e-15	7.3511e-14	protein_coding	-	TST	chr22:37406900-37415681	8781	2986	23.5356	25.4131	6.14521	7.92064
ENSG00000168542	3925.95	0.582849	0.0614659	7.86378	3.72715e-15	7.45386e-14	protein_coding	+	COL3A1	chr2:189839046-189877472	38426	8878	33.9972	32.0635	50.4503	48.7093
ENSG00000151208	2513.38	0.671127	0.0727333	7.8619	3.78343e-15	7.55738e-14	protein_coding	-	DLG5	chr10:79550549-79686378	135829	16926	12.556	12.4737	19.7703	20.215
ENSG00000103353	3121.54	-0.628854	0.0673766	-7.85971	3.85032e-15	7.68185e-14	protein_coding	+	UBFD1	chr16:23568392-23585710	17318	15194	85.0448	80.272	53.0049	53.5899
ENSG00000136048	710.251	-1.19673	0.139776	-7.85865	3.88285e-15	7.73754e-14	protein_coding	+	DRAM1	chr12:102271129-102405908	134779	6198	21.4833	23.1708	10.8661	8.2909
ENSG00000132294	2118.79	-0.744971	0.082209	-7.85585	3.97067e-15	7.90314e-14	protein_coding	+	EFR3A	chr8:132916335-133025889	109554	10067	32.6837	29.2117	18.6265	18.1368
ENSG00000182117	1337.17	0.85643	0.0964797	7.85279	4.06886e-15	8.08897e-14	protein_coding	-	NOP10	chr15:34633917-34635378	1461	983	143.193	157.629	270.04	278.691
ENSG00000076641	360.61	-1.42603	0.169	-7.85081	4.13359e-15	8.20793e-14	protein_coding	-	PAG1	chr8:81880045-82024303	144258	12284	3.12604	3.42511	1.22726	1.11848
ENSG00000130175	8666.63	0.461837	0.046147	7.84713	4.25663e-15	8.44223e-14	protein_coding	+	PRKCSH	chr19:11546109-11561783	15674	11092	228.663	232.55	313.899	321.855
ENSG00000006831	3086.02	0.615373	0.0657575	7.84624	4.28698e-15	8.49238e-14	protein_coding	+	ADIPOR2	chr12:1797740-1897844	100104	6696	36.1708	34.4667	54.8867	53.6029
ENSG00000174903	3958.48	0.591118	0.0627267	7.83786	4.58275e-15	9.06756e-14	protein_coding	+	RAB1B	chr11:66036004-66044963	8959	2689	93.7015	99.9718	142.858	149.483
ENSG00000257103	3349.24	0.728792	0.0803734	7.83438	4.7118e-15	9.31192e-14	protein_coding	+	LSM14A	chr19:34663409-34720420	57011	10907	99.9751	96.944	160.482	167.288
ENSG00000167881	2336.31	0.670867	0.072961	7.83387	4.73065e-15	9.33816e-14	protein_coding	-	SRP68	chr17:74035184-74068734	33550	11213	42.3333	44.9903	69.4609	70.0133
ENSG00000122591	1094.58	-0.894624	0.101744	-7.82107	5.23757e-15	1.03266e-13	protein_coding	-	FAM126A	chr7:22980878-23053749	72871	15134	22.9407	23.243	12.1414	12.4802
ENSG00000119725	1384.86	0.809629	0.0909405	7.81511	5.49141e-15	1.08144e-13	protein_coding	+	ZNF410	chr14:74353320-74399214	45894	12758	29.2821	29.5351	51.05	52.6795
ENSG00000102309	299.937	-1.7639	0.213641	-7.81022	5.70862e-15	1.1229e-13	protein_coding	+	PIN4	chrX:71401203-71522776	121573	6867	16.8609	23.1184	5.19963	5.51949
ENSG00000196396	2005.96	-0.714539	0.0788158	-7.80916	5.75706e-15	1.1311e-13	protein_coding	+	PTPN1	chr20:49126891-49201299	74408	4019	33.4945	32.6134	19.6158	20.4774
ENSG00000112473	2699.86	0.647153	0.0701554	7.80853	5.78608e-15	1.13547e-13	protein_coding	+	SLC39A7	chr6:33168222-33172216	3994	3725	47.8453	50.1145	76.6573	77.2187
ENSG00000143878	1965.57	-0.782031	0.0875461	-7.80775	5.82181e-15	1.14114e-13	protein_coding	+	RHOB	chr2:20646835-20649200	2365	2365	37.1397	38.8861	20.7267	23.1572
ENSG00000100664	10225.2	-0.454225	0.0454103	-7.80726	5.84436e-15	1.14422e-13	protein_coding	+	EIF5	chr14:103799881-103811362	11481	17716	329.506	316.713	234.787	236.445
ENSG00000152049	3386.08	0.581194	0.061705	7.8065	5.87964e-15	1.14979e-13	protein_coding	+	KCNE4	chr2:223916532-224063117	146585	7150	53.0899	52.5369	78.6251	79.7141
ENSG00000165280	20341	0.386136	0.0366806	7.80564	5.91999e-15	1.15633e-13	protein_coding	-	VCP	chr9:35056061-35073246	17185	7724	276.329	280.546	363.922	364.2
ENSG00000179950	5539.83	0.556035	0.0584967	7.80377	6.00839e-15	1.17223e-13	protein_coding	-	PUF60	chr8:144898514-144912029	13515	9444	167.975	183.359	253.44	263.953
ENSG00000176624	1637.81	-0.867833	0.098574	-7.80055	6.16387e-15	1.20117e-13	protein_coding	-	MEX3C	chr18:48700920-48744674	43754	8425	33.4847	35.9529	17.3494	20.3906
ENSG00000055208	1934.96	-0.720478	0.0796913	-7.79641	6.36957e-15	1.23981e-13	protein_coding	+	TAB2	chr6:149539777-149732749	192972	13353	36.2381	36.4555	22.6439	21.3018
ENSG00000130939	2515.17	-0.789542	0.0886534	-7.7928	6.55383e-15	1.27419e-13	protein_coding	+	UBE4B	chr1:10092890-10241297	148407	13419	29.8961	24.9691	15.7125	15.8039
ENSG00000147324	1933.8	0.714815	0.0790276	7.79022	6.68914e-15	1.29899e-13	protein_coding	-	MFHAS1	chr8:8640864-8751155	110291	7518	13.3926	14.1688	22.633	22.786
ENSG00000187266	221.159	-1.76274	0.213364	-7.78672	6.87723e-15	1.33398e-13	protein_coding	-	EPOR	chr19:11488236-11495018	6782	7805	11.4557	11.6402	3.30049	2.95419
ENSG00000056998	1107.91	-1.01781	0.118073	-7.78011	7.24594e-15	1.40387e-13	protein_coding	+	GYG2	chrX:2746829-2800859	54030	8406	41.8208	40.7732	19.7871	20.4793
ENSG00000163159	1364.21	0.798789	0.0899732	7.77832	7.34916e-15	1.42222e-13	protein_coding	-	VPS72	chr1:151142463-151167797	25334	6953	40.2184	40.7143	70.8355	70.825
ENSG00000158195	4470.23	-0.557997	0.0589895	-7.77204	7.72302e-15	1.49285e-13	protein_coding	-	WASF2	chr1:27730730-27816669	85939	5871	48.9273	46.4588	32.552	32.1237
ENSG00000103356	1471.8	0.798979	0.0901124	7.76856	7.93834e-15	1.5327e-13	protein_coding	-	EARS2	chr16:23533335-23569052	35717	13520	18.3751	19.546	33.9457	32.4654
ENSG00000151116	556.863	-1.21518	0.143923	-7.76495	8.16764e-15	1.57516e-13	protein_coding	-	UEVLD	chr11:18551156-18610294	59138	11161	16.3449	15.5416	6.27197	7.10797
ENSG00000075420	1775.4	-0.750696	0.083908	-7.76422	8.21479e-15	1.58243e-13	protein_coding	+	FNDC3B	chr3:171757418-172119455	362037	17118	26.016	28.3022	15.8489	16.2634
ENSG00000137804	3121.53	0.605216	0.0651686	7.76113	8.41767e-15	1.61965e-13	protein_coding	+	NUSAP1	chr15:41624892-41673248	48356	7675	82.7841	81.8106	127.497	123.532
ENSG00000145715	1034.69	-0.984305	0.114392	-7.74269	9.7332e-15	1.87063e-13	protein_coding	+	RASA1	chr5:86563705-86687748	124043	7584	23.1327	20.5139	11.7037	10.1329
ENSG00000176619	9951.59	0.456897	0.0461327	7.74245	9.75159e-15	1.87201e-13	protein_coding	-	LMNB2	chr19:2427636-2456994	29358	10039	90.97	87.6701	120.111	125.246
ENSG00000188994	1238.37	-0.904032	0.103991	-7.74115	9.85233e-15	1.88919e-13	protein_coding	+	ZNF292	chr6:87862551-87973914	111363	22940	13.7587	12.4068	6.71638	7.13535
ENSG00000173852	1744.56	0.859808	0.0983206	7.7408	9.87934e-15	1.8922e-13	protein_coding	-	DPY19L1	chr7:34968488-35077883	109395	6168	18.369	18.0287	35.2665	31.3405
ENSG00000160877	4942.73	0.57757	0.0618187	7.73364	1.04515e-14	1.9995e-13	protein_coding	+	NACC1	chr19:13228917-13251955	23038	5584	41.7902	46.0471	64.6209	66.7009
ENSG00000124532	1887.28	-0.7709	0.0869154	-7.7288	1.08563e-14	2.07458e-13	protein_coding	+	MRS2	chr6:24403153-24425810	22657	9421	62.2402	57.9073	33.3208	36.676
ENSG00000124535	1766.36	-0.735199	0.0823543	-7.72224	1.14302e-14	2.18176e-13	protein_coding	+	WRNIP1	chr6:2765648-2787186	21538	5275	61.3743	63.8411	36.5148	38.3258
ENSG00000213694	3403.27	0.582391	0.0625749	7.71741	1.18716e-14	2.26343e-13	protein_coding	+	S1PR3	chr9:91606362-91619925	13563	12708	47.1105	46.1056	69.8123	70.0489
ENSG00000134049	1114.7	0.881028	0.101382	7.71668	1.19403e-14	2.27395e-13	protein_coding	-	IER3IP1	chr18:44681413-44702745	21332	1478	35.0292	32.5035	63.6048	61.8453
ENSG00000001084	1016.67	0.895394	0.103288	7.71423	1.21713e-14	2.31532e-13	protein_coding	-	GCLC	chr6:53362139-53481768	119629	12324	14.9885	15.5869	28.3746	29.0051
ENSG00000132341	14255.9	0.413224	0.0406608	7.709	1.26811e-14	2.40956e-13	protein_coding	+	RAN	chr12:131356424-131362223	5799	11475	810.06	818.945	1082.28	1088.35
ENSG00000136868	1799.78	-0.789039	0.0895406	-7.70796	1.27847e-14	2.42648e-13	protein_coding	+	SLC31A1	chr9:115983808-116028674	44866	5556	35.6138	34.4618	19.3283	20.9699
ENSG00000159217	12636.9	0.447335	0.0450974	7.70771	1.28095e-14	2.42845e-13	protein_coding	+	IGF2BP1	chr17:47074774-47133012	58238	10552	89.6149	88.3141	124.047	118.813
ENSG00000095380	708.279	-1.11865	0.132569	-7.70663	1.2918e-14	2.44624e-13	protein_coding	+	NANS	chr9:100819021-100845357	26336	6718	38.0644	39.4505	16.2418	18.6608
ENSG00000077942	2841.46	-0.745657	0.0839356	-7.70064	1.35388e-14	2.56091e-13	protein_coding	+	FBLN1	chr22:45898118-45997015	98897	10478	116.309	125.63	65.8954	77.6273
ENSG00000155115	1785.93	0.734896	0.082593	7.69795	1.38271e-14	2.61249e-13	protein_coding	+	GTF3C6	chr6:111279763-111289093	9330	1060	97.0871	90.6704	157.275	156.678
ENSG00000155592	480.14	1.21764	0.145659	7.68941	1.47816e-14	2.7897e-13	protein_coding	-	ZKSCAN2	chr16:25247322-25269252	21930	11649	2.16869	2.07037	5.17481	4.93702
ENSG00000184675	154.388	-2.14221	0.264758	-7.68169	1.57005e-14	2.95978e-13	protein_coding	-	AMER1	chrX:63404997-63425624	20627	14365	1.96225	1.67961	0.269099	0.420446
ENSG00000166710	17427.6	0.394643	0.0384503	7.66817	1.74467e-14	3.28527e-13	protein_coding	+	B2M	chr15:45003675-45011075	7400	8242	1956.92	1906.93	2524.62	2557.43
ENSG00000136720	3817.95	0.62249	0.0682363	7.66616	1.77225e-14	3.33346e-13	protein_coding	-	HS6ST1	chr2:128994290-129076151	81861	5651	46.0051	49.0669	70.4076	76.312
ENSG00000269955	299.708	1.61148	0.197817	7.66135	1.83982e-14	3.45668e-13	protein_coding	+	LUC7L2	chr7:139026106-139107345	81239	1650	3.84303	5.01316	15.6659	13.3279
ENSG00000144559	388.803	1.35174	0.163748	7.66007	1.85828e-14	3.48744e-13	protein_coding	-	TAMM41	chr3:11831916-11888393	56477	11069	11.7819	12.6852	30.9719	33.7244
ENSG00000164252	1223.47	0.837731	0.0965701	7.6518	1.98178e-14	3.71506e-13	protein_coding	+	AGGF1	chr5:76325076-76361059	35983	6128	11.2129	10.3757	19.491	19.3761
ENSG00000158715	422.992	-1.35441	0.164248	-7.65063	1.99993e-14	3.7449e-13	protein_coding	-	SLC45A3	chr1:205626979-205649587	22608	3696	9.62483	11.0643	3.7931	4.00058
ENSG00000100380	8183.58	0.497015	0.0519577	7.64804	2.04069e-14	3.8127e-13	protein_coding	-	ST13	chr22:41220539-41253026	32487	4963	193.662	187.496	276.145	262.57
ENSG00000196323	1088.81	0.925324	0.108129	7.64806	2.0403e-14	3.8127e-13	protein_coding	-	ZBTB44	chr11:130096572-130184581	88009	24569	9.07264	7.77121	16.4759	15.8367
ENSG00000164818	2296.23	-0.684114	0.0765669	-7.639	2.18924e-14	4.08568e-13	protein_coding	+	HEATR2	chr7:766338-829190	62852	9105	50.88	54.1821	31.6002	33.499
ENSG00000135503	1558.96	0.798111	0.091583	7.63419	2.2725e-14	4.23636e-13	protein_coding	+	ACVR1B	chr12:52345451-52390862	45411	7884	18.286	19.4291	31.5578	34.4167
ENSG00000197930	1514.14	0.768489	0.0877245	7.63197	2.31199e-14	4.30518e-13	protein_coding	-	ERO1L	chr14:53106634-53162618	55984	10559	20.5493	19.5103	35.1416	33.5011
ENSG00000147100	1010.79	-0.879858	0.102308	-7.62867	2.3718e-14	4.41165e-13	protein_coding	+	SLC16A2	chrX:73641085-73753752	112667	8836	22.1632	22.767	12.156	12.0651
ENSG00000152795	3881.97	0.581926	0.0632675	7.62581	2.42512e-14	4.50584e-13	protein_coding	-	HNRNPDL	chr4:83343717-83351294	7577	7638	116.434	109.188	170.925	167.526
ENSG00000157870	880.11	-1.0116	0.119927	-7.61788	2.5788e-14	4.78077e-13	protein_coding	+	FAM213B	chr1:2517930-2522908	4978	13714	22.3144	23.4669	10.5088	11.8587
ENSG00000170604	801.295	1.01196	0.119944	7.61792	2.57805e-14	4.78077e-13	protein_coding	-	IRF2BP1	chr19:46386866-46389376	2510	2510	11.7701	12.8748	23.8845	26.4908
ENSG00000155380	2735.85	-1.51029	0.18587	-7.61445	2.64823e-14	4.90405e-13	protein_coding	-	SLC16A1	chr1:113454469-113499635	45166	11882	61.4796	57.9231	16.5988	23.1451
ENSG00000196517	821.165	-1.12396	0.13503	-7.61307	2.67659e-14	4.9511e-13	protein_coding	-	SLC6A9	chr1:44457172-44497139	39967	7423	18.2222	15.7925	6.92526	8.30763
ENSG00000029364	1295.89	-0.874189	0.101998	-7.60578	2.83194e-14	5.23269e-13	protein_coding	+	SLC39A9	chr14:69864732-69929105	64373	15257	22.0278	21.6373	10.8926	12.7149
ENSG00000104679	514.652	1.36837	0.167325	7.60053	2.94926e-14	5.44346e-13	protein_coding	+	R3HCC1	chr8:23127633-23153792	26159	5794	9.33153	13.44	30.9464	30.015
ENSG00000172893	5758.98	-0.559316	0.0605455	-7.59568	3.06173e-14	5.64483e-13	protein_coding	-	DHCR7	chr11:71139239-71163914	24675	7522	125.429	127.031	80.7438	90.1488
ENSG00000197774	276.107	-1.6159	0.199877	-7.59234	3.14176e-14	5.78601e-13	protein_coding	+	EME2	chr16:1823208-1831709	8501	12252	6.89682	8.12135	2.06018	2.52548
ENSG00000203879	2996.61	0.607244	0.0668922	7.59194	3.15148e-14	5.79754e-13	protein_coding	+	GDI1	chrX:153665266-153671814	6548	14383	60.2906	56.9782	88.6474	90.4163
ENSG00000125651	3545.8	0.586121	0.0641092	7.59124	3.16854e-14	5.82254e-13	protein_coding	-	GTF2F1	chr19:6379580-6393992	14412	5246	82.6489	78.2325	118.225	123.767
ENSG00000134769	207.64	1.8282	0.228251	7.58411	3.34785e-14	6.1453e-13	protein_coding	+	DTNA	chr18:32073254-32471808	398554	27070	1.71517	2.34858	7.52932	8.50869
ENSG00000109814	1101.61	-0.903693	0.10616	-7.58239	3.39238e-14	6.22023e-13	protein_coding	-	UGDH	chr4:39500375-39529931	29556	9786	39.3267	39.6709	19.9395	21.8631
ENSG00000107796	1408.95	0.844882	0.0984087	7.58124	3.42279e-14	6.26914e-13	protein_coding	-	ACTA2	chr10:90694831-90751147	56316	4429	66.5136	60.8459	114.168	116.274
ENSG00000183889	985.439	-0.936074	0.110542	-7.58103	3.42829e-14	6.27235e-13	protein_coding	+	NPIPA7	chr16:16411301-16444447	33146	11172	38.6348	39.273	19.3664	20.8632
ENSG00000175416	824.471	0.983041	0.116741	7.57946	3.47009e-14	6.3419e-13	protein_coding	-	CLTB	chr5:175819456-175843570	24114	4392	26.4394	28.6191	54.3305	55.9302
ENSG00000038210	716.213	-1.12608	0.135925	-7.56895	3.76246e-14	6.86874e-13	protein_coding	+	PI4K2B	chr4:25162263-25280714	118451	7782	15.3218	14.0937	6.85703	6.35905
ENSG00000116786	2252.11	0.683561	0.0772449	7.56517	3.87362e-14	7.06397e-13	protein_coding	+	PLEKHM2	chr1:16010827-16061264	50437	5042	22.6329	22.1399	35.2424	36.9242
ENSG00000198286	320.759	1.52884	0.189407	7.56416	3.90372e-14	7.11114e-13	protein_coding	-	CARD11	chr7:2945775-3083579	137804	5493	2.30122	2.01526	6.66599	6.51247
ENSG00000184208	379.411	1.44281	0.178249	7.56275	3.9465e-14	7.18126e-13	protein_coding	+	C22orf46	chr22:42084943-42094140	9197	5785	2.09266	1.85146	5.28112	5.9849
ENSG00000213079	2514.48	0.673709	0.0760492	7.55398	4.2217e-14	7.67369e-13	protein_coding	+	SCAF8	chr6:155054459-155155192	100733	8158	22.9822	24.1131	39.6341	35.8041
ENSG00000170802	617.306	-1.11144	0.134114	-7.55181	4.29235e-14	7.79365e-13	protein_coding	+	FOXN2	chr2:48541776-48606433	64657	5614	13.9191	12.9396	6.07348	6.12869
ENSG00000165410	2314.1	-0.716864	0.0818008	-7.54967	4.36374e-14	7.91471e-13	protein_coding	-	CFL2	chr14:35179593-35184029	4436	6133	138.525	121.896	79.6425	78.1013
ENSG00000113721	1597.79	-0.83572	0.0976907	-7.53962	4.71356e-14	8.53994e-13	protein_coding	-	PDGFRB	chr5:149493400-149535435	42035	10076	30.2408	33.9857	17.3163	18.3965
ENSG00000143515	1221.11	-0.828741	0.0968059	-7.53909	4.7328e-14	8.56555e-13	protein_coding	+	ATP8B2	chr1:154298029-154323783	25754	8764	22.4625	23.8572	13.2619	12.6452
ENSG00000111581	2197.63	-0.664581	0.074973	-7.53887	4.74075e-14	8.57069e-13	protein_coding	+	NUP107	chr12:69080514-69136785	56271	8083	67.5673	68.5907	41.6262	43.954
ENSG00000198056	826.789	-1.08687	0.131274	-7.53466	4.89591e-14	8.84166e-13	protein_coding	-	PRIM1	chr12:57125380-57146157	20777	4198	47.5027	46.1513	22.7321	20.5889
ENSG00000079385	131.15	-2.52177	0.318156	-7.53435	4.90787e-14	8.85372e-13	protein_coding	-	CEACAM1	chr19:43011456-43065386	53930	13392	5.7267	4.85152	0.502771	0.778038
ENSG00000164022	1435.46	0.845012	0.0991112	7.53007	5.0714e-14	9.13887e-13	protein_coding	+	AIMP1	chr4:107236701-107270383	33682	6062	34.8875	31.5363	56.5477	63.6211
ENSG00000088876	359.102	1.38693	0.171364	7.52888	5.11767e-14	9.21236e-13	protein_coding	-	ZNF343	chr20:2462463-2505348	42885	4936	4.27913	3.66477	10.7769	10.8291
ENSG00000102898	3086.52	0.595948	0.0659937	7.52398	5.31326e-14	9.55418e-13	protein_coding	+	NUTF2	chr16:67880635-67906470	25835	7446	131.783	138.05	201.002	207.798
ENSG00000164168	931.34	-0.989004	0.11852	-7.51748	5.58415e-14	1.00305e-12	protein_coding	+	TMEM184C	chr4:148538534-148593195	54661	5988	19.3484	17.6916	8.55602	9.83034
ENSG00000135776	870.082	-0.959025	0.114501	-7.51478	5.70065e-14	1.02288e-12	protein_coding	-	ABCB10	chr1:229652329-229694442	42113	5039	17.5266	16.5557	9.05472	8.29134
ENSG00000110880	4559.53	-0.564037	0.0618227	-7.51349	5.75715e-14	1.03191e-12	protein_coding	-	CORO1C	chr12:109038885-109125372	86487	10533	99.8217	108.008	68.6888	71.5674
ENSG00000164649	1184.45	-0.880751	0.104265	-7.50804	6.00203e-14	1.07466e-12	protein_coding	-	CDCA7L	chr7:21940518-21985702	45184	7782	28.9099	27.3471	14.3641	15.8443
ENSG00000070756	27718.8	0.396164	0.0394796	7.50699	6.05016e-14	1.08212e-12	protein_coding	-	PABPC1	chr8:101698044-101735037	36993	12157	575.514	601.022	785.225	764.083
ENSG00000203727	346.237	-1.45421	0.181128	-7.50378	6.20017e-14	1.10777e-12	protein_coding	+	SAMD5	chr6:147830063-148058683	228620	6478	3.23721	3.03096	1.07031	1.09539
ENSG00000188986	1797.07	0.766628	0.0890237	7.50002	6.38088e-14	1.13884e-12	protein_coding	+	NELFB	chr9:140149625-140167998	18373	2685	24.564	27.6002	42.9693	46.2678
ENSG00000132004	395.366	1.31976	0.163141	7.49536	6.61165e-14	1.17877e-12	protein_coding	-	FBXW9	chr19:12798867-12807457	8590	3971	6.66304	7.51528	18.7143	17.979
ENSG00000140299	2052.08	0.731468	0.0844845	7.48577	7.11291e-14	1.26679e-12	protein_coding	-	BNIP2	chr15:59951345-59981733	30388	13140	42.1987	39.8551	69.9199	67.0087
ENSG00000006715	1667.39	0.821877	0.0966243	7.48394	7.21262e-14	1.28319e-12	protein_coding	-	VPS41	chr7:38762563-38971994	209431	9784	23.2645	28.0602	45.5903	45.6882
ENSG00000136231	2163.35	-0.840509	0.0991632	-7.47905	7.48635e-14	1.33047e-12	protein_coding	-	IGF2BP3	chr7:23349828-23510086	160258	12615	52.7022	51.6778	32.6322	25.3842
ENSG00000137563	2045.03	0.691179	0.0791587	7.47874	7.50364e-14	1.33213e-12	protein_coding	-	GGH	chr8:63927638-63951730	24092	4594	67.978	68.1479	114.259	106.521
ENSG00000123219	458.231	-1.32606	0.16436	-7.47856	7.51411e-14	1.33258e-12	protein_coding	-	CENPK	chr5:64813593-64858998	45405	8473	31.7872	25.4691	11.0337	10.9601
ENSG00000129691	1610.94	-0.772966	0.09016	-7.47784	7.55546e-14	1.3385e-12	protein_coding	+	ASH2L	chr8:37962760-38001594	38834	10444	45.5542	41.3831	25.5279	25.0342
ENSG00000225485	741.017	-1.00211	0.120884	-7.47452	7.7485e-14	1.37125e-12	protein_coding	+	ARHGAP23	chr17:36584662-36668628	83966	9497	18.2564	18.8067	9.29453	8.96831
ENSG00000131238	2831.49	0.795923	0.0933753	7.46554	8.29565e-14	1.46653e-12	protein_coding	-	PPT1	chr1:40538379-40563375	24996	6468	44.8827	54.8382	89.5382	84.6171
ENSG00000085117	144.219	-2.32906	0.294838	-7.46362	8.41783e-14	1.48656e-12	protein_coding	+	CD82	chr11:44585977-44641913	55936	7146	15.1617	16.1777	1.62873	3.47846
ENSG00000160691	7342.81	-0.46939	0.0495373	-7.46322	8.44334e-14	1.48949e-12	protein_coding	-	SHC1	chr1:154934774-154946871	12097	9339	159.968	166.653	117.354	118.294
ENSG00000197579	1111.51	0.861474	0.102251	7.46037	8.62821e-14	1.52051e-12	protein_coding	-	TOPORS	chr9:32540542-32552551	12009	7595	11.5785	11.1257	21.6125	20.0106
ENSG00000116793	1014.38	0.86078	0.102225	7.4564	8.89201e-14	1.56535e-12	protein_coding	-	PHTF1	chr1:114239453-114302111	62658	12129	24.7695	24.6496	44.9248	45.5845
ENSG00000118985	237.39	-1.72518	0.218499	-7.45546	8.95565e-14	1.5749e-12	protein_coding	-	ELL2	chr5:95220802-95297775	76973	9963	3.93038	4.96003	1.15966	1.28108
ENSG00000174374	1201.59	0.889737	0.106161	7.45368	9.07721e-14	1.5946e-12	protein_coding	-	WBSCR16	chr7:74441226-74490064	48838	5715	20.0669	17.1129	35.0657	34.4465
ENSG00000186106	863.355	-0.961932	0.115869	-7.45265	9.14845e-14	1.60543e-12	protein_coding	-	ANKRD46	chr8:101521980-101572012	50032	10412	30.4196	29.748	14.2323	16.2499
ENSG00000223764	298.543	-1.45134	0.181432	-7.44967	9.35764e-14	1.64043e-12	lincRNA	-	RP11-54O7.3	chr1:852245-856396	4151	6164	6.70036	6.76883	2.39011	2.31314
ENSG00000165629	3295.14	-0.569567	0.0631741	-7.44193	9.92276e-14	1.73768e-12	protein_coding	+	ATP5C1	chr10:7830092-7849778	19686	3900	205.136	208.311	137.558	140.38
ENSG00000113504	1775.54	-0.820245	0.0970139	-7.43677	1.03176e-13	1.80494e-12	protein_coding	-	SLC12A7	chr5:1050499-1112150	61651	6846	30.716	30.8123	19.1737	15.5372
ENSG00000112078	3205.09	-0.633465	0.0718772	-7.43234	1.06692e-13	1.8645e-12	protein_coding	+	KCTD20	chr6:36410544-36458920	48376	13371	44.2238	40.1583	26.5307	27.6733
ENSG00000166801	894.416	-1.09413	0.13422	-7.42544	1.12405e-13	1.96228e-12	protein_coding	+	FAM111A	chr11:58910221-58922512	12291	17399	21.4683	16.3734	8.63899	8.72106
ENSG00000107862	2814.79	0.606625	0.0683226	7.42427	1.13403e-13	1.97766e-12	protein_coding	+	GBF1	chr10:104005289-104142656	137367	6864	17.2148	18.1478	26.9034	27.085
ENSG00000185049	1438.78	0.778133	0.0915325	7.42063	1.16566e-13	2.03069e-12	protein_coding	-	NELFA	chr4:1984441-2043630	59189	10449	28.3131	30.9222	50.6119	51.594
ENSG00000158292	302.864	-1.57149	0.198671	-7.42026	1.16893e-13	2.03427e-12	protein_coding	-	GPR153	chr1:6307406-6321035	13629	4076	5.67707	6.07522	1.89101	1.81275
ENSG00000135451	1496.73	0.861311	0.102804	7.41951	1.17553e-13	2.04363e-12	protein_coding	+	TROAP	chr12:49717019-49725514	8495	9210	48.4514	57.3704	100.4	93.4568
ENSG00000122335	315.404	-1.49928	0.18921	-7.41453	1.22054e-13	2.1197e-12	protein_coding	-	SERAC1	chr6:158530536-158589312	58776	15124	6.86608	6.87988	2.15486	2.43472
ENSG00000074219	2432.63	-0.652982	0.0747447	-7.40838	1.27848e-13	2.21802e-12	protein_coding	-	TEAD2	chr19:49843852-49865714	21862	5011	79.5808	83.5495	49.7767	53.5747
ENSG00000129474	1332.05	-0.875254	0.104924	-7.39865	1.37579e-13	2.38437e-12	protein_coding	-	AJUBA	chr14:23440383-23451851	11468	10590	34.4289	34.2588	19.7261	17.4571
ENSG00000101843	1846.23	0.677561	0.0781772	7.39811	1.38139e-13	2.3916e-12	protein_coding	-	PSMD10	chrX:107327437-107334848	7411	4811	64.4444	63.9365	103.141	102.989
ENSG00000105464	236.312	-1.63859	0.207488	-7.39735	1.38931e-13	2.40283e-12	protein_coding	+	GRIN2D	chr19:48898132-48948188	50056	5080	4.71945	5.16541	1.32622	1.63438
ENSG00000166750	336.884	-1.49562	0.189235	-7.395	1.41405e-13	2.4431e-12	protein_coding	+	SLFN5	chr17:33570055-33600674	30619	13169	3.26398	3.27438	0.954426	1.23672
ENSG00000198589	1662.04	-0.764094	0.0900448	-7.39091	1.45824e-13	2.51685e-12	protein_coding	-	LRBA	chr4:151185594-151936879	751285	23284	9.71785	9.85415	5.4564	5.98668
ENSG00000137210	978.123	-0.881858	0.106019	-7.38606	1.5124e-13	2.60764e-12	protein_coding	+	TMEM14B	chr6:10747992-10852986	104994	9360	104.846	104.344	56.9358	55.5475
ENSG00000152952	834.032	-1.13287	0.140284	-7.38296	1.54806e-13	2.66639e-12	protein_coding	-	PLOD2	chr3:145787227-145881440	94213	12326	17.5029	14.6207	7.66529	6.66734
ENSG00000140545	1892.98	-0.695433	0.0807654	-7.38227	1.55612e-13	2.67752e-12	protein_coding	-	MFGE8	chr15:89441916-89456642	14726	9213	89.3999	91.0048	56.0689	54.8925
ENSG00000164904	1091.26	-0.872412	0.104844	-7.38156	1.5644e-13	2.689e-12	protein_coding	-	ALDH7A1	chr5:125877533-125931110	53577	10686	61.5607	58.7398	32.9047	32.2045
ENSG00000137075	1332.04	-0.818033	0.0974651	-7.37865	1.59904e-13	2.74574e-12	protein_coding	-	RNF38	chr9:36336393-36487545	151152	10860	22.3827	20.7742	12.7698	11.5576
ENSG00000162378	1202.75	-0.850025	0.101872	-7.37392	1.65682e-13	2.84203e-12	protein_coding	+	ZYG11B	chr1:53192126-53293014	100888	8973	11.5702	10.5014	5.87973	6.26099
ENSG00000115652	1177.54	-0.904399	0.10932	-7.37094	1.69423e-13	2.90323e-12	protein_coding	-	UXS1	chr2:106709759-106810795	101036	12032	53.1308	46.0404	25.5256	26.8788
ENSG00000173545	804.872	0.971162	0.1185	7.36731	1.74107e-13	2.98045e-12	protein_coding	-	ZNF622	chr5:16451628-16465901	14273	1693	17.1853	15.8552	32.9584	32.6798
ENSG00000188690	828.149	-0.989148	0.121144	-7.35738	1.87561e-13	3.20749e-12	protein_coding	-	UROS	chr10:127477146-127511817	34671	7445	47.8114	48.191	22.0615	25.5377
ENSG00000163961	1141.98	-0.866998	0.104466	-7.35687	1.8827e-13	3.21633e-12	protein_coding	-	RNF168	chr3:196195654-196230639	34985	7157	14.2993	14.7147	8.34133	7.4431
ENSG00000153989	2829.83	0.639846	0.0734895	7.35569	1.8995e-13	3.24173e-12	protein_coding	+	NUS1	chr6:117996665-118031803	35138	4671	26.6773	24.3153	40.883	38.8415
ENSG00000072210	1618.97	-0.812367	0.0970306	-7.35524	1.90584e-13	3.24924e-12	protein_coding	+	ALDH3A2	chr17:19551449-19580911	29462	18278	44.3925	42.5235	26.7674	22.4817
ENSG00000105722	3206.86	0.583943	0.0658812	7.35454	1.91588e-13	3.26304e-12	protein_coding	-	ERF	chr19:42751724-42759309	7585	6064	92.2895	98.5087	145.15	141.562
ENSG00000181220	794.111	0.939666	0.114423	7.35253	1.94494e-13	3.30917e-12	protein_coding	-	ZNF746	chr7:149169885-149194908	25023	11746	8.30097	8.30524	16.2247	16.0069
ENSG00000102978	1969.43	0.706533	0.0826523	7.34935	1.99172e-13	3.38532e-12	protein_coding	+	POLR2C	chr16:57496299-57505922	9623	5907	45.4214	47.9126	74.2182	78.7485
ENSG00000136504	2186.28	0.659996	0.0763456	7.34521	2.05432e-13	3.48818e-12	protein_coding	+	KAT7	chr17:47865917-47906458	40541	12248	29.2624	29.6748	47.5129	45.971
ENSG00000256304	51.6474	3.05702	0.37668	7.34418	2.07019e-13	3.51157e-12	pseudogene	-	RP11-512M8.3	chr12:122806669-122808883	2214	2214	0.174519	0.254813	3.63667	3.36966
ENSG00000129559	1521.54	0.733118	0.0863589	7.34245	2.09717e-13	3.55373e-12	protein_coding	-	NEDD8	chr14:24686058-24701660	15602	6178	134.465	137.81	222.237	232.565
ENSG00000145919	1621.51	0.737707	0.0870187	7.33991	2.13736e-13	3.61819e-12	protein_coding	-	BOD1	chr5:173034517-173043663	9146	5701	47.0646	49.2156	78.5688	82.7801
ENSG00000106635	833.61	0.973253	0.119293	7.33676	2.18828e-13	3.70065e-12	protein_coding	-	BCL7B	chr7:72950686-72972332	21646	9324	16.1023	15.0431	30.5269	31.4154
ENSG00000198826	4473.91	0.564176	0.0633891	7.33128	2.27971e-13	3.85137e-12	protein_coding	+	ARHGAP11A	chr15:32907345-32932150	24805	13072	85.8462	84.0911	130.639	121.243
ENSG00000167522	8032.47	0.561702	0.0630532	7.33108	2.28306e-13	3.85315e-12	protein_coding	-	ANKRD11	chr16:89334038-89556969	222931	19228	55.0464	64.0593	86.3775	89.7431
ENSG00000100034	2411.76	-0.771101	0.0917427	-7.32503	2.3884e-13	4.02688e-12	protein_coding	-	PPM1F	chr22:22273793-22307209	33416	13834	44.6839	52.2686	30.0114	26.5275
ENSG00000133985	1010.95	0.869672	0.105275	7.32434	2.40075e-13	4.04363e-12	protein_coding	+	TTC9	chr14:71108504-71142077	33573	5214	7.57177	8.20909	14.4295	14.6701
ENSG00000148672	4344.99	-0.535143	0.0595258	-7.31847	2.50822e-13	4.2204e-12	protein_coding	-	GLUD1	chr10:88810243-88854623	44380	6175	91.605	90.1932	61.6906	63.5143
ENSG00000144895	2585.11	0.674827	0.0786683	7.31741	2.5281e-13	4.24959e-12	protein_coding	+	EIF2A	chr3:150264465-150302029	37564	7287	66.7391	64.6872	108.419	102.262
ENSG00000147419	1367.7	0.766714	0.0912965	7.31537	2.56665e-13	4.31006e-12	protein_coding	-	CCDC25	chr8:27590835-27630170	39335	9047	32.7059	30.8202	54.2401	54.4937
ENSG00000108691	128.632	-2.12238	0.274655	-7.31282	2.61593e-13	4.38843e-12	protein_coding	+	CCL2	chr17:32582304-32584222	1918	2327	25.3238	22.524	3.94898	5.10382
ENSG00000188342	1080.84	0.83205	0.100321	7.31026	2.66628e-13	4.46842e-12	protein_coding	+	GTF2F2	chr13:45694650-45858237	163587	3113	31.5245	30.8485	55.8854	56.0392
ENSG00000130749	2203.76	0.673993	0.078638	7.30931	2.68525e-13	4.49571e-12	protein_coding	-	ZC3H4	chr19:47567444-47617009	49565	13182	24.8657	23.6074	37.6635	39.9567
ENSG00000183496	87.2647	-2.48121	0.319644	-7.30665	2.73879e-13	4.58078e-12	protein_coding	-	MEX3B	chr15:82334119-82338482	4363	7858	2.48818	2.51843	0.362025	0.262809
ENSG00000162512	300.081	-1.64745	0.212831	-7.30114	2.85344e-13	4.76777e-12	protein_coding	-	SDC3	chr1:31342314-31381608	39294	8493	3.87509	3.79318	1.0736	1.16891
ENSG00000165912	861.279	-0.943042	0.115646	-7.30085	2.85948e-13	4.77311e-12	protein_coding	-	PACSIN3	chr11:47199076-47207994	8918	5712	49.9005	48.1481	26.7303	23.747
ENSG00000047410	5976.06	-0.546954	0.061299	-7.29962	2.88578e-13	4.81222e-12	protein_coding	-	TPR	chr1:186280784-186344825	64041	14182	49.7698	48.5976	31.5086	35.6792
ENSG00000111331	1026.97	-0.979642	0.120743	-7.297	2.94259e-13	4.90208e-12	protein_coding	+	OAS3	chr12:113376157-113411054	34897	11244	16.5693	16.8898	7.34058	9.41119
ENSG00000182968	1083.74	0.848449	0.102785	7.29494	2.988e-13	4.97277e-12	protein_coding	+	SOX1	chr13:112721913-112726020	4107	4107	10.4964	10.354	18.3985	19.4514
ENSG00000248008	203.108	1.7041	0.220307	7.2938	3.01342e-13	5.01011e-12	antisense	-	DYNLL1-AS1	chr12:120928131-120933743	5612	1899	3.08377	2.54911	10.2436	9.8153
ENSG00000119408	860.233	-1.09109	0.136264	-7.29336	3.02327e-13	5.0215e-12	protein_coding	+	NEK6	chr9:127019885-127115586	95701	6812	20.8955	23.7273	9.13915	11.3877
ENSG00000137941	733.241	-1.05	0.130501	-7.29172	3.06029e-13	5.07795e-12	protein_coding	-	TTLL7	chr1:84330711-84464833	134122	18454	16.0124	14.9404	6.6422	8.07309
ENSG00000095739	1363	0.752957	0.0896979	7.29113	3.07367e-13	5.09511e-12	protein_coding	+	BAMBI	chr10:28966271-28971868	5597	3756	33.5952	34.6163	57.9238	57.6899
ENSG00000068366	1555.04	-0.834247	0.100987	-7.28879	3.12761e-13	5.1794e-12	protein_coding	-	ACSL4	chrX:108867473-108976632	109159	9610	19.3508	16.5945	10.1507	9.83234
ENSG00000241945	1778.6	0.758876	0.0905794	7.28594	3.19434e-13	5.28469e-12	protein_coding	+	PWP2	chr21:45527171-45551063	23892	8483	27.0348	24.5087	41.5481	46.1313
ENSG00000240682	907.433	0.966498	0.119199	7.2851	3.21432e-13	5.3125e-12	protein_coding	-	ISY1	chr3:128846258-128880136	33878	6448	19.1019	20.5415	36.0923	42.3794
ENSG00000185950	3267.61	-0.568145	0.0643533	-7.28392	3.2425e-13	5.3538e-12	protein_coding	-	IRS2	chr13:110406184-110438915	32731	6997	26.3889	26.1604	17.2857	18.0642
ENSG00000198825	1423.85	-0.803021	0.096709	-7.2832	3.25981e-13	5.37709e-12	protein_coding	+	INPP5F	chr10:121485609-121588652	103043	8322	19.4335	21.0109	12.0265	11.0143
ENSG00000008517	341.756	-1.4306	0.183076	-7.28303	3.26397e-13	5.37865e-12	protein_coding	+	IL32	chr16:3115298-3131908	16610	18259	34.3818	38.585	14.2947	11.5567
ENSG00000089048	1966.38	0.659362	0.0769222	7.28194	3.29054e-13	5.4171e-12	protein_coding	-	ESF1	chr20:13694969-13765532	70563	3202	29.1925	28.1755	45.8183	45.1216
ENSG00000157224	528.762	-1.15189	0.144589	-7.27918	3.35848e-13	5.52353e-12	protein_coding	+	CLDN12	chr7:90013035-90142716	129681	14209	18.5429	16.2181	7.48596	7.81085
ENSG00000138166	884.726	0.921767	0.113155	7.27683	3.41754e-13	5.61516e-12	protein_coding	+	DUSP5	chr10:112257596-112271302	13706	3149	13.51	13.199	24.9675	26.1885
ENSG00000114646	499.456	-1.13079	0.141876	-7.27285	3.51987e-13	5.77761e-12	protein_coding	-	CSPG5	chr3:47603729-47622282	18553	6122	19.4799	19.7816	8.81702	8.73863
ENSG00000146072	910.373	-0.936829	0.11537	-7.2707	3.57628e-13	5.86447e-12	protein_coding	-	TNFRSF21	chr6:47199268-47277641	78373	3589	15.8156	14.9754	7.77063	8.10571
ENSG00000150991	23378.4	-0.366398	0.0366919	-7.26551	3.71622e-13	6.08799e-12	protein_coding	-	UBC	chr12:125396150-125401914	5764	15193	659.507	672.766	521.736	511.335
ENSG00000023909	1364.62	0.920745	0.113213	7.26303	3.78524e-13	6.18956e-12	protein_coding	-	GCLM	chr1:94350761-94374966	24205	5640	13.7242	14.0136	27.8502	25.3087
ENSG00000113282	1166.43	-0.83274	0.101054	-7.26301	3.78561e-13	6.18956e-12	protein_coding	-	CLINT1	chr5:157212751-157286183	73432	15042	31.6933	28.9372	17.1486	16.6199
ENSG00000135213	2367.27	0.688767	0.0812063	7.26071	3.85062e-13	6.28973e-12	protein_coding	-	POM121C	chr7:75046066-75115548	69482	11602	24.1666	21.3473	35.4706	38.1313
ENSG00000020129	502.594	-1.15769	0.146064	-7.2595	3.88524e-13	6.3401e-12	protein_coding	+	NCDN	chr1:36023074-36032875	9801	9641	12.1769	12.2671	5.39658	5.29138
ENSG00000151292	974.394	0.916239	0.112705	7.25704	3.95664e-13	6.45032e-12	protein_coding	+	CSNK1G3	chr5:122847793-122952739	104946	13162	12.8629	12.2238	23.7069	24.1605
ENSG00000124228	2313.77	0.637472	0.0741801	7.25539	4.005e-13	6.52281e-12	protein_coding	+	DDX27	chr20:47835884-47860614	24730	8970	39.1881	41.1241	61.4977	63.8312
ENSG00000110321	40522	-0.399042	0.0412625	-7.25283	4.08138e-13	6.64077e-12	protein_coding	-	EIF4G2	chr11:10818597-10830657	12060	20757	735.084	679.09	534.074	537.662
ENSG00000176490	766.58	-0.979213	0.121532	-7.25173	4.11474e-13	6.68855e-12	protein_coding	-	DIRAS1	chr19:2714565-2721416	6851	4738	15.4588	14.6229	7.60601	7.43915
ENSG00000228300	778.802	0.953522	0.117927	7.25153	4.12089e-13	6.69205e-12	protein_coding	+	C19orf24	chr19:1275026-1279248	4222	4335	38.5561	40.9391	76.2251	79.6514
ENSG00000083845	9746.61	0.510894	0.0567562	7.24723	4.25385e-13	6.90129e-12	protein_coding	+	RPS5	chr19:58897767-58906173	8406	5805	741.806	820.419	1068.66	1160.51
ENSG00000132824	1486.32	-0.733281	0.0875347	-7.24659	4.27388e-13	6.92708e-12	protein_coding	-	SERINC3	chr20:43124862-43150750	25888	5797	29.0645	28.7284	17.0177	17.5497
ENSG00000134986	385.237	-1.31749	0.168534	-7.23958	4.50062e-13	7.28752e-12	protein_coding	-	NREP	chr5:110998318-111333161	334843	21325	16.5856	17.8587	6.65065	6.6449
ENSG00000213281	4026.74	0.645647	0.0754927	7.23776	4.56153e-13	7.37903e-12	protein_coding	-	NRAS	chr1:115247090-115259515	12425	4442	50.7957	45.6149	80.5293	70.8541
ENSG00000137504	1149.65	0.949669	0.117704	7.23249	4.74205e-13	7.66365e-12	protein_coding	-	CREBZF	chr11:85370752-85393951	23199	19769	15.9011	12.667	29.0525	26.7845
ENSG00000167699	2138.29	0.634903	0.0740651	7.23179	4.76661e-13	7.69592e-12	protein_coding	-	GLOD4	chr17:660337-685581	25244	10930	71.4953	70.4189	110.721	110.352
ENSG00000122642	1006.28	-0.978657	0.121794	-7.23009	4.82684e-13	7.78566e-12	protein_coding	+	FKBP9	chr7:32997017-33046543	49526	10485	36.5648	33.5107	17.6458	17.4047
ENSG00000144674	3958.27	0.584613	0.0671132	7.22992	4.83262e-13	7.78749e-12	protein_coding	+	GOLGA4	chr3:37284668-37408242	123574	17487	30.1181	27.9371	43.6068	43.6657
ENSG00000146648	125.664	-2.17616	0.284433	-7.22862	4.87934e-13	7.85522e-12	protein_coding	+	EGFR	chr7:55086714-55324313	237599	16060	1.52473	1.48078	0.268663	0.260382
ENSG00000137364	599.857	-1.10559	0.139356	-7.22836	4.88873e-13	7.86278e-12	protein_coding	-	TPMT	chr6:18128542-18155305	26763	3172	16.0093	14.7261	7.09981	6.89537
ENSG00000162458	1470.95	-0.830494	0.101426	-7.21995	5.2007e-13	8.35653e-12	protein_coding	+	FBLIM1	chr1:16083102-16113089	29987	10807	31.9563	33.5766	16.8082	19.7023
ENSG00000125753	2195.69	0.652466	0.0766329	7.21947	5.21895e-13	8.37308e-12	protein_coding	+	VASP	chr19:46009837-46030241	20404	6826	46.5046	48.2831	71.9667	77.5075
ENSG00000156304	1716.46	0.691188	0.0820108	7.21942	5.221e-13	8.37308e-12	protein_coding	-	SCAF4	chr21:33043346-33104388	61042	8691	19.3483	18.7941	31.4619	30.4022
ENSG00000126878	155.228	-2.22344	0.292233	-7.2171	5.31073e-13	8.50884e-12	protein_coding	+	AIF1L	chr9:133971863-133998539	26676	10823	2.30852	2.95205	0.414471	0.407494
ENSG00000124588	812.068	-1.00947	0.126346	-7.21544	5.376e-13	8.6052e-12	protein_coding	+	NQO2	chr6:2988221-3019996	31775	3105	63.6842	73.9545	31.9217	35.3146
ENSG00000154545	677.991	-1.02178	0.12801	-7.21338	5.45812e-13	8.7283e-12	protein_coding	+	MAGED4	chrX:51927919-51935364	7445	9989	21.2632	21.7752	9.9478	10.8935
ENSG00000214736	1318.77	0.761792	0.09191	7.2123	5.5016e-13	8.78945e-12	protein_coding	+	TOMM6	chr6:41755400-41757636	2236	1122	142.906	147.128	242.998	251.678
ENSG00000156650	865.945	-0.938379	0.116536	-7.20877	5.64584e-13	9.0113e-12	protein_coding	+	KAT6B	chr10:76585340-76792380	207040	25519	7.71451	7.99436	3.97837	4.11659
ENSG00000023516	1688.15	-0.722884	0.0865433	-7.20546	5.78487e-13	9.22441e-12	protein_coding	+	AKAP11	chr13:42846289-42897396	51107	9900	13.7294	12.6981	7.77318	8.15477
ENSG00000132823	966.761	0.857995	0.105432	7.20325	5.87948e-13	9.36637e-12	protein_coding	-	OSER1	chr20:42825136-42839431	14295	1705	24.7986	24.7943	45.6139	45.1063
ENSG00000175305	202.929	-1.74752	0.228478	-7.20279	5.89911e-13	9.38871e-12	protein_coding	-	CCNE2	chr8:95891998-95908906	16908	6475	11.183	11.6974	2.58521	3.6496
ENSG00000058091	1511.84	0.942893	0.117286	7.20203	5.93224e-13	9.43249e-12	protein_coding	+	CDK14	chr7:90095738-90839905	744167	15390	16.6794	12.3216	28.3779	27.8867
ENSG00000170832	2168.53	0.656594	0.0773992	7.20139	5.96016e-13	9.46789e-12	protein_coding	-	USP32	chr17:58256455-58499831	243376	10793	16.9782	15.8816	25.9346	26.0557
ENSG00000182010	710.908	-1.09949	0.139061	-7.2009	5.98178e-13	9.49325e-12	protein_coding	-	RTKN2	chr10:63942794-64028466	85672	9876	15.5468	13.5358	6.9438	6.36339
ENSG00000173418	1330.9	0.760271	0.0919241	7.19469	6.2604e-13	9.92602e-12	protein_coding	+	NAA20	chr20:19997760-20014299	16539	3639	53.2997	56.3745	93.43	93.4654
ENSG00000186815	525.571	-1.20562	0.154105	-7.18767	6.59065e-13	1.04398e-11	protein_coding	+	TPCN1	chr12:113658855-113736390	77535	15905	11.0696	12.8125	4.94012	5.12615
ENSG00000178773	1451.43	-0.790816	0.0963375	-7.18511	6.71531e-13	1.06272e-11	protein_coding	+	CPNE7	chr16:89642176-89663654	21478	5289	114.228	116.426	69.6048	62.9348
ENSG00000131115	263.256	1.47769	0.192035	7.18404	6.76831e-13	1.07009e-11	protein_coding	+	ZNF227	chr19:44711700-44741421	29721	9855	4.97965	4.48959	14.4702	13.3789
ENSG00000181222	11207.1	-0.435475	0.0467458	-7.18277	6.83108e-13	1.079e-11	protein_coding	+	POLR2A	chr17:7387685-7417933	30248	10390	114.171	109.176	83.9217	81.1085
ENSG00000134324	1362.35	-0.781845	0.0951448	-7.1807	6.93572e-13	1.0945e-11	protein_coding	+	LPIN1	chr2:11817721-11967535	149814	19377	18.3833	18.4094	10.8218	10.4401
ENSG00000189403	21695	0.389432	0.0403443	7.1796	6.99133e-13	1.10224e-11	protein_coding	-	HMGB1	chr13:31032884-31191734	158850	9939	875.357	894.289	1136.48	1182.77
ENSG00000181788	826.724	0.91791	0.114174	7.17847	7.04968e-13	1.11039e-11	protein_coding	-	SIAH2	chr3:150458914-150481264	22350	3389	12.3842	12.8151	23.9002	24.2596
ENSG00000128607	1294.9	0.866201	0.107129	7.16631	7.70456e-13	1.2124e-11	protein_coding	+	KLHDC10	chr7:129710350-129775560	65210	7009	10.6756	10.2104	17.413	21.0314
ENSG00000181790	206.405	-1.78902	0.235397	-7.16405	7.83284e-13	1.23143e-11	protein_coding	+	BAI1	chr8:143530791-143626370	95579	11143	8.50674	8.35123	1.7672	2.63562
ENSG00000143761	8811.46	0.453238	0.0493731	7.16107	8.00476e-13	1.25728e-11	protein_coding	+	ARF1	chr1:228270361-228286912	16551	8749	240.659	252.18	328.412	346.932
ENSG00000122386	419.663	1.23812	0.159412	7.15991	8.07308e-13	1.26682e-11	protein_coding	+	ZNF205	chr16:3162561-3170518	7957	4778	7.7896	8.14996	18.33	20.462
ENSG00000233369	1335.74	-0.845728	0.104422	-7.1565	8.27649e-13	1.29753e-11	pseudogene	+	RP11-396K3.1	chr7:72569033-72619657	50624	2664	41.4803	39.0563	22.7371	21.6909
ENSG00000100522	1764.46	-0.793142	0.0970656	-7.15312	8.48248e-13	1.32858e-11	protein_coding	-	GNPNAT1	chr14:53241912-53258386	16474	6782	42.3192	38.9315	25.5054	21.1712
ENSG00000100441	1200.86	0.80756	0.0991066	7.15266	8.51107e-13	1.33181e-11	protein_coding	+	KHNYN	chr14:24898492-24910540	12048	10596	9.26837	9.68178	16.3773	17.029
ENSG00000154723	1432.27	0.732279	0.0886471	7.14413	9.05705e-13	1.41592e-11	protein_coding	-	ATP5J	chr21:27088815-27107984	19169	2809	140.657	146.153	237.027	241.964
ENSG00000166261	498.685	1.1873	0.152631	7.14256	9.16075e-13	1.4308e-11	protein_coding	-	ZNF202	chr11:123594885-123612383	17498	9480	7.95623	6.54349	17.5555	16.3204
ENSG00000107372	3944.8	0.528247	0.0600346	7.14135	9.24177e-13	1.44211e-11	protein_coding	-	ZFAND5	chr9:74966341-74980163	13822	11270	94.2351	93.8646	134.422	137.31
ENSG00000196083	5106.57	-0.524431	0.0595777	-7.1304	1.00078e-12	1.56019e-11	protein_coding	+	IL1RAP	chr3:190231840-190375843	144003	20517	105.604	98.6517	72.3228	69.4716
ENSG00000198677	2825.31	-0.615756	0.0724599	-7.12798	1.01849e-12	1.58633e-11	protein_coding	-	TTC37	chr5:94799599-94890711	91112	10564	36.1661	34.3203	23.2815	22.5865
ENSG00000185880	1127.5	0.93164	0.117021	7.12188	1.06468e-12	1.65672e-11	protein_coding	+	TRIM69	chr15:45021186-45060027	38841	15062	17.6689	15.8066	33.0198	31.5902
ENSG00000239672	4547.4	0.497891	0.0559809	7.11514	1.11802e-12	1.73812e-11	protein_coding	+	NME1	chr17:49230897-49239789	8892	6985	279.28	289.569	403.403	401.11
ENSG00000103111	1694.99	0.693233	0.0835719	7.10946	1.16495e-12	1.8094e-11	protein_coding	+	MON1B	chr16:77224732-77236302	11570	14461	23.6288	23.6968	38.645	38.2331
ENSG00000166508	10577.9	-0.429944	0.0464848	-7.10425	1.20978e-12	1.87729e-11	protein_coding	-	MCM7	chr7:99690351-99699563	9212	9263	253.505	239.096	180.391	184.861
ENSG00000125991	3706.97	0.527415	0.0602709	7.09965	1.25077e-12	1.93909e-11	protein_coding	+	ERGIC3	chr20:34129770-34145405	15635	10260	152.888	158.856	223.42	226.698
ENSG00000108448	683.623	0.999222	0.126981	7.09693	1.27561e-12	1.97578e-11	protein_coding	+	TRIM16L	chr17:18601311-18639431	38120	9979	15.9067	17.4784	34.0326	33.7557
ENSG00000264364	1288.6	-0.810333	0.100416	-7.09164	1.32535e-12	2.05093e-11	protein_coding	+	DYNLL2	chr17:56160776-56172897	12121	6802	9.88567	9.05229	5.47761	5.23618
ENSG00000153944	1231.62	-0.81263	0.100789	-7.08407	1.39976e-12	2.16408e-11	protein_coding	+	MSI2	chr17:55333212-55762046	428834	26892	29.7818	31.8546	18.2517	16.6238
ENSG00000185813	713.842	-1.14907	0.14861	-7.081	1.43115e-12	2.21056e-11	protein_coding	-	PCYT2	chr17:79858841-79869340	10499	13394	22.3824	24.8197	8.61982	12.0857
ENSG00000104725	300.975	-1.43263	0.188408	-7.08021	1.43937e-12	2.22121e-11	processed_transcript	-	NEFL	chr8:24808468-24814624	6156	4079	6.33868	6.70722	2.13845	2.44724
ENSG00000086758	6998.71	-0.462839	0.0513191	-7.07742	1.46863e-12	2.26428e-11	protein_coding	-	HUWE1	chrX:53559057-53713673	154616	21094	47.0431	49.2182	35.2304	34.5466
ENSG00000204116	224.395	-1.74892	0.232868	-7.07561	1.48793e-12	2.29194e-11	protein_coding	+	CHIC1	chrX:72783036-72906937	123901	13784	5.93815	4.4456	1.57114	1.2418
ENSG00000149503	2393.16	0.688611	0.0833695	7.0713	1.53493e-12	2.36216e-11	protein_coding	+	INCENP	chr11:61891445-61920635	29190	6534	54.4376	52.9517	80.3504	93.42
ENSG00000198815	1809.31	0.691772	0.0838254	7.07082	1.54023e-12	2.36814e-11	protein_coding	-	FOXJ3	chr1:42642210-42801548	159338	14790	17.9802	16.6781	27.1718	29.0481
ENSG00000131323	1807.23	0.681498	0.0823854	7.06966	1.55309e-12	2.38573e-11	protein_coding	+	TRAF3	chr14:103243813-103377837	134024	13420	14.3899	14.4857	22.6862	23.8181
ENSG00000136758	6350.92	0.486736	0.0547635	7.06943	1.55574e-12	2.38761e-11	protein_coding	-	YME1L1	chr10:27399383-27444195	44812	8671	109.057	105.471	154.165	146.915
ENSG00000170515	9126.24	0.421117	0.0454709	7.06816	1.56998e-12	2.40725e-11	protein_coding	+	PA2G4	chr12:56498103-56507691	9588	5259	242.413	241.487	317.498	330.853
ENSG00000186654	238.091	-1.59543	0.211928	-7.06772	1.57496e-12	2.41268e-11	protein_coding	+	PRR5	chr22:45064593-45133561	68968	11475	13.2508	11.5786	4.0564	3.55908
ENSG00000198369	2878.32	0.589796	0.0694332	7.06346	1.62404e-12	2.4856e-11	protein_coding	-	SPRED2	chr2:65537985-65659771	121786	7921	37.1945	38.6997	57.3942	57.1262
ENSG00000086848	1034.61	-0.856204	0.107297	-7.06081	1.65534e-12	2.53119e-11	protein_coding	-	ALG9	chr11:111652919-111742305	89386	11529	36.3471	34.9874	18.4948	20.528
ENSG00000198700	3276.56	-0.594913	0.0702319	-7.05584	1.71566e-12	2.61864e-11	protein_coding	+	IPO9	chr1:201798269-201853422	55153	12644	29.5297	32.5113	20.9632	20.016
ENSG00000245532	960.635	-0.898801	0.113376	-7.05593	1.71456e-12	2.61864e-11	lincRNA	+	NEAT1	chr11:65190245-65213011	22766	26040	22.5448	21.9556	12.6628	10.9764
ENSG00000111300	2409.57	0.630152	0.0752826	7.05228	1.76007e-12	2.68399e-11	protein_coding	-	NAA25	chr12:112464500-112546826	82326	13384	23.5745	21.3704	35.1371	34.652
ENSG00000125971	1237.06	0.767383	0.0948609	7.04693	1.8291e-12	2.78671e-11	protein_coding	+	DYNLRB1	chr20:33104214-33128762	24548	3901	129.761	139.623	229.037	232.397
ENSG00000135070	1245.62	0.812186	0.101268	7.04617	1.83916e-12	2.7995e-11	protein_coding	-	ISCA1	chr9:88879461-88897676	18215	4708	27.5759	27.3662	50.3432	46.9402
ENSG00000168005	1461.37	0.722456	0.0885205	7.0433	1.87746e-12	2.8552e-11	protein_coding	+	C11orf84	chr11:63580860-63595190	14330	3095	35.467	35.6099	58.0003	59.8793
ENSG00000129003	1356.49	-0.801202	0.0997527	-7.04247	1.88862e-12	2.86958e-11	protein_coding	-	VPS13C	chr15:62144588-62352672	208084	22794	7.81222	7.93691	4.18308	4.78211
ENSG00000187164	1071.24	0.809849	0.100989	7.04224	1.89171e-12	2.87167e-11	protein_coding	-	KIAA1598	chr10:118643742-118886097	242355	5784	11.7964	11.8853	20.6027	21.2325
ENSG00000123728	510.323	-1.21908	0.159467	-7.04054	1.91498e-12	2.90436e-11	protein_coding	-	RAP2C	chrX:131337053-131353471	16418	5797	11.4509	10.0541	5.07102	3.90714
ENSG00000085832	1417.77	-0.765626	0.094711	-7.03905	1.93548e-12	2.9328e-11	protein_coding	-	EPS15	chr1:51819935-51985000	165065	9124	26.3842	24.5265	15.015	14.7387
ENSG00000197381	1136.6	-0.996631	0.127642	-7.03756	1.95639e-12	2.96181e-11	protein_coding	+	ADARB1	chr21:46493768-46646478	152710	19560	24.1196	24.3826	10.1081	13.8454
ENSG00000198373	935.436	0.885926	0.111912	7.0374	1.95859e-12	2.96246e-11	protein_coding	+	WWP2	chr16:69796209-69975644	179435	17282	10.7914	10.4976	20.4082	19.3736
ENSG00000100116	375.19	-1.32767	0.175072	-7.03516	1.99036e-12	3.00779e-11	protein_coding	+	GCAT	chr22:38203912-38213183	9271	4281	19.8022	20.7224	7.80284	7.65887
ENSG00000148459	685.749	-1.00966	0.129595	-7.03501	1.99248e-12	3.00828e-11	protein_coding	+	PDSS1	chr10:26986588-27035727	49139	3595	36.731	35.9397	16.636	18.7974
ENSG00000153339	1115.16	-0.838777	0.105194	-7.03399	2.00704e-12	3.02754e-11	protein_coding	-	TRAPPC8	chr18:29409136-29533099	123963	14081	21.4164	20.1465	11.8078	11.2444
ENSG00000188827	590.189	1.0214	0.131471	7.02417	2.15345e-12	3.24547e-11	protein_coding	-	SLX4	chr16:3631182-3661599	30417	11242	3.23115	3.43227	6.85033	6.90604
ENSG00000068697	4254.23	0.521739	0.0601491	7.01963	2.2245e-12	3.34955e-11	protein_coding	-	LAPTM4A	chr2:20232411-20251789	19378	2144	125.591	116.752	174.758	173.773
ENSG00000119638	1186.56	-0.773737	0.096132	-7.01728	2.26227e-12	3.40336e-11	protein_coding	-	NEK9	chr14:75548822-75594047	45225	13647	21.0117	20.4884	12.0238	12.0923
ENSG00000175213	1046.76	0.824561	0.103476	7.01572	2.28776e-12	3.43862e-11	protein_coding	+	ZNF408	chr11:46722368-46727462	5094	4493	20.6926	21.9978	37.8856	38.3582
ENSG00000110090	765.628	-0.959703	0.122744	-7.01557	2.29009e-12	3.43904e-11	protein_coding	-	CPT1A	chr11:68522088-68611878	89790	7561	14.9067	15.4957	7.58186	7.83278
ENSG00000171148	1548.36	0.740976	0.0915364	7.01458	2.30642e-12	3.46046e-11	protein_coding	-	TADA3	chr3:9821544-9834695	13151	7342	29.4486	27.0374	47.5967	47.3513
ENSG00000162702	1300.4	0.772281	0.0960421	7.01246	2.34169e-12	3.51023e-11	protein_coding	-	ZNF281	chr1:200374068-200379184	5116	10897	12.6465	11.5549	20.9043	20.7118
ENSG00000072364	3174.56	-0.602649	0.0717981	-7.01209	2.34779e-12	3.51623e-11	protein_coding	-	AFF4	chr5:132211071-132299326	88255	13623	21.0067	23.2257	14.2042	14.8247
ENSG00000198420	1114.56	-0.834361	0.104881	-7.01103	2.36567e-12	3.53984e-11	protein_coding	-	FAM115A	chr7:143548468-143599291	50823	9361	21.0034	19.6885	11.4265	11.2057
ENSG00000131473	7044.79	-0.441273	0.0487312	-7.00903	2.39983e-12	3.58775e-11	protein_coding	-	ACLY	chr17:40023161-40086795	63634	9061	124.445	120.999	89.5047	91.0692
ENSG00000135912	2168.18	-0.84488	0.106559	-7.00786	2.41994e-12	3.6146e-11	protein_coding	+	TTLL4	chr2:219575568-219620139	44571	18144	44.1064	50.6323	22.5978	29.6538
ENSG00000157625	607.908	-1.1119	0.144851	-7.00556	2.46007e-12	3.67126e-11	protein_coding	-	TAB3	chrX:30845559-30993201	147642	18652	7.39671	6.23727	2.90026	3.25434
ENSG00000088247	12684.8	0.382235	0.0403199	7.00528	2.46499e-12	3.67534e-11	protein_coding	-	KHSRP	chr19:6413359-6424805	11446	7218	367.972	370.402	478.992	483.893
ENSG00000100796	2690.46	-0.605265	0.0723022	-6.99754	2.60488e-12	3.88047e-11	protein_coding	-	SMEK1	chr14:91923955-91976898	52943	12672	65.9751	68.3749	44.6434	43.4207
ENSG00000168028	12520.2	0.395396	0.0422735	6.9934	2.68309e-12	3.99342e-11	protein_coding	+	RPSA	chr3:39448180-39454033	5853	7002	609.314	625.938	805.764	819.966
ENSG00000137992	825.356	-1.05352	0.13698	-6.99121	2.72534e-12	4.05271e-11	protein_coding	-	DBT	chr1:100652475-100715390	62915	11419	6.82044	6.7435	3.68411	2.75416
ENSG00000005339	3724.21	0.55646	0.0654224	6.98598	2.82879e-12	4.20281e-11	protein_coding	-	CREBBP	chr16:3775055-3930727	155672	20222	23.0102	22.4195	34.8117	32.1859
ENSG00000175893	1279.68	-0.764703	0.0952999	-6.98446	2.85944e-12	4.24459e-11	protein_coding	-	ZDHHC21	chr9:14611069-14693469	82400	9450	13.4722	12.5618	7.6571	7.57097
ENSG00000065000	5322.05	0.471189	0.0532041	6.98376	2.8739e-12	4.26227e-11	protein_coding	-	AP3D1	chr19:2100988-2164464	63476	18295	50.3556	49.8333	69.6903	69.3722
ENSG00000130429	1223.27	-0.882274	0.11232	-6.97684	3.01884e-12	4.47327e-11	protein_coding	+	ARPC1B	chr7:98971872-98992424	20552	8748	83.466	102.665	49.8053	50.0868
ENSG00000130558	2610.53	-0.634482	0.07673	-6.97385	3.08372e-12	4.56538e-11	protein_coding	+	OLFM1	chr9:137967268-138013025	45757	12911	106.951	111.264	66.291	73.7159
ENSG00000104738	8047.36	-0.52567	0.061113	-6.97335	3.09483e-12	4.57778e-11	protein_coding	+	MCM4	chr8:48872745-48890720	17975	11659	160.34	168.993	110.825	117.485
ENSG00000213066	744.163	0.976808	0.126039	6.97119	3.14263e-12	4.64439e-11	protein_coding	+	FGFR1OP	chr6:167412670-167466201	53531	16342	14.0432	15.774	28.3632	31.1543
ENSG00000130684	408.612	1.20379	0.158773	6.97014	3.16624e-12	4.67515e-11	protein_coding	-	ZNF337	chr20:25654851-25677477	22626	6508	4.48148	4.08416	10.4367	9.88992
ENSG00000234127	1016.87	0.869748	0.110711	6.96727	3.23159e-12	4.76745e-11	protein_coding	-	TRIM26	chr6:30152232-30181204	28972	6233	16.224	15.1924	27.0344	30.9442
ENSG00000121621	2372.08	0.642886	0.0780591	6.96522	3.27886e-12	4.83293e-11	protein_coding	-	KIF18A	chr11:28042167-28129855	87688	5597	31.451	28.277	47.9534	45.6656
ENSG00000138381	1952.5	0.680035	0.0834374	6.96296	3.33201e-12	4.90696e-11	protein_coding	+	ASNSD1	chr2:190526111-190535557	9446	6083	44.3626	39.7677	68.4675	66.9217
ENSG00000131469	2491.8	-0.603348	0.0723994	-6.96212	3.35181e-12	4.93178e-11	protein_coding	+	RPL27	chr17:41150290-41154976	4686	4051	524.362	550.817	345.203	360.199
ENSG00000049656	3979.91	0.519166	0.0602979	6.95978	3.40814e-12	5.01026e-11	protein_coding	-	CLPTM1L	chr5:1317859-1345214	27355	10377	136.164	137.68	201.167	192.104
ENSG00000143374	837.025	0.933251	0.119995	6.95943	3.41643e-12	5.01806e-11	protein_coding	+	TARS2	chr1:150459887-150480078	20191	7767	14.4102	13.9982	25.4487	29.4764
ENSG00000196557	980.593	-1.03816	0.135196	-6.95883	3.43104e-12	5.03509e-11	protein_coding	+	CACNA1H	chr16:1203241-1271771	68530	14327	10.4184	9.83308	4.01042	5.67257
ENSG00000102893	1437.43	-0.849137	0.108146	-6.9472	3.72608e-12	5.46329e-11	protein_coding	+	PHKB	chr16:47495034-47735434	240400	17709	21.0427	21.607	10.4197	13.0022
ENSG00000103351	579.751	1.03381	0.134772	6.94649	3.74488e-12	5.48606e-11	protein_coding	+	CLUAP1	chr16:3550924-3589048	38124	13478	12.7769	13.1544	27.4923	26.6046
ENSG00000105669	2204.74	0.632475	0.0767792	6.94535	3.7751e-12	5.52549e-11	protein_coding	-	COPE	chr19:19010323-19030206	19883	6119	95.1775	100.314	147.544	156.472
ENSG00000105329	2680.69	0.606979	0.0731348	6.94183	3.87042e-12	5.66006e-11	protein_coding	-	TGFB1	chr19:41807492-41859816	52324	3608	46.087	48.7302	69.4003	75.4092
ENSG00000270800	334.79	1.43813	0.19341	6.93877	3.95536e-12	5.77924e-11	protein_coding	-	RPS10-NUDT3	chr6:34256547-34393825	137278	867	15.7501	12.7988	46.4789	35.3581
ENSG00000106688	643.385	-0.989468	0.128516	-6.93197	4.15024e-12	6.0587e-11	protein_coding	+	SLC1A1	chr9:4490444-4587469	97025	4283	15.6021	15.9051	7.58854	8.03061
ENSG00000183691	96.3272	2.19297	0.298302	6.92503	4.35868e-12	6.35746e-11	protein_coding	+	NOG	chr17:54671060-54672951	1891	1891	1.09428	1.3703	6.56692	7.37846
ENSG00000112186	1001.87	-0.864131	0.110646	-6.9245	4.37527e-12	6.37609e-11	protein_coding	+	CAP2	chr6:17393447-17558023	164576	5244	22.0471	23.9592	12.8489	12.1616
ENSG00000118217	1592.86	0.681196	0.0840946	6.92234	4.44256e-12	6.46854e-11	protein_coding	+	ATF6	chr1:161736084-161933860	197776	7910	9.01706	8.76956	14.4597	14.1921
ENSG00000148248	7035.61	0.449963	0.0506102	6.92166	4.46372e-12	6.4937e-11	protein_coding	-	SURF4	chr9:136228325-136242970	14645	5722	120.932	120.491	162.261	167.829
ENSG00000142627	4150.23	-0.507361	0.0589164	-6.9204	4.50383e-12	6.54638e-11	protein_coding	-	EPHA2	chr1:16450832-16482582	31750	4621	85.4068	84.7416	58.2081	61.2677
ENSG00000158805	557.581	-1.07959	0.141957	-6.91544	4.66416e-12	6.77355e-11	protein_coding	+	ZNF276	chr16:89786808-89807311	20503	15284	16.8781	17.9147	7.45929	8.66346
ENSG00000139641	3698.39	-0.565494	0.0674209	-6.91416	4.70631e-12	6.82883e-11	protein_coding	+	ESYT1	chr12:56512034-56538455	26421	8420	56.4362	53.2301	36.3127	37.5751
ENSG00000175931	2267.19	0.647064	0.0792498	6.91374	4.72051e-12	6.84351e-11	protein_coding	-	UBE2O	chr17:74385532-74449288	63756	10187	16.2958	16.9208	25.1744	27.0261
ENSG00000174282	927.804	0.868458	0.111453	6.90964	4.85876e-12	7.03785e-11	protein_coding	-	ZBTB4	chr17:7362685-7387582	24897	6021	5.861	5.26844	10.3381	10.1916
ENSG00000152234	10298	-0.419919	0.0464331	-6.89578	5.35697e-12	7.7528e-11	protein_coding	-	ATP5A1	chr18:43664110-43684300	20190	12426	384.912	381.582	286.84	285.621
ENSG00000123908	2235.28	-0.773734	0.0978985	-6.89531	5.37456e-12	7.77155e-11	protein_coding	-	AGO2	chr8:141541264-141645718	104454	6580	50.4756	52.3664	26.0901	33.6275
ENSG00000105438	5210.13	0.474538	0.0543845	6.89418	5.41759e-12	7.82376e-11	protein_coding	-	KDELR1	chr19:48885827-48894810	8983	4322	173.129	181.778	244.829	248.927
ENSG00000122694	134.961	-1.98465	0.273012	-6.89412	5.42e-12	7.82376e-11	protein_coding	+	GLIPR2	chr9:36136732-36163910	27178	6867	5.39434	5.66155	1.04191	1.24319
ENSG00000204611	162.174	1.81058	0.248251	6.89361	5.43954e-12	7.8452e-11	protein_coding	-	ZNF616	chr19:52616344-52643175	26831	7852	1.53834	2.13265	6.83421	7.67826
ENSG00000196914	5997.72	-0.492899	0.0571019	-6.88861	5.6339e-12	8.11853e-11	protein_coding	+	ARHGEF12	chr11:120207787-120360645	152858	29685	38.8652	37.7555	27.5809	26.7909
ENSG00000150394	1585.99	-0.763921	0.096571	-6.88672	5.70914e-12	8.21989e-11	protein_coding	-	CDH8	chr16:61681146-62070939	389793	22977	53.0997	60.1983	31.7844	34.4307
ENSG00000137955	1541.74	0.741834	0.0934124	6.88312	5.85577e-12	8.42376e-11	protein_coding	+	RABGGTB	chr1:76251879-76260764	8885	12818	58.8971	55.447	96.8552	95.5089
ENSG00000236901	254.754	-1.49227	0.202754	-6.88268	5.87377e-12	8.44241e-11	sense_intronic	-	MIR600HG	chr9:125871773-125877756	5983	7744	3.34144	3.01218	0.975658	1.13311
ENSG00000160213	1656.32	-0.679899	0.0844714	-6.876	6.15556e-12	8.83985e-11	protein_coding	-	CSTB	chr21:45192393-45196326	3933	2831	53.2289	55.5331	34.3045	33.2966
ENSG00000090266	807.76	-0.963248	0.125942	-6.87281	6.29474e-12	9.03198e-11	protein_coding	+	NDUFB2	chr7:140390577-140422590	32013	6671	151.646	166.29	73.4959	86.8856
ENSG00000135519	98.52	-2.17446	0.301029	-6.86751	6.53324e-12	9.36617e-11	protein_coding	+	KCNH3	chr12:49932940-49952091	19151	4803	2.97639	2.55522	0.459635	0.476527
ENSG00000170260	342.597	1.26408	0.169982	6.86626	6.59068e-12	9.44044e-11	protein_coding	+	ZNF212	chr7:148936742-148952700	15958	5124	4.4332	4.72161	11.136	11.6638
ENSG00000130818	112.611	2.02041	0.278924	6.86448	6.67357e-12	9.55102e-11	protein_coding	-	ZNF426	chr19:9638667-9649303	10636	5099	1.28935	1.10531	6.17663	5.44584
ENSG00000114354	2982.2	-0.572823	0.0689753	-6.86406	6.69297e-12	9.5706e-11	protein_coding	+	TFG	chr3:100428205-100467810	39605	9169	112.006	106.533	72.4305	74.0854
ENSG00000107581	11518.4	0.405884	0.0446173	6.86178	6.80099e-12	9.71678e-11	protein_coding	-	EIF3A	chr10:120794356-120840316	45960	6906	122.358	118.126	162.53	156.362
ENSG00000114573	2537.95	-0.643615	0.0793848	-6.8609	6.84294e-12	9.76838e-11	protein_coding	+	ATP6V1A	chr3:113465866-113530903	65037	6243	31.102	30.2594	18.5425	20.5625
ENSG00000160201	2876.83	0.568053	0.0683413	6.85789	6.98871e-12	9.96798e-11	protein_coding	-	U2AF1	chr21:44513066-44527697	14631	15910	137.084	135.97	196.035	209.668
ENSG00000163104	1046.27	-0.915671	0.119219	-6.85669	7.04721e-12	1.00429e-10	protein_coding	+	SMARCAD1	chr4:95128762-95212443	83681	10857	16.876	14.5459	7.5069	8.92812
ENSG00000111678	603.537	-1.02993	0.136009	-6.85181	7.29228e-12	1.03833e-10	protein_coding	+	C12orf57	chr12:7052141-7055166	3025	4324	112.35	126.283	58.6889	56.0886
ENSG00000260916	1503.93	0.860944	0.111356	6.84833	7.47182e-12	1.06299e-10	protein_coding	-	CCPG1	chr15:55632230-55700708	68478	19532	19.2139	15.3322	32.6502	30.7069
ENSG00000173706	2271.16	-0.618554	0.0758133	-6.84549	7.62161e-12	1.08338e-10	protein_coding	-	HEG1	chr3:124684554-124774802	90248	15172	33.6498	35.2301	21.8098	22.9063
ENSG00000198363	1411.56	-0.840457	0.108375	-6.84535	7.62871e-12	1.08347e-10	protein_coding	-	ASPH	chr8:62413116-62627155	214039	28210	42.648	40.0286	23.3501	22.4071
ENSG00000152193	467.59	1.16244	0.155586	6.84477	7.65982e-12	1.08697e-10	protein_coding	-	RNF219	chr13:79188426-79233314	44888	3523	5.70985	4.6452	12.287	11.5292
ENSG00000171033	236.292	-1.54024	0.210951	-6.84121	7.85286e-12	1.11342e-10	protein_coding	+	PKIA	chr8:79428374-79517502	89128	6123	8.30429	6.9846	2.51975	2.36743
ENSG00000108312	4128.06	0.509084	0.0598853	6.83916	7.96565e-12	1.12846e-10	protein_coding	-	UBTF	chr17:42282401-42298994	16593	11060	61.8809	63.18	87.6341	90.6173
ENSG00000169519	825.599	0.980699	0.129097	6.839	7.97483e-12	1.1288e-10	protein_coding	+	METTL15	chr11:28129795-28355054	225259	7471	10.6338	10.615	19.9409	22.6596
ENSG00000167535	382.142	-1.30128	0.176511	-6.83069	8.45081e-12	1.19517e-10	protein_coding	+	CACNB3	chr12:49207577-49222724	15147	14289	14.4293	13.5236	6.17864	4.75446
ENSG00000184428	956.784	0.831598	0.10759	6.81454	9.45653e-12	1.33627e-10	protein_coding	-	TOP1MT	chr8:144386554-144442149	55595	10247	19.7777	19.2791	35.0046	35.1481
ENSG00000198755	6087.46	-0.499968	0.0587935	-6.81082	9.70418e-12	1.37011e-10	protein_coding	+	RPL10A	chr6:35436185-35438562	2377	2390	678.392	724.459	473.576	516.447
ENSG00000084093	1267.8	0.786824	0.101213	6.79942	1.05039e-11	1.48177e-10	protein_coding	+	REST	chr4:57774075-57802010	27935	8753	8.90482	7.71355	14.2611	14.6121
ENSG00000189339	2325.2	-0.597108	0.0732408	-6.79812	1.05994e-11	1.49399e-10	protein_coding	-	SLC35E2B	chr1:1592939-1624167	31228	15224	22.7523	22.726	15.2731	14.711
ENSG00000091129	3034.58	0.548556	0.0660802	6.79689	1.06902e-11	1.50552e-10	protein_coding	-	NRCAM	chr7:107788068-108097161	309093	16717	26.834	27.5163	38.6692	40.9811
ENSG00000004399	917.317	-0.995472	0.132049	-6.79625	1.0738e-11	1.51098e-10	protein_coding	-	PLXND1	chr3:129274018-129325661	51643	15010	26.7964	22.9304	13.4007	11.185
ENSG00000068793	3518.04	-0.534846	0.0640822	-6.79427	1.08865e-11	1.5306e-10	protein_coding	+	CYFIP1	chr15:22892005-23006016	114011	16572	56.8467	53.364	37.6978	38.1953
ENSG00000147224	4050.72	0.525378	0.0627144	6.79114	1.11251e-11	1.56283e-10	protein_coding	+	PRPS1	chrX:106871737-106894256	22519	3916	100.233	93.2841	136.327	142.666
ENSG00000128710	1190.1	-0.793169	0.102234	-6.79089	1.11446e-11	1.56426e-10	protein_coding	+	HOXD10	chr2:176973518-176984670	11152	3898	67.1997	69.4451	41.727	36.6229
ENSG00000159256	1210.7	0.769058	0.0988826	6.77914	1.2089e-11	1.6954e-10	protein_coding	+	MORC3	chr21:37692487-37758446	65959	7561	13.4801	12.5197	23.1102	21.5254
ENSG00000176928	150.106	-1.85402	0.25876	-6.77685	1.22821e-11	1.72104e-10	protein_coding	-	GCNT4	chr5:74323289-74326724	3435	3435	3.95751	3.3225	0.875147	0.858814
ENSG00000123975	2766.27	0.554015	0.0671003	6.77525	1.24191e-11	1.73878e-10	protein_coding	+	CKS2	chr9:91926113-91931618	5505	610	349.044	344.094	519.699	500.459
ENSG00000161203	7706.56	-0.474044	0.0552786	-6.77418	1.25114e-11	1.75023e-10	protein_coding	+	AP2M1	chr3:183892477-183901879	9402	10136	253.031	269.468	179.923	195.59
ENSG00000100099	982.581	0.867832	0.113608	6.77358	1.25631e-11	1.75601e-10	protein_coding	-	HPS4	chr22:26839389-26879803	40414	16964	11.936	13.3027	24.747	21.855
ENSG00000185008	814.777	0.873842	0.114521	6.7714	1.27546e-11	1.78128e-10	protein_coding	+	ROBO2	chr3:75955846-77699115	1743269	24874	9.07476	8.52089	16.1473	16.4449
ENSG00000153130	1281.91	0.775848	0.100025	6.76982	1.28941e-11	1.79927e-10	protein_coding	+	SCOC	chr4:141178440-141306880	128440	15962	35.9753	31.1604	58.7963	56.9942
ENSG00000125304	2657.06	0.603451	0.0744846	6.76909	1.29593e-11	1.80687e-10	protein_coding	+	TM9SF2	chr13:100153671-100216260	62589	4176	34.5477	32.7743	53.4914	49.1559
ENSG00000172216	2537.25	0.630329	0.0785244	6.76419	1.34057e-11	1.86754e-10	protein_coding	+	CEBPB	chr20:48807376-48809212	1836	1836	52.8681	57.9546	82.0514	90.0592
ENSG00000017260	2143.41	-0.743068	0.0952919	-6.76154	1.36534e-11	1.90048e-10	protein_coding	+	ATP2C1	chr3:130569439-130735556	166117	16222	46.0313	42.0139	28.7205	23.6827
ENSG00000196950	744.544	-0.968121	0.128763	-6.75011	1.47737e-11	2.05471e-10	protein_coding	+	SLC39A10	chr2:196440701-196602426	161725	9993	16.8915	15.0655	7.37934	8.71728
ENSG00000069345	2786.51	0.561199	0.06844	6.74794	1.49963e-11	2.08394e-10	protein_coding	-	DNAJA2	chr16:46989299-47007699	18400	6735	56.286	54.295	83.8178	79.7883
ENSG00000130227	3660.59	0.561118	0.0684324	6.74745	1.50464e-11	2.08917e-10	protein_coding	+	XPO7	chr8:21777180-21864096	86916	11033	36.7762	35.3107	51.9922	54.6035
ENSG00000213563	867.065	-0.888377	0.117492	-6.72752	1.72578e-11	2.39423e-10	protein_coding	-	C8orf82	chr8:145751117-145754516	3399	7021	26.3184	29.2743	14.4397	15.2044
ENSG00000171649	246.341	1.50865	0.210371	6.72167	1.79655e-11	2.49035e-10	protein_coding	+	ZIK1	chr19:58089824-58105145	15321	9482	2.68205	1.99913	7.11136	7.08293
ENSG00000183186	67.8182	-2.67512	0.364965	-6.71975	1.82039e-11	2.52132e-10	protein_coding	-	C2CD4C	chr19:405438-409139	3701	3096	1.99302	1.52706	0.0832484	0.160047
ENSG00000052841	5882.88	-0.445751	0.0515408	-6.71504	1.88017e-11	2.60196e-10	protein_coding	+	TTC17	chr11:43380482-43516483	136001	16037	105.242	105.99	76.9788	77.9236
ENSG00000145604	2877.36	-0.570321	0.070135	-6.71487	1.88232e-11	2.60279e-10	protein_coding	+	SKP2	chr5:36152091-36184421	32330	5897	76.7028	73.5528	48.6311	52.2498
ENSG00000136848	1711.88	-0.681698	0.0867556	-6.71286	1.90849e-11	2.63463e-10	protein_coding	+	DAB2IP	chr9:124329336-124547809	218473	12554	23.7119	24.6265	15.8334	14.2002
ENSG00000175104	762.613	0.942807	0.125863	6.71297	1.90702e-11	2.63463e-10	protein_coding	-	TRAF6	chr11:36508577-36531822	23245	6820	9.72934	8.92371	19.5129	16.8872
ENSG00000055118	81.5253	-2.27393	0.317725	-6.70458	2.01991e-11	2.78614e-10	protein_coding	-	KCNH2	chr7:150642049-150675403	33354	12223	2.74945	2.55315	0.391249	0.438273
ENSG00000138376	547.401	-1.19548	0.164131	-6.69712	2.12567e-11	2.92961e-10	protein_coding	-	BARD1	chr2:215590370-215674428	84058	9470	9.573	10.4756	3.75685	4.72691
ENSG00000064309	587.842	-1.01668	0.137176	-6.69408	2.17039e-11	2.98879e-10	protein_coding	-	CDON	chr11:125825691-125933230	107539	16306	14.8454	13.5921	6.52969	7.26811
ENSG00000139350	869.822	-0.843265	0.111274	-6.69087	2.21853e-11	3.05258e-10	protein_coding	+	NEDD1	chr12:97301001-97347129	46128	7409	24.9202	24.0736	13.2686	13.7653
ENSG00000114030	2505.45	0.581194	0.0720504	6.68859	2.25333e-11	3.09791e-10	protein_coding	-	KPNA1	chr3:122140796-122233792	92996	12602	43.1015	42.7027	63.2587	65.4597
ENSG00000154945	2256.97	0.615838	0.0772489	6.68789	2.26416e-11	3.10939e-10	protein_coding	-	ANKRD40	chr17:48770551-48785285	14734	5590	25.7859	26.0802	38.1345	41.5921
ENSG00000182759	205.358	-1.55553	0.217166	-6.68781	2.26539e-11	3.10939e-10	protein_coding	-	MAFA	chr8:144501352-144512576	11224	2890	9.92054	10.4725	2.90295	3.54464
ENSG00000183688	318.296	-1.30033	0.179253	-6.68589	2.29524e-11	3.14779e-10	protein_coding	-	FAM101B	chr17:289769-295730	5961	3619	10.1011	8.80202	3.57387	3.81875
ENSG00000198142	753.798	0.899481	0.119938	6.68114	2.37097e-11	3.24898e-10	protein_coding	+	SOWAHC	chr2:110371911-110376563	4652	4652	6.21694	6.17469	12.1234	11.2903
ENSG00000063169	679.276	1.22943	0.169826	6.67345	2.49861e-11	3.42109e-10	protein_coding	+	GLTSCR1	chr19:48111453-48206533	95080	9253	7.9092	5.32882	16.7504	15.2344
ENSG00000177732	1478.42	0.711982	0.0919281	6.66947	2.56732e-11	3.5123e-10	protein_coding	+	SOX12	chr20:306207-310865	4658	7492	16.7583	18.2378	28.1294	29.5144
ENSG00000101290	2202.07	0.718267	0.0929117	6.66654	2.61907e-11	3.58018e-10	protein_coding	+	CDS2	chr20:5107432-5178533	71101	15213	34.8857	29.7456	56.4969	50.5051
ENSG00000104969	3130.53	0.554303	0.0682643	6.66413	2.66235e-11	3.63638e-10	protein_coding	-	SGTA	chr19:2754712-2783369	28657	4491	59.3415	57.9363	84.8467	87.7439
ENSG00000220205	472.256	-1.13256	0.155443	-6.662	2.7012e-11	3.68644e-10	protein_coding	-	VAMP2	chr17:8062467-8066864	4397	4160	19.0439	17.0954	7.50127	8.50805
ENSG00000141258	1595.68	-0.747696	0.0975085	-6.65704	2.79392e-11	3.80987e-10	protein_coding	+	SGSM2	chr17:2240792-2284352	43560	18200	30.2833	27.5455	18.435	15.8268
ENSG00000141682	487.313	-1.09821	0.150231	-6.6558	2.81772e-11	3.8392e-10	protein_coding	+	PMAIP1	chr18:57567180-57571538	4358	4006	26.0244	23.4463	11.6461	10.934
ENSG00000164442	6995.26	0.43406	0.0502598	6.65354	2.86122e-11	3.89531e-10	protein_coding	-	CITED2	chr6:139693393-139695757	2364	3775	224.283	219.274	296.056	303.748
ENSG00000175166	12043.3	0.413949	0.0472741	6.64731	2.98508e-11	4.06063e-10	protein_coding	+	PSMD2	chr3:184016497-184026842	10345	11412	258.07	262.436	333.902	360.092
ENSG00000147789	762.179	0.913826	0.122848	6.64024	3.1317e-11	4.25662e-10	protein_coding	+	ZNF7	chr8:146052849-146072894	20045	16003	19.0395	18.4447	37.7496	33.8313
ENSG00000104442	1484.81	0.706744	0.0915742	6.6376	3.18829e-11	4.33003e-10	protein_coding	-	ARMC1	chr8:66514694-66546442	31748	4518	25.2153	23.9022	39.7175	40.88
ENSG00000004961	840.841	-0.854606	0.114023	-6.63217	3.30792e-11	4.48887e-10	protein_coding	+	HCCS	chrX:11129421-11141198	11777	2771	45.1864	44.9656	25.3864	23.9593
ENSG00000142230	8485.21	0.402115	0.0456021	6.63105	3.33317e-11	4.51947e-10	protein_coding	+	SAE1	chr19:47616531-47713886	97355	8124	191.983	196.068	254.818	258.336
ENSG00000130270	89.108	-2.18584	0.310776	-6.63035	3.34897e-11	4.53721e-10	protein_coding	-	ATP8B3	chr19:1782074-1812275	30201	11753	5.40529	5.86788	0.989904	0.894543
ENSG00000147394	205.014	-1.65256	0.235516	-6.62522	3.46736e-11	4.69382e-10	protein_coding	+	ZNF185	chrX:152082986-152142024	59038	11995	3.08842	3.5574	0.8886	0.985047
ENSG00000112531	3338.63	-0.515425	0.0628206	-6.62152	3.55533e-11	4.80683e-10	protein_coding	+	QKI	chr6:163835032-163999628	164596	35074	69.4273	68.5977	47.6098	48.7554
ENSG00000174371	849.515	-0.98771	0.134459	-6.62146	3.55658e-11	4.80683e-10	protein_coding	+	EXO1	chr1:242011269-242058450	47181	6543	23.2348	19.3514	9.407	11.6717
ENSG00000168887	369.32	1.24464	0.173482	6.62032	3.58432e-11	4.84041e-10	protein_coding	-	C2orf68	chr2:85833777-85839189	5412	6828	7.43213	6.75994	18.3571	16.6069
ENSG00000114331	1395.64	-0.899946	0.121164	-6.61953	3.60343e-11	4.8623e-10	protein_coding	-	ACAP2	chr3:194995465-195163807	168342	13290	17.0716	16.9805	8.03345	9.97945
ENSG00000163131	102.654	-2.16798	0.307188	-6.61694	3.66706e-11	4.94418e-10	protein_coding	-	CTSS	chr1:150702672-150738433	35761	6353	7.48605	9.88569	1.61722	1.38965
ENSG00000063176	417.833	-1.15881	0.160585	-6.61673	3.67225e-11	4.9472e-10	protein_coding	+	SPHK2	chr19:49122548-49133974	11426	16567	13.7043	14.1808	6.35234	5.77687
ENSG00000139112	1931.46	0.660368	0.0848964	6.61218	3.78699e-11	5.09768e-10	protein_coding	+	GABARAPL1	chr12:10365057-10375727	10670	13942	27.5369	27.6709	45.6488	42.0767
ENSG00000132196	642.815	-0.955468	0.129768	-6.6074	3.9114e-11	5.26093e-10	protein_coding	+	HSD17B7	chr1:162760492-162782607	22115	6466	43.5278	41.4633	21.2745	21.8571
ENSG00000196937	900.95	-0.929778	0.125915	-6.60612	3.94512e-11	5.30202e-10	protein_coding	-	FAM3C	chr7:120988905-121036418	47513	4099	29.6683	24.4321	13.2662	14.7275
ENSG00000069702	120.613	-2.12336	0.302887	-6.60555	3.96033e-11	5.3182e-10	protein_coding	-	TGFBR3	chr1:92145902-92371892	225990	17683	2.41708	3.48208	0.550832	0.516511
ENSG00000168000	394.925	1.20929	0.168475	6.60085	4.08801e-11	5.48526e-10	protein_coding	-	BSCL2	chr11:62457747-62477317	19570	11836	12.1064	15.4261	32.1986	33.5971
ENSG00000116717	497.738	-1.10542	0.153049	-6.59574	4.23136e-11	5.67308e-10	protein_coding	+	GADD45A	chr1:68150744-68154021	3277	3613	22.8781	21.2871	10.035	9.92978
ENSG00000111269	940.52	0.932003	0.126512	6.59447	4.26779e-11	5.71734e-10	protein_coding	+	CREBL2	chr12:12764761-12798042	33281	4216	8.11134	7.00792	15.5957	13.6897
ENSG00000070010	2490.31	0.561809	0.070143	6.59309	4.30767e-11	5.76615e-10	protein_coding	-	UFD1L	chr22:19437433-19466738	29305	11473	96.5111	96.9107	142.251	143.983
ENSG00000170759	9928.32	-0.408123	0.0468077	-6.58894	4.42992e-11	5.92506e-10	protein_coding	-	KIF5B	chr10:32297938-32345359	47421	6075	105.529	99.3744	77.516	76.7725
ENSG00000131653	2309.39	0.746045	0.0982982	6.58538	4.53714e-11	6.06364e-10	protein_coding	+	TRAF7	chr16:2205699-2228130	22431	5600	31.5128	38.9914	57.8105	61.1438
ENSG00000168159	3150.25	0.53576	0.0662867	6.58268	4.62043e-11	6.17002e-10	protein_coding	+	RNF187	chr1:228674762-228683467	8705	4174	110.893	113.494	161.46	164.535
ENSG00000147180	451.661	-1.12182	0.155592	-6.57992	4.70687e-11	6.28045e-10	protein_coding	+	ZNF711	chrX:84498997-84528368	29371	11288	10.7853	9.91699	4.88231	4.39062
ENSG00000214717	1355.31	-0.715847	0.0938281	-6.57644	4.81846e-11	6.42423e-10	protein_coding	-	ZBED1	chrX:2404455-2419008	14553	13519	18.6667	19.9337	11.459	11.8932
ENSG00000020256	766.657	0.903627	0.12258	6.57214	4.95981e-11	6.60743e-10	protein_coding	-	ZFP64	chr20:50668202-50820847	152645	8567	12.5415	14.4215	25.9312	25.1977
ENSG00000118900	2886.05	0.563794	0.0707336	6.56609	5.1655e-11	6.87598e-10	protein_coding	+	UBN1	chr16:4896666-4932361	35695	14929	19.5884	20.8237	29.8008	30.0956
ENSG00000196236	629.322	1.10518	0.153609	6.56511	5.19946e-11	6.9157e-10	protein_coding	+	XPNPEP3	chr22:41253081-41363838	110757	13261	9.80564	7.77653	20.757	18.0189
ENSG00000181135	378.527	1.20335	0.168615	6.5642	5.23135e-11	6.9526e-10	protein_coding	+	ZNF707	chr8:144766622-144796068	29446	20331	7.42791	8.52134	19.018	18.9458
ENSG00000065054	503.365	-1.04488	0.144327	-6.56341	5.25902e-11	6.98383e-10	protein_coding	+	SLC9A3R2	chr16:2075357-2089027	13670	6769	29.6798	28.4648	13.8101	13.7676
ENSG00000100075	1616.06	-0.656177	0.0848855	-6.56196	5.31063e-11	7.04678e-10	protein_coding	-	SLC25A1	chr22:19163095-19166343	3248	4202	77.5819	80.7345	49.2837	50.7175
ENSG00000146828	619.087	-0.968593	0.132655	-6.56051	5.36242e-11	7.10988e-10	protein_coding	+	SLC12A9	chr7:100424442-100464631	40189	14678	19.4053	18.1278	9.346	9.52192
ENSG00000141127	1008.43	-0.815033	0.109285	-6.55806	5.45105e-11	7.22167e-10	protein_coding	+	PRPSAP2	chr17:18743398-18834581	91183	9897	46.9042	43.7857	25.0777	25.9597
ENSG00000109118	1587.77	0.659611	0.0854946	6.55696	5.49154e-11	7.26956e-10	protein_coding	-	PHF12	chr17:27232268-27278789	46521	21548	17.9916	17.3743	28.5977	27.5322
ENSG00000107833	1125.59	0.768701	0.102279	6.55167	5.68976e-11	7.52602e-10	protein_coding	-	NPM3	chr10:103541082-103543170	2088	1597	64.5503	67.1958	110.67	115.497
ENSG00000198492	3196.62	0.520932	0.0643691	6.54797	5.83234e-11	7.70853e-10	protein_coding	+	YTHDF2	chr1:29063133-29096287	33154	8042	57.5964	56.1245	83.3871	80.1413
ENSG00000231345	225.058	-1.50953	0.215741	-6.54592	5.91299e-11	7.80896e-10	pseudogene	+	RP11-564C4.6	chr10:52415727-52420232	4505	4703	6.81011	7.51729	2.04039	2.60879
ENSG00000090447	607.67	0.976985	0.134396	6.54284	6.03614e-11	7.96533e-10	protein_coding	-	TFAP4	chr16:4307187-4323076	15889	11350	9.6707	9.87497	19.7473	19.4029
ENSG00000171490	8806.85	0.391657	0.0446578	6.53688	6.28139e-11	8.28244e-10	protein_coding	-	RSL1D1	chr16:11929056-11945442	16386	7526	238.825	239.846	315.759	312.695
ENSG00000047621	640.344	-0.987768	0.136229	-6.53489	6.36581e-11	8.38715e-10	protein_coding	-	C12orf4	chr12:4596894-4647674	50780	6569	16.8315	18.8609	9.27278	8.42121
ENSG00000125257	2440.5	-0.565027	0.0713126	-6.53023	6.56689e-11	8.64528e-10	protein_coding	-	ABCC4	chr13:95672083-95953687	281604	11447	28.7124	27.9853	19.3547	18.8727
ENSG00000152056	406.068	-1.15344	0.162128	-6.52067	6.9995e-11	9.20758e-10	protein_coding	-	AP1S3	chr2:224616403-224702744	86341	7474	23.2421	22.7199	9.60762	10.4053
ENSG00000135045	511.348	1.06983	0.149211	6.52022	7.02064e-11	9.22815e-10	protein_coding	-	C9orf40	chr9:77561497-77567802	6305	2325	6.23624	6.77271	13.0312	14.9229
ENSG00000143622	735.806	0.903849	0.123847	6.5073	7.65119e-11	1.00491e-09	protein_coding	-	RIT1	chr1:155867599-155881195	13596	5537	13.7901	12.9199	25.1144	25.5301
ENSG00000173599	574.858	-1.08934	0.15254	-6.50662	7.6859e-11	1.00868e-09	protein_coding	-	PC	chr11:66615704-66725847	110143	9812	13.0119	10.6418	4.91603	5.902
ENSG00000178202	2623.47	-0.718436	0.0952534	-6.50466	7.78682e-11	1.02112e-09	protein_coding	-	KDELC2	chr11:108342832-108369159	26327	11055	49.9067	44.2072	29.6894	27.1917
ENSG00000152749	486.912	-1.06663	0.14888	-6.50345	7.84969e-11	1.02856e-09	protein_coding	+	GPR180	chr13:95254157-95286899	32742	8813	4.80309	4.22888	2.16215	2.0563
ENSG00000112290	3582.84	0.50608	0.0625339	6.50227	7.91152e-11	1.03585e-09	protein_coding	-	WASF1	chr6:110421022-110501207	80185	4194	84.4826	83.0837	119.219	119.2
ENSG00000100412	3096.73	0.538088	0.0675072	6.49834	8.1211e-11	1.06246e-09	protein_coding	+	ACO2	chr22:41865129-41924993	59864	5069	46.0099	48.7177	69.4408	68.438
ENSG00000163389	812.695	-0.87148	0.11902	-6.49627	8.23366e-11	1.07635e-09	protein_coding	+	POGLUT1	chr3:119187785-119213555	25770	9606	21.8602	21.6966	11.3569	12.1511
ENSG00000173801	581.683	-1.02739	0.14362	-6.48917	8.63078e-11	1.12738e-09	protein_coding	-	JUP	chr17:39775692-39943183	167491	8740	9.15376	8.88651	4.17527	4.45177
ENSG00000166619	569.875	-0.972976	0.134754	-6.48839	8.67582e-11	1.13238e-09	protein_coding	-	BLCAP	chr20:36120874-36156333	35459	9957	27.0665	28.4025	14.3287	13.4965
ENSG00000128335	694.208	0.908732	0.12508	6.48196	9.05399e-11	1.18082e-09	protein_coding	-	APOL2	chr22:36622256-36636000	13744	6691	16.7866	16.1941	30.7315	32.0212
ENSG00000157823	633.213	1.06256	0.149042	6.47826	9.2784e-11	1.20915e-09	protein_coding	-	AP3S2	chr15:90373831-90437574	63743	10888	15.8917	20.0913	41.7888	35.1437
ENSG00000143294	2447.17	0.580354	0.0742832	6.47648	9.38896e-11	1.22261e-09	protein_coding	+	PRCC	chr1:156720402-156770607	50205	7459	58.9834	62.4988	87.9174	94.2117
ENSG00000163634	368.322	1.14315	0.161512	6.47077	9.75056e-11	1.26871e-09	protein_coding	-	THOC7	chr3:63819546-63849579	30033	2764	21.3736	20.4625	48.2088	46.7919
ENSG00000112578	1893.55	0.624282	0.0811658	6.47025	9.78418e-11	1.27209e-09	protein_coding	+	BYSL	chr6:41888926-41900784	11858	4549	45.76	47.5451	70.1135	74.2115
ENSG00000089006	2816.37	0.544232	0.0687609	6.46993	9.80452e-11	1.27375e-09	protein_coding	-	SNX5	chr20:17922241-17949623	27382	15399	98.8622	94.0718	139.687	142.305
ENSG00000171227	278.9	-1.4257	0.205277	-6.46553	1.00945e-10	1.31041e-09	protein_coding	+	TMEM37	chr2:120187477-120196096	8619	3816	16.5423	19.799	5.37102	7.3458
ENSG00000149357	1307.21	0.725849	0.0970897	6.45886	1.05497e-10	1.36844e-09	protein_coding	-	LAMTOR1	chr11:71796941-71814433	17492	4737	54.9378	55.818	87.328	96.9323
ENSG00000101224	2878.92	-0.571643	0.0731732	-6.45498	1.08235e-10	1.40287e-09	protein_coding	+	CDC25B	chr20:3767578-3786762	19184	7278	67.043	71.3515	44.2413	48.5645
ENSG00000134900	1123.06	-0.74498	0.100138	-6.45371	1.09145e-10	1.41357e-09	protein_coding	+	TPP2	chr13:103249353-103331521	82168	7542	19.1175	19.527	11.686	11.2176
ENSG00000103335	4231.07	-0.509995	0.0636141	-6.45332	1.09428e-10	1.41614e-09	protein_coding	-	PIEZO1	chr16:88781751-88851619	69868	15033	62.5199	60.4483	44.6174	41.6299
ENSG00000068912	1295.57	0.702714	0.0936182	6.45041	1.1155e-10	1.44249e-09	protein_coding	+	ERLEC1	chr2:54014181-54045956	31775	3223	31.1454	30.3637	49.2521	51.4228
ENSG00000105202	4982.81	0.449054	0.0542494	6.44155	1.18259e-10	1.52807e-09	protein_coding	-	FBL	chr19:40325098-40337054	11956	4240	317.513	326.4	436.657	443.408
ENSG00000142687	796.238	-1.00944	0.141693	-6.4387	1.20503e-10	1.55586e-09	protein_coding	-	KIAA0319L	chr1:35899091-36023551	124460	13995	16.0161	18.4613	7.80857	8.98445
ENSG00000013573	1413.87	0.707881	0.0946776	6.43346	1.24733e-10	1.60924e-09	protein_coding	+	DDX11	chr12:31226779-31257725	30946	19020	44.9152	44.1309	77.6292	68.8246
ENSG00000011422	487.631	-1.04344	0.147203	-6.42143	1.34998e-10	1.74033e-09	protein_coding	-	PLAUR	chr19:44150247-44174699	24452	8552	41.1546	37.8704	19.1829	18.3471
ENSG00000119487	2148.35	0.634616	0.0834651	6.41644	1.39494e-10	1.79692e-09	protein_coding	-	MAPKAP1	chr9:128199672-128469513	269841	12878	46.7259	49.4987	78.4126	71.7147
ENSG00000170899	376.786	-1.16359	0.16631	-6.41031	1.45225e-10	1.8693e-09	protein_coding	-	GSTA4	chr6:52842751-52860176	17425	3730	25.2555	25.9577	11.8309	10.3533
ENSG00000134369	1324.11	-0.85824	0.118599	-6.40412	1.51239e-10	1.94521e-09	protein_coding	+	NAV1	chr1:201592411-201796102	203691	35989	19.055	18.2921	11.1213	9.29035
ENSG00000106785	67.4009	-2.50721	0.368062	-6.40384	1.51515e-10	1.94727e-09	protein_coding	-	TRIM14	chr9:100831557-100881494	49937	8682	1.76682	1.71514	0.193328	0.117176
ENSG00000113389	1237.61	-0.73911	0.100143	-6.40211	1.5324e-10	1.96793e-09	protein_coding	+	NPR3	chr5:32689176-32791819	102643	12608	13.8371	14.0205	8.00807	8.54041
ENSG00000108599	1025.93	0.784422	0.107193	6.39913	1.56266e-10	2.00525e-09	protein_coding	-	AKAP10	chr17:19807615-19881656	74041	7530	12.8323	12.1961	22.1697	21.3091
ENSG00000170445	2276.08	0.602651	0.0786987	6.39753	1.57907e-10	2.02476e-09	protein_coding	-	HARS	chr5:140052758-140071609	18851	12593	48.5598	53.5306	77.551	78.0054
ENSG00000019995	1729.87	0.614593	0.0806115	6.39428	1.61303e-10	2.06673e-09	protein_coding	+	ZRANB1	chr10:126630692-126676758	46066	6141	13.51	13.5429	20.7521	20.8235
ENSG00000127616	9529.08	0.43405	0.0523102	6.3929	1.62766e-10	2.08387e-09	protein_coding	+	SMARCA4	chr19:11071598-11176071	104473	15378	84.0942	83.9418	109.707	117.516
ENSG00000184232	399.436	-1.12367	0.160567	-6.39132	1.64461e-10	2.10237e-09	protein_coding	+	OAF	chr11:120081475-120101041	19566	3801	13.6201	13.5661	5.74352	6.3746
ENSG00000187867	220.287	1.56989	0.231304	6.39137	1.6441e-10	2.10237e-09	protein_coding	-	PALM3	chr19:14164177-14169971	5794	3171	2.33505	1.6353	6.03389	6.98681
ENSG00000124789	7586.92	0.399712	0.0469467	6.39046	1.65385e-10	2.11257e-09	protein_coding	-	NUP153	chr6:17615269-17706656	91387	5843	70.3699	70.3838	94.2699	91.5936
ENSG00000157600	688.573	0.948405	0.133154	6.3897	1.66209e-10	2.12147e-09	protein_coding	+	TMEM164	chrX:109245859-109425962	180103	12133	7.21299	6.41588	13.5053	13.2233
ENSG00000011304	13824.7	0.372739	0.0427365	6.38759	1.68524e-10	2.14775e-09	protein_coding	+	PTBP1	chr19:797075-812327	15252	16134	230.276	234.027	300.743	300.828
ENSG00000198860	1187.69	-0.742984	0.10086	-6.38768	1.68422e-10	2.14775e-09	protein_coding	+	TSEN15	chr1:184020811-184043346	22535	6351	53.9285	50.4922	29.5826	32.3434
ENSG00000119471	810.683	0.881518	0.122811	6.38079	1.7618e-10	2.24361e-09	protein_coding	+	HSDL2	chr9:115142217-115234690	92473	6351	10.3375	9.17831	19.04	17.3887
ENSG00000138821	379.482	-1.21469	0.175564	-6.38064	1.76351e-10	2.24409e-09	protein_coding	-	SLC39A8	chr4:103172198-103352415	180217	7593	7.62336	6.90665	2.7892	3.20958
ENSG00000145391	1961.52	0.645131	0.0855898	6.38041	1.76613e-10	2.24572e-09	protein_coding	-	SETD7	chr4:140417095-140527853	110758	16490	9.42775	8.40858	14.1179	13.9032
ENSG00000179348	1643.55	0.637417	0.0845301	6.36903	1.9023e-10	2.41703e-09	protein_coding	-	GATA2	chr3:128198270-128212028	13758	6895	35.136	33.7962	52.8341	54.8074
ENSG00000143248	264.778	-1.4766	0.216125	-6.3683	1.91138e-10	2.42673e-09	protein_coding	-	RGS5	chr1:163080911-163291577	210666	9243	19.8584	18.2889	7.82862	5.09679
ENSG00000089820	442.918	-1.19592	0.172614	-6.36699	1.92773e-10	2.44563e-09	protein_coding	-	ARHGAP4	chrX:153172821-153200452	27631	13194	15.9469	18.2175	6.08137	8.29343
ENSG00000089280	14101.9	0.358266	0.040608	6.36544	1.94725e-10	2.46853e-09	protein_coding	+	FUS	chr16:31191431-31203127	11696	10719	474.551	458.685	602.261	594.716
ENSG00000111011	1994.52	0.603623	0.0792502	6.36507	1.95199e-10	2.47267e-09	protein_coding	-	RSRC2	chr12:122989190-123011547	22357	16552	52.6925	57.3009	84.6966	83.0138
ENSG00000160094	969.807	0.807409	0.111435	6.36274	1.98183e-10	2.50858e-09	protein_coding	+	ZNF362	chr1:33722146-33766320	44174	4095	21.1048	22.0512	36.4445	39.7822
ENSG00000138685	484.543	-1.09235	0.156248	-6.36246	1.98542e-10	2.51122e-09	protein_coding	+	FGF2	chr4:123747863-123819391	71528	10546	7.88836	7.55511	3.15858	3.8954
ENSG00000128274	218.94	1.44658	0.212431	6.36133	2.00014e-10	2.52793e-09	protein_coding	-	A4GALT	chr22:43088127-43117304	29177	5500	3.68448	4.53118	12.1782	11.8361
ENSG00000145016	969.438	0.938825	0.132258	6.36016	2.01546e-10	2.54537e-09	protein_coding	-	KIAA0226	chr3:197398264-197476598	78334	12458	8.19065	9.29953	15.3414	18.7274
ENSG00000147027	1776.94	-0.652299	0.0870267	-6.35917	2.02851e-10	2.55992e-09	protein_coding	-	TMEM47	chrX:34645181-34675405	30224	4051	26.6115	24.369	16.2068	16.0746
ENSG00000182934	3412.93	0.488618	0.0611943	6.35874	2.03421e-10	2.56518e-09	protein_coding	-	SRPR	chr11:126132814-126139039	6225	6833	62.0983	62.2193	86.993	87.7253
ENSG00000125648	801.24	-0.946824	0.133646	-6.35588	2.07241e-10	2.61139e-09	protein_coding	-	SLC25A23	chr19:6436090-6465214	29124	8118	22.063	22.9295	13	10.0423
ENSG00000154358	633.55	-1.13089	0.163316	-6.34975	2.1567e-10	2.71556e-09	protein_coding	+	OBSCN	chr1:228395831-228566577	170746	37320	3.09065	3.68583	1.46609	1.51899
ENSG00000083099	1422.61	0.683379	0.0921081	6.3466	2.2013e-10	2.76964e-09	protein_coding	-	LYRM2	chr6:90277863-90348472	70609	13816	33.4451	32.8046	53.5464	53.4309
ENSG00000122882	1468.81	0.672558	0.0904118	6.34489	2.22588e-10	2.79846e-09	protein_coding	-	ECD	chr10:74889913-74928813	38900	5518	31.0649	30.1694	51.2679	46.8952
ENSG00000146242	2357.76	0.559611	0.0725611	6.34385	2.24088e-10	2.81521e-09	protein_coding	+	TPBG	chr6:83072923-83080545	7622	9956	34.3424	35.1766	50.0617	52.6528
ENSG00000167972	481.715	-1.17113	0.170169	-6.34294	2.25425e-10	2.82989e-09	protein_coding	-	ABCA3	chr16:2325882-2390747	64865	9386	4.18377	4.13206	1.92067	1.64799
ENSG00000105173	107.703	-2.02143	0.303	-6.34097	2.2833e-10	2.86421e-09	protein_coding	+	CCNE1	chr19:30302805-30315215	12410	5638	4.16247	4.62819	0.966518	0.698179
ENSG00000127884	1917.45	-0.606368	0.0800382	-6.33762	2.33346e-10	2.92494e-09	protein_coding	-	ECHS1	chr10:135175984-135187193	11209	1609	78.206	81.8226	51.4939	53.2051
ENSG00000001167	1152.37	0.740537	0.101327	6.33499	2.37362e-10	2.97084e-09	protein_coding	+	NFYA	chr6:41040684-41067715	27031	4495	17.4067	15.6282	27.6902	27.8788
ENSG00000117592	4454.79	-0.467037	0.0580119	-6.33503	2.37298e-10	2.97084e-09	protein_coding	+	PRDX6	chr1:173446405-173457946	11541	3116	196.233	186.823	138.828	137.887
ENSG00000119771	902.305	-0.85262	0.119248	-6.33399	2.38897e-10	2.98782e-09	protein_coding	+	KLHL29	chr2:23608088-23931481	323393	14533	8.83006	8.25051	4.60688	4.72816
ENSG00000171988	2069.07	0.712141	0.0968583	6.33296	2.405e-10	3.00562e-09	protein_coding	-	JMJD1C	chr10:64926981-65225722	298741	16878	11.7807	11.6594	19.2833	19.3613
ENSG00000197601	2145.44	-0.587556	0.0771642	-6.32958	2.45824e-10	3.06987e-09	protein_coding	+	FAR1	chr11:13690217-13753893	63676	8644	40.1093	37.722	25.854	25.768
ENSG00000155011	1027.85	0.778427	0.107454	6.32756	2.49062e-10	3.10799e-09	protein_coding	-	DKK2	chr4:107842959-108204963	362004	6069	15.1436	13.4139	23.8765	25.5056
ENSG00000096070	1677.67	-0.689345	0.0933969	-6.32365	2.55455e-10	3.1854e-09	protein_coding	+	BRPF3	chr6:36164521-36200567	36046	16825	21.6386	20.2158	13.509	12.3157
ENSG00000174579	964.553	0.898411	0.126604	6.32327	2.5609e-10	3.19094e-09	protein_coding	-	MSL2	chr3:135867764-135916083	48319	8632	10.8339	8.36048	17.4668	18.7222
ENSG00000156697	2918.28	0.516115	0.0659086	6.3224	2.57539e-10	3.20661e-09	protein_coding	+	UTP14A	chrX:129040097-129063737	23640	5541	61.1667	60.917	88.0803	86.8877
ENSG00000107672	1286.27	0.697068	0.0946466	6.32105	2.59788e-10	3.23222e-09	protein_coding	-	NSMCE4A	chr10:123716603-123734732	18129	8882	43.0485	42.053	67.6248	71.1295
ENSG00000152076	180.105	1.52596	0.226444	6.31763	2.65612e-10	3.30221e-09	protein_coding	-	CCDC74B	chr2:130896860-130902707	5847	10616	4.03655	3.76908	12.588	11.8788
ENSG00000166200	2874.79	0.545543	0.0706336	6.31723	2.66289e-10	3.30819e-09	protein_coding	-	COPS2	chr15:49398268-49447858	49590	7150	74.9185	68.0446	104.274	104.915
ENSG00000083857	5892.8	-0.526138	0.0675715	-6.31552	2.69255e-10	3.34255e-09	protein_coding	-	FAT1	chr4:187508937-187647876	138939	22723	34.2788	39.7313	25.8814	25.3935
ENSG00000131196	225.986	-1.44295	0.213139	-6.31493	2.70283e-10	3.35283e-09	protein_coding	+	NFATC1	chr18:77155856-77289325	133469	15371	5.76087	5.37052	2.07978	1.75525
ENSG00000113448	481.915	1.07726	0.155122	6.31438	2.71255e-10	3.36015e-09	protein_coding	-	PDE4D	chr5:58264865-59817947	1553082	27021	4.50409	3.65246	8.7985	8.82719
ENSG00000126773	1935.14	-0.676471	0.0914871	-6.31436	2.71274e-10	3.36015e-09	protein_coding	+	PCNXL4	chr14:60558629-60635851	77222	15691	31.2301	31.0079	21.1316	17.6765
ENSG00000197965	2146.67	-0.689582	0.0935741	-6.31233	2.74866e-10	3.40213e-09	protein_coding	+	MPZL1	chr1:167690429-167761156	70727	14016	79.4864	75.939	50.0733	45.802
ENSG00000150593	659.753	1.04976	0.151004	6.30989	2.79243e-10	3.45375e-09	protein_coding	+	PDCD4	chr10:112631565-112659764	28199	9410	11.6779	12.0659	24.4117	25.924
ENSG00000051009	717.373	0.921332	0.130576	6.30728	2.83978e-10	3.50973e-09	protein_coding	-	FAM160A2	chr11:6232565-6255941	23376	7043	9.80083	10.3612	20.8171	18.0055
ENSG00000167157	770.478	-0.88218	0.124305	-6.30334	2.91295e-10	3.59751e-09	protein_coding	+	PRRX2	chr9:132427920-132484875	56955	1229	56.7711	61.6191	29.2777	34.0772
ENSG00000102034	336.383	-1.21725	0.1774	-6.30284	2.92245e-10	3.60657e-09	protein_coding	-	ELF4	chrX:129198849-129244691	45842	7133	7.1544	8.11874	2.92298	3.40854
ENSG00000221978	2038.52	-0.601455	0.0797663	-6.29682	3.03806e-10	3.74649e-09	protein_coding	-	CCNL2	chr1:1321091-1334708	13617	22282	70.6181	73.2455	46.8539	47.6175
ENSG00000006712	2046.89	0.585419	0.0772225	6.29628	3.04872e-10	3.75688e-09	protein_coding	-	PAF1	chr19:39876492-39881835	5343	5294	47.7213	46.1324	69.6633	71.597
ENSG00000162073	638.46	-0.922245	0.130897	-6.29568	3.06062e-10	3.76877e-09	protein_coding	+	PAQR4	chr16:3019246-3023490	4244	7198	20.7191	19.8128	10.205	10.8423
ENSG00000111880	1011.55	-0.839294	0.117716	-6.2938	3.09793e-10	3.81192e-09	protein_coding	-	RNGTT	chr6:89319985-89673348	353363	8744	19.6619	18.0857	9.91284	10.9507
ENSG00000162244	4314.01	-0.461703	0.0575587	-6.29115	3.1512e-10	3.87461e-09	protein_coding	-	RPL29	chr3:52027616-52029958	2342	4364	544.253	556.91	393.773	404.575
ENSG00000014216	1412.51	-0.668151	0.0905304	-6.288	3.21575e-10	3.95109e-09	protein_coding	+	CAPN1	chr11:64948037-64979477	31440	15758	33.3081	33.2144	20.2485	21.376
ENSG00000123643	478.774	-1.11909	0.162295	-6.28673	3.24231e-10	3.98079e-09	protein_coding	+	SLC36A1	chr5:150816607-150871942	55335	8989	9.45032	9.91804	4.61831	4.06739
ENSG00000106524	1169.8	-0.723225	0.0993559	-6.28557	3.26644e-10	4.00748e-09	protein_coding	-	ANKMY2	chr7:16639401-16685442	46041	4970	32.5425	30.7056	18.9961	19.0512
ENSG00000141219	857.117	-0.840781	0.11823	-6.283	3.32109e-10	4.07155e-09	protein_coding	+	C17orf80	chr17:71228372-71245091	16719	8408	17.179	16.9461	10.056	8.80874
ENSG00000117877	1259.77	0.695954	0.0950552	6.2821	3.34036e-10	4.09219e-09	protein_coding	+	CD3EAP	chr19:45909467-45914024	4557	6515	22.8206	22.4546	37.2094	36.5817
ENSG00000110395	1710.94	-0.677266	0.0920704	-6.28147	3.35385e-10	4.10571e-09	protein_coding	+	CBL	chr11:119076752-119178859	102107	11449	9.90945	9.43486	5.74793	6.27543
ENSG00000144909	1059.37	0.774805	0.107691	6.28044	3.37616e-10	4.127e-09	protein_coding	-	OSBPL11	chr3:125247702-125313934	66232	4178	9.72981	9.63735	17.1691	16.2638
ENSG00000156860	2585.18	0.5662	0.0743479	6.28048	3.37533e-10	4.127e-09	protein_coding	+	FBRS	chr16:30669752-30682135	12383	12552	32.101	29.846	47.6546	44.3619
ENSG00000196428	948.606	0.799667	0.111654	6.28031	3.37892e-10	4.12736e-09	protein_coding	+	TSC22D2	chr3:150126122-150184218	58096	17289	13.241	13.5877	22.5101	24.6082
ENSG00000214022	3166.53	0.517244	0.0665945	6.2743	3.5122e-10	4.28704e-09	protein_coding	+	REPIN1	chr7:150065278-150071133	5855	23308	72.6758	71.9567	100.119	107.23
ENSG00000103152	388.437	-1.1262	0.164102	-6.27079	3.5923e-10	4.38161e-09	protein_coding	+	MPG	chr16:127006-135852	8846	3364	27.7425	30.6651	12.5743	13.3616
ENSG00000215012	778.659	-0.8802	0.124873	-6.26948	3.62246e-10	4.41519e-09	protein_coding	-	C22orf29	chr22:19833661-19842419	8758	15400	6.85048	6.13591	3.37494	3.56814
ENSG00000077044	4227.36	0.621579	0.0833485	6.26918	3.62947e-10	4.42051e-09	protein_coding	+	DGKD	chr2:234263153-234380750	117597	16370	31.5105	33.9754	52.4748	48.7277
ENSG00000176973	1257.35	-0.713975	0.0981657	-6.26894	3.63517e-10	4.42425e-09	protein_coding	+	FAM89B	chr11:65339820-65341669	1849	4003	63.5107	68.4804	39.6166	40.3012
ENSG00000075391	598.911	0.918404	0.130968	6.26655	3.69134e-10	4.48934e-09	protein_coding	+	RASAL2	chr1:178062864-178448644	385780	19795	3.40894	3.52957	6.50008	6.81484
ENSG00000112242	3417.66	0.489795	0.0623068	6.26454	3.73932e-10	4.5444e-09	protein_coding	+	E2F3	chr6:20402398-20493941	91543	8357	39.3537	37.4775	54.3653	53.7164
ENSG00000172660	1373.28	0.716007	0.0985748	6.26231	3.79324e-10	4.60659e-09	protein_coding	+	TAF15	chr17:34136459-34191619	55160	9324	29.0479	32.0265	51.7326	49.2423
ENSG00000086475	2664.29	-0.525827	0.0681061	-6.26125	3.81895e-10	4.63445e-09	protein_coding	-	SEPHS1	chr10:13359424-13390297	30873	8118	125.168	121.555	85.3127	85.6577
ENSG00000140382	1240.83	0.711961	0.0979661	6.25983	3.85396e-10	4.67355e-09	protein_coding	+	HMG20A	chr15:77712754-77777949	65195	14361	16.6237	15.8279	27.8958	25.6425
ENSG00000187325	1230.59	-0.821112	0.115405	-6.25919	3.86976e-10	4.68932e-09	protein_coding	-	TAF9B	chrX:77385245-77395203	9958	3168	44.4653	37.5771	21.9895	23.9606
ENSG00000160007	5173.08	0.463535	0.0581723	6.25706	3.92313e-10	4.75055e-09	protein_coding	+	ARHGAP35	chr19:47421933-47508334	86401	13594	24.6534	25.1165	33.166	35.5494
ENSG00000066557	905.074	-0.804358	0.11273	-6.25649	3.9374e-10	4.7644e-09	protein_coding	-	LRRC40	chr1:70610488-70671303	60815	2869	28.7	26.3281	15.6743	15.5497
ENSG00000163913	1041.49	0.908765	0.129647	6.25587	3.95318e-10	4.78004e-09	protein_coding	+	IFT122	chr3:129158968-129239198	80230	15026	12.1574	14.7488	22.8475	28.3379
ENSG00000177628	916.868	0.780315	0.109001	6.25554	3.96134e-10	4.78646e-09	protein_coding	-	GBA	chr1:155204243-155214490	10247	8821	18.577	19.1146	32.8863	32.437
ENSG00000102172	2766.14	-0.525888	0.068216	-6.25326	4.0197e-10	4.85347e-09	protein_coding	+	SMS	chrX:21958691-22025798	67107	3414	96.4549	98.541	68.365	66.7816
ENSG00000145990	328.385	-1.28193	0.190188	-6.25258	4.03732e-10	4.87124e-09	protein_coding	-	GFOD1	chr6:13358062-13487894	129832	12952	2.24573	2.24804	0.832724	0.916861
ENSG00000174669	912.342	-0.819182	0.115307	-6.25038	4.09465e-10	4.93685e-09	protein_coding	-	SLC29A2	chr11:66129992-66139685	9693	5360	26.4303	28.9692	14.687	16.3611
ENSG00000122863	1261.74	0.693674	0.0951932	6.24928	4.12362e-10	4.9682e-09	protein_coding	+	CHST3	chr10:73724123-73773322	49199	6967	6.63685	6.3592	10.4656	10.6766
ENSG00000111669	16008.1	-0.348718	0.0398583	-6.24532	4.22938e-10	5.09197e-09	protein_coding	+	TPI1	chr12:6976283-6980112	3829	5060	914.613	921.354	714.638	726.288
ENSG00000185338	56.2791	-2.48089	0.364461	-6.24162	4.33063e-10	5.21012e-09	protein_coding	-	SOCS1	chr16:11348262-11350036	1774	1223	7.44175	6.75559	0.778214	0.824064
ENSG00000204394	5913.17	0.438013	0.0542558	6.23719	4.45514e-10	5.35607e-09	protein_coding	-	VARS	chr6:31745295-31763730	18435	10315	78.2808	75.4827	105.218	103.347
ENSG00000085872	2908.19	0.512286	0.0662044	6.23636	4.47862e-10	5.38044e-09	protein_coding	-	CHERP	chr19:16628700-16653341	24641	9386	40.9205	39.5439	57.5586	57.4361
ENSG00000107140	506.066	1.02901	0.149465	6.23444	4.53399e-10	5.44307e-09	protein_coding	+	TESK1	chr9:35605367-35610038	4671	5395	9.36498	8.44236	19.5109	17.6732
ENSG00000166886	1563.39	0.642319	0.0871657	6.23317	4.57076e-10	5.48327e-09	protein_coding	+	NAB2	chr12:57482677-57489259	6582	5967	31.0409	31.4248	47.1357	50.7709
ENSG00000087303	481.458	-1.06564	0.155168	-6.23164	4.61591e-10	5.53347e-09	protein_coding	-	NID2	chr14:52471521-52535712	64191	8191	15.7204	14.228	7.02836	6.94367
ENSG00000107929	2604.22	0.544857	0.0715153	6.23025	4.65706e-10	5.57569e-09	protein_coding	-	LARP4B	chr10:855484-977564	122080	13818	39.5948	38.754	57.4239	57.1763
ENSG00000174442	1657.81	-0.700396	0.0965728	-6.23022	4.65778e-10	5.57569e-09	protein_coding	+	ZWILCH	chr15:66797297-66842115	44818	7620	36.0837	32.3488	20.2748	21.5552
ENSG00000131788	900.963	-0.794011	0.111757	-6.22202	4.90789e-10	5.8709e-09	protein_coding	+	PIAS3	chr1:145575233-145586546	11313	8835	29.8183	28.5598	16.1118	17.2338
ENSG00000146414	612.455	-0.910727	0.130653	-6.2147	5.14232e-10	6.14694e-09	protein_coding	-	SHPRH	chr6:146185381-146285559	100178	25465	7.57712	7.45038	3.78137	4.09115
ENSG00000112977	2027.23	-0.603421	0.0811808	-6.21344	5.18363e-10	6.19191e-09	protein_coding	-	DAP	chr5:10679342-10761384	82042	5388	50.686	54.0116	33.263	35.3456
ENSG00000102531	2044.52	-0.671363	0.0921582	-6.21044	5.28353e-10	6.30674e-09	protein_coding	+	FNDC3A	chr13:49550048-49783915	233867	14431	28.4059	25.4954	17.5051	16.1774
ENSG00000062524	295.386	-1.32133	0.197813	-6.20962	5.31131e-10	6.3354e-09	protein_coding	-	LTK	chr15:41795836-41806085	10249	6252	5.93117	6.40421	2.14258	2.49544
ENSG00000115307	2482.16	0.554655	0.0734364	6.20097	5.61156e-10	6.68877e-09	protein_coding	-	AUP1	chr2:74753772-74757066	3294	5884	71.7616	73.736	103.517	110.729
ENSG00000123485	2076.99	0.56335	0.0748602	6.19949	5.66465e-10	6.74725e-09	protein_coding	-	HJURP	chr2:234742062-234763212	21150	7729	38.4002	38.5921	56.3182	57.7739
ENSG00000171109	1221.02	0.718886	0.100041	6.19938	5.66876e-10	6.74736e-09	protein_coding	+	MFN1	chr3:179065480-179112719	47239	10102	13.7674	12.6048	21.2473	22.4332
ENSG00000165533	547.143	0.941864	0.136163	6.19795	5.72024e-10	6.8038e-09	protein_coding	+	TTC8	chr14:89290497-89344335	53838	9002	13.265	13.3054	24.8948	26.9811
ENSG00000118200	2185.5	-0.568547	0.0757421	-6.19559	5.80667e-10	6.9017e-09	protein_coding	+	CAMSAP2	chr1:200708686-200829832	121146	11979	23.1179	22.529	15.1439	15.5379
ENSG00000139697	3953.21	0.458439	0.0579332	6.19495	5.83023e-10	6.9248e-09	protein_coding	-	SBNO1	chr12:123773656-123849390	75734	13193	31.1105	30.7632	42.9927	42.1563
ENSG00000145741	7245.64	0.404383	0.0491891	6.19463	5.84217e-10	6.93407e-09	protein_coding	+	BTF3	chr5:72794233-72801460	7227	5145	496.265	481.665	645.651	649.784
ENSG00000110958	13227.1	0.374211	0.0443145	6.19384	5.87155e-10	6.964e-09	protein_coding	-	PTGES3	chr12:57057127-57082159	25032	7469	399.657	382.662	517.544	497.236
ENSG00000127423	492.499	0.990257	0.144173	6.19286	5.90823e-10	7.00255e-09	protein_coding	-	AUNIP	chr1:26158414-26185903	27489	3631	10.3726	10.491	20.2577	22.0127
ENSG00000106344	2512.34	0.595621	0.0802033	6.19036	6.00263e-10	7.10941e-09	protein_coding	-	RBM28	chr7:127937738-127983962	46224	18343	48.3331	43.4844	67.0129	72.1545
ENSG00000167378	952.328	-0.846959	0.121088	-6.18906	6.0523e-10	7.16317e-09	protein_coding	-	IRGQ	chr19:44088521-44100287	11766	16543	7.07862	6.62791	3.46955	4.04213
ENSG00000105204	429.12	1.0601	0.155758	6.18504	6.2087e-10	7.3431e-09	protein_coding	-	DYRK1B	chr19:40315990-40324841	8851	5534	6.27045	6.0484	13.1661	13.1996
ENSG00000133107	725.757	0.883471	0.127009	6.18462	6.2251e-10	7.35729e-09	protein_coding	-	TRPC4	chr13:38210773-38444562	233789	9138	9.66226	8.44996	16.5902	17.2609
ENSG00000128191	1301.02	-0.673929	0.092973	-6.18284	6.29603e-10	7.43064e-09	protein_coding	+	DGCR8	chr22:20067755-20099400	31645	18164	26.1179	26.2787	16.0659	16.5945
ENSG00000139433	558.309	0.946376	0.137297	6.1829	6.29349e-10	7.43064e-09	protein_coding	-	GLTP	chr12:110288748-110318293	29545	4247	8.49222	8.28968	16.9862	15.9432
ENSG00000188803	3211.97	0.487925	0.0628685	6.17894	6.45322e-10	7.6108e-09	protein_coding	+	SHISA6	chr17:11144580-11467380	322800	9372	24.5444	25.0034	34.5813	35.0265
ENSG00000172534	7810.61	0.414298	0.0509538	6.17514	6.6104e-10	7.79069e-09	protein_coding	-	HCFC1	chrX:153213004-153237258	24254	16877	43.7282	43.1071	56.0365	59.7714
ENSG00000044524	704.471	-0.919345	0.133155	-6.17431	6.64527e-10	7.82629e-09	protein_coding	+	EPHA3	chr3:89156674-89531284	374610	7473	9.17807	8.10686	4.64177	4.35605
ENSG00000147118	205.875	1.43189	0.216532	6.17207	6.74032e-10	7.93266e-09	protein_coding	-	ZNF182	chrX:47834250-47863377	29127	9577	1.64851	1.71332	5.27205	4.48174
ENSG00000092841	7182.54	0.392551	0.0474756	6.1685	6.89394e-10	8.10775e-09	protein_coding	+	MYL6	chr12:56551945-56557280	5335	9346	721.747	728.659	958.08	947.548
ENSG00000040199	1365.39	-0.669571	0.0925549	-6.16607	7.00078e-10	8.22763e-09	protein_coding	-	PHLPP2	chr16:71671738-71758604	86866	26141	12.2264	12.2875	7.93166	7.40745
ENSG00000159423	466.855	-1.02145	0.150013	-6.16078	7.23874e-10	8.50133e-09	protein_coding	-	ALDH4A1	chr1:19197926-19229275	31349	4820	16.0372	17.0322	7.712	8.19466
ENSG00000164754	6757.47	0.457233	0.0580632	6.16043	7.25478e-10	8.51421e-09	protein_coding	-	RAD21	chr8:117858174-117887105	28931	9878	116.858	105.598	155.769	150.089
ENSG00000183530	1796.18	0.641615	0.0880847	6.15989	7.27959e-10	8.53735e-09	protein_coding	-	PRR14L	chr22:32072242-32146126	73884	24077	8.9061	9.40029	14.8396	13.8594
ENSG00000198856	2285.72	0.591185	0.0799057	6.15777	7.3776e-10	8.64623e-09	protein_coding	+	OSTC	chr4:109571740-109588976	17236	2396	129.076	124.093	200.192	182.707
ENSG00000004777	347.607	-1.26766	0.190506	-6.15257	7.6239e-10	8.92865e-09	protein_coding	+	ARHGAP33	chr19:36265434-36279724	14290	8905	11.4325	13.1956	5.32854	4.45544
ENSG00000065427	5686.97	0.426568	0.0531912	6.14652	7.92003e-10	9.26898e-09	protein_coding	-	KARS	chr16:75661622-75682541	20919	5908	125.415	125.842	172.939	165.227
ENSG00000197119	575.841	-0.96008	0.14046	-6.14137	8.1812e-10	9.56795e-09	protein_coding	-	SLC25A29	chr14:100757448-100772884	15436	21510	20.4888	22.8607	11.1578	10.7189
ENSG00000108578	1579.48	-0.660763	0.0915717	-6.14031	8.23603e-10	9.62536e-09	protein_coding	-	BLMH	chr17:28575218-28619074	43856	9284	39.779	40.9263	26.7768	24.0863
ENSG00000175868	228.622	1.35509	0.205229	6.14003	8.2504e-10	9.63544e-09	protein_coding	+	CALCB	chr11:14926543-15103888	177345	4474	6.75123	6.52116	18.0669	18.0298
ENSG00000226958	15127.6	0.395203	0.0481541	6.1368	8.42021e-10	9.8269e-09	pseudogene	-	CTD-2328D6.1	chrX:108297361-108297792	431	431	2779.61	2801.69	3496.67	3848.37
ENSG00000214160	1342.84	0.674562	0.0938351	6.13545	8.49192e-10	9.90369e-09	protein_coding	-	ALG3	chr3:183960089-183967336	7247	8193	44.3468	48.3389	73.2287	75.5351
ENSG00000008018	3565.36	0.491267	0.0638895	6.13265	8.64291e-10	1.00728e-08	protein_coding	-	PSMB1	chr6:170844205-170862429	18224	2540	198.132	213.173	287.973	291.276
ENSG00000117691	696.735	0.865451	0.125164	6.13179	8.68967e-10	1.01202e-08	protein_coding	+	NENF	chr1:212606229-212619714	13485	1818	34.913	37.1869	68.1475	64.9926
ENSG00000196305	8849.58	-0.378786	0.0455101	-6.13154	8.7032e-10	1.01289e-08	protein_coding	-	IARS	chr9:94972489-95056038	83549	10477	136.131	135.638	103.413	105.433
ENSG00000048649	2427.13	0.568278	0.0765137	6.13066	8.75148e-10	1.01781e-08	protein_coding	-	RSF1	chr11:77371041-77532063	161022	22891	27.9189	26.2447	40.484	40.0778
ENSG00000113273	1086.26	-0.725671	0.102214	-6.13027	8.77285e-10	1.01958e-08	protein_coding	-	ARSB	chr5:78073032-78281910	208878	8928	18.9609	18.5583	11.2645	11.269
ENSG00000130193	616.391	-0.934221	0.136615	-6.12985	8.7963e-10	1.0216e-08	protein_coding	+	THEM6	chr8:143808621-143818345	9724	5082	16.0011	15.4511	7.61252	8.52562
ENSG00000147687	1034.2	0.730394	0.103157	6.12467	9.08719e-10	1.05466e-08	protein_coding	-	TATDN1	chr8:125500726-125551699	50973	7486	58.1782	58.2358	94.2794	100.234
ENSG00000189241	1339.17	0.67787	0.0945817	6.12241	9.21689e-10	1.06897e-08	protein_coding	-	TSPYL1	chr6:116597741-116601066	3325	3325	16.1267	15.0279	25.8173	24.3267
ENSG00000140612	1633.5	0.61214	0.0838116	6.12195	9.24365e-10	1.07133e-08	protein_coding	-	SEC11A	chr15:85212775-85259947	47172	9824	69.8824	69.722	108.11	106.165
ENSG00000087206	832.47	0.864515	0.125361	6.11542	9.63014e-10	1.11535e-08	protein_coding	-	UIMC1	chr5:176332006-176449634	117628	9138	17.4159	14.4759	28.1362	30.6013
ENSG00000124126	8177.92	0.443158	0.0561864	6.11501	9.65512e-10	1.11747e-08	protein_coding	-	PREX1	chr20:47240790-47444420	203630	9193	55.1898	56.1083	73.1163	78.3704
ENSG00000100483	281.353	-1.25988	0.190474	-6.11105	9.89787e-10	1.14478e-08	protein_coding	-	VCPKMT	chr14:50575350-50583318	7968	5523	13.3594	14.9266	5.64012	5.61328
ENSG00000170949	256.309	1.30165	0.197246	6.11086	9.90963e-10	1.14535e-08	protein_coding	-	ZNF160	chr19:53569859-53606689	36830	21017	2.81357	3.06363	7.59133	7.6587
ENSG00000177302	1769.71	-0.630348	0.0870263	-6.10821	1.00758e-09	1.16375e-08	protein_coding	-	TOP3A	chr17:18174742-18218321	43579	13372	47.6935	52.2502	31.8641	32.3784
ENSG00000127837	2667.41	0.53923	0.0720619	6.10484	1.02907e-09	1.18745e-08	protein_coding	-	AAMP	chr2:219128850-219134980	6130	8775	73.0436	69.0494	107.061	100.055
ENSG00000181315	469.144	1.02111	0.151289	6.10477	1.02952e-09	1.18745e-08	protein_coding	-	ZNF322	chr6:26636518-26659980	23462	6809	7.96995	7.5268	17.1968	14.992
ENSG00000185650	1462.98	-0.665104	0.0927766	-6.10369	1.03644e-09	1.19462e-08	protein_coding	-	ZFP36L1	chr14:69254377-69263190	8813	12959	30.2845	28.6242	17.6159	19.3003
ENSG00000152894	2150.97	0.554609	0.0746055	6.10352	1.0376e-09	1.19513e-08	protein_coding	-	PTPRK	chr6:128289924-128841870	551946	18316	22.2487	22.471	32.6411	33.2238
ENSG00000160785	1191.56	0.802603	0.115602	6.09333	1.10588e-09	1.2729e-08	protein_coding	+	SLC25A44	chr1:156163880-156182587	18707	12181	12.119	14.1076	25.2701	20.9944
ENSG00000150756	310.507	1.26432	0.192131	6.08544	1.16172e-09	1.33626e-08	protein_coding	-	FAM173B	chr5:10226442-10250009	23567	4895	9.1192	7.22619	18.7281	22.4706
ENSG00000102780	359.911	-1.12447	0.168906	-6.08484	1.16607e-09	1.34034e-08	protein_coding	+	DGKH	chr13:42614176-42830714	216538	21007	1.85223	1.87015	0.857891	0.796569
ENSG00000188786	841.186	0.964889	0.142707	6.07961	1.20472e-09	1.38382e-08	protein_coding	-	MTF1	chr1:38275239-38325292	50053	8372	3.91314	4.16268	6.75082	9.33625
ENSG00000126705	1053.23	-0.732665	0.104261	-6.07815	1.21579e-09	1.39462e-08	protein_coding	-	AHDC1	chr1:27860546-27930942	70396	8756	13.7807	14.408	8.78523	8.06994
ENSG00000164916	2996.87	0.51123	0.0677578	6.07816	1.21566e-09	1.39462e-08	protein_coding	+	FOXK1	chr7:4683388-4811074	127686	14520	12.1687	12.8452	17.6399	18.0846
ENSG00000146826	361.339	-1.14696	0.172954	-6.07593	1.23269e-09	1.41304e-08	protein_coding	-	C7orf43	chr7:99752043-99756338	4295	7540	13.862	13.0246	6.32156	5.44856
ENSG00000095319	5740.96	-0.435106	0.0552365	-6.0747	1.24222e-09	1.42299e-08	protein_coding	+	NUP188	chr9:131709978-131769375	59397	9851	59.3975	63.2296	44.8606	45.7101
ENSG00000165338	481.062	-0.981565	0.145531	-6.07286	1.25649e-09	1.43836e-08	protein_coding	+	HECTD2	chr10:93170096-93274586	104490	16170	9.27461	8.98064	4.55855	4.50226
ENSG00000127337	1006.3	0.756009	0.108377	6.06758	1.29855e-09	1.48549e-08	protein_coding	+	YEATS4	chr12:69753483-69784576	31093	3518	30.9101	31.935	50.5853	56.4218
ENSG00000136937	2247.43	-0.563948	0.0766691	-6.06092	1.35348e-09	1.54727e-08	protein_coding	+	NCBP1	chr9:100395908-100436030	40122	6242	30.8644	28.6871	19.7896	20.3579
ENSG00000141522	10942	0.366423	0.0440088	6.05973	1.36347e-09	1.55763e-08	protein_coding	-	ARHGDIA	chr17:79825597-79829282	3685	9592	303.846	304.807	383.727	401.317
ENSG00000128340	98.9479	-1.95782	0.306478	-6.05652	1.39095e-09	1.58794e-08	protein_coding	-	RAC2	chr22:37621301-37640488	19187	4054	5.8867	6.39711	1.47579	0.970185
ENSG00000136295	11356.1	-0.361286	0.0431793	-6.05589	1.39639e-09	1.59307e-08	protein_coding	+	TTYH3	chr7:2671585-2704436	32851	10104	193.89	202.128	154.045	154.067
ENSG00000167202	1143.62	-0.732301	0.104791	-6.04936	1.45418e-09	1.65787e-08	protein_coding	-	TBC1D2B	chr15:78276378-78370066	93688	19474	12.9067	11.6484	7.11552	7.54033
ENSG00000065978	37651.6	0.303948	0.0337706	6.04374	1.5058e-09	1.71555e-08	protein_coding	+	YBX1	chr1:43148098-43168020	19922	2516	1368.38	1387.74	1685.03	1718.45
ENSG00000035499	689.383	-0.90728	0.134055	-6.04099	1.53176e-09	1.74394e-08	protein_coding	-	DEPDC1B	chr5:59892739-59996017	103278	4930	21.4041	18.9844	9.85102	11.3145
ENSG00000141098	770.293	0.844997	0.123676	6.04048	1.53658e-09	1.74725e-08	protein_coding	-	GFOD2	chr16:67708434-67753324	44890	12898	14.1281	12.672	25.0564	23.6841
ENSG00000153574	863.344	0.780577	0.112942	6.04046	1.53675e-09	1.74725e-08	protein_coding	+	RPIA	chr2:88991162-89050452	59290	1839	22.4273	21.1415	39.0334	36.542
ENSG00000128923	606.102	-0.969865	0.144408	-6.03928	1.54801e-09	1.75728e-08	protein_coding	+	FAM63B	chr15:59063391-59154099	90708	18614	6.49544	5.55104	2.89486	3.13242
ENSG00000204160	817.286	0.90067	0.132963	6.03937	1.54721e-09	1.75728e-08	protein_coding	+	ZDHHC18	chr1:27153201-27184093	30892	6859	12.4756	10.4695	22.0229	21.4473
ENSG00000262246	307.845	-1.23768	0.18953	-6.03921	1.54872e-09	1.75728e-08	protein_coding	-	CORO7	chr16:4404543-4475706	71163	16842	9.99128	9.68792	3.95788	3.96497
ENSG00000107745	1121.87	0.706569	0.100671	6.03869	1.55373e-09	1.76177e-08	protein_coding	-	MICU1	chr10:74127098-74385899	258801	6489	23.4458	25.091	40.5989	39.1497
ENSG00000085733	2782.37	0.52417	0.0703595	6.038	1.56035e-09	1.76808e-08	protein_coding	+	CTTN	chr11:70244510-70282690	38180	12745	50.2159	52.8117	72.6656	75.8373
ENSG00000140263	7631	-0.394442	0.0488367	-6.03572	1.58258e-09	1.79206e-08	protein_coding	+	SORD	chr15:45315302-45369383	54081	8810	156.129	163.508	120.411	122.516
ENSG00000101150	3324.66	-0.513925	0.0687502	-6.03249	1.6145e-09	1.82697e-08	protein_coding	+	TPD52L2	chr20:62496596-62522898	26302	5594	66.195	70.9721	47.9172	47.9116
ENSG00000115457	8222.22	-0.439871	0.0564355	-6.02956	1.64402e-09	1.85912e-08	protein_coding	+	IGFBP2	chr2:217497551-217529159	31608	7313	474.556	513.464	347.755	379.427
ENSG00000164045	1379.59	-0.677454	0.0960949	-6.02526	1.6884e-09	1.90802e-08	protein_coding	-	CDC25A	chr3:48198636-48229892	31256	5103	23.898	26.0773	15.1773	15.8632
ENSG00000165731	1764.97	-0.728474	0.104531	-6.02356	1.70627e-09	1.92561e-08	protein_coding	+	RET	chr10:43572475-43625799	53324	7765	31.4054	29.1118	16.6368	19.618
ENSG00000166949	1092.94	-0.714808	0.102223	-6.02361	1.70574e-09	1.92561e-08	protein_coding	+	SMAD3	chr15:67356101-67487533	131432	13098	17.8852	17.4653	11.0895	10.3254
ENSG00000099783	10131.3	0.371798	0.0451693	6.02342	1.70765e-09	1.92588e-08	protein_coding	+	HNRNPM	chr19:8509651-8553998	44347	10221	261.061	251.716	326.547	337.321
ENSG00000101444	9723.55	0.367748	0.0445284	6.01883	1.75677e-09	1.97861e-08	protein_coding	-	AHCY	chr20:32868074-32899608	31534	5647	201.155	206.826	263.537	263.267
ENSG00000151229	689.896	-0.885743	0.130806	-6.01892	1.75587e-09	1.97861e-08	protein_coding	-	SLC2A13	chr12:40148823-40499891	351068	11041	9.59593	8.28976	4.70314	4.83449
ENSG00000103544	1185	0.689092	0.0981237	6.01824	1.76327e-09	1.9846e-08	protein_coding	+	C16orf62	chr16:19566562-19718115	151553	14676	28.4389	28.2265	47.819	44.2013
ENSG00000100580	1553.43	-0.623486	0.0871746	-6.0179	1.76695e-09	1.9874e-08	protein_coding	-	TMED8	chr14:77801364-77843452	42088	7778	11.293	11.3357	7.49599	7.13199
ENSG00000138758	5740.36	-0.457562	0.0594906	-6.01769	1.7692e-09	1.9886e-08	protein_coding	+	SEPT11	chr4:77870856-77961537	90681	13308	87.1715	87.4203	60.1062	66.8265
ENSG00000166133	509.098	0.942228	0.140583	6.00743	1.88492e-09	2.11725e-08	protein_coding	+	RPUSD2	chr15:40861499-40866659	5160	3131	12.8382	12.0331	24.3633	24.2803
ENSG00000153310	2719.39	-0.545129	0.0742359	-6.00627	1.89845e-09	2.13102e-08	protein_coding	-	FAM49B	chr8:130851839-131029375	177536	16444	100.883	92.2494	65.7531	66.2162
ENSG00000090776	4721.42	-0.431411	0.0552682	-6.00217	1.94696e-09	2.184e-08	protein_coding	+	EFNB1	chrX:68048840-68061990	13150	3309	110.448	109.005	79.5337	82.9706
ENSG00000157837	1582.85	0.722507	0.104005	5.99927	1.98213e-09	2.22197e-08	protein_coding	-	SPPL3	chr12:121200313-121342174	141861	8206	28.0128	33.1127	48.4288	53.1129
ENSG00000172716	3243.52	0.583614	0.0807699	5.99828	1.99422e-09	2.23404e-08	protein_coding	-	SLFN11	chr17:33677324-33700720	23396	10947	48.3081	49.6921	71.936	75.4314
ENSG00000171456	3318.69	0.543754	0.0741044	5.99814	1.99587e-09	2.23438e-08	protein_coding	+	ASXL1	chr20:30946155-31027122	80967	15931	32.3637	28.9676	46.9448	42.741
ENSG00000075213	525.053	0.947987	0.141918	5.99396	2.04795e-09	2.29117e-08	protein_coding	-	SEMA3A	chr7:83585093-84122040	536947	10478	6.21738	6.70426	12.0231	13.3455
ENSG00000168461	1033.71	-0.738447	0.10665	-5.99223	2.06982e-09	2.31409e-08	protein_coding	+	RAB31	chr18:9708162-9862548	154386	7891	28.2936	30.0309	17.6661	17.0505
ENSG00000198887	1235.08	0.670706	0.0954409	5.99189	2.07418e-09	2.31741e-08	protein_coding	+	SMC5	chr9:72873937-72969804	95867	6770	12.2153	11.7271	19.3696	18.9611
ENSG00000132386	600.671	-0.884758	0.131351	-5.98578	2.15361e-09	2.40455e-08	protein_coding	+	SERPINF1	chr17:1665253-1680868	15615	5968	40.9851	42.7867	23.263	21.533
ENSG00000157617	301.87	-1.19765	0.184156	-5.98339	2.18536e-09	2.43838e-08	protein_coding	-	C2CD2	chr21:43305221-43373999	68778	12306	6.21351	6.75091	2.78444	2.63585
ENSG00000115355	2041.29	-0.597686	0.0833417	-5.98264	2.19553e-09	2.44647e-08	protein_coding	-	CCDC88A	chr2:55514978-55647057	132079	25891	18.4876	17.0598	11.7547	11.6436
ENSG00000131979	268.381	-1.25348	0.19329	-5.98265	2.19541e-09	2.44647e-08	protein_coding	-	GCH1	chr14:55308726-55369570	60844	10558	8.77597	7.64036	3.27956	3.28204
ENSG00000001630	5015.9	-0.460299	0.0603314	-5.98027	2.22774e-09	2.48071e-08	protein_coding	-	CYP51A1	chr7:91741465-91772266	30801	5326	108.243	98.4255	75.0988	74.8714
ENSG00000139514	5148.04	0.444538	0.057689	5.9798	2.23406e-09	2.4861e-08	protein_coding	-	SLC7A1	chr13:30083547-30169825	86278	8285	21.9612	22.6478	29.5498	31.2234
ENSG00000143061	219.167	-1.34382	0.208778	-5.97662	2.27814e-09	2.53179e-08	protein_coding	-	IGSF3	chr1:117117031-117210375	93344	8131	2.3853	2.41182	0.867427	0.906353
ENSG00000248098	603.21	0.932049	0.139641	5.97669	2.27716e-09	2.53179e-08	protein_coding	+	BCKDHA	chr19:41884215-41930910	46695	5524	12.817	11.8518	23.6238	24.2612
ENSG00000262026	100.297	1.98119	0.316147	5.97582	2.28941e-09	2.54263e-08	antisense	+	RP11-2C24.6	chr16:30789770-30791473	1703	1703	1.38073	0.715636	5.66325	5.23731
ENSG00000119403	1597.97	0.663627	0.0945408	5.97434	2.3103e-09	2.56412e-08	protein_coding	-	PHF19	chr9:123617977-123639606	21629	9160	59.6133	68.0761	106.09	97.3585
ENSG00000065308	4387.43	-0.439248	0.0568693	-5.97185	2.34582e-09	2.60182e-08	protein_coding	-	TRAM2	chr6:52362200-52441713	79513	6897	44.1074	44.2982	31.8582	33.2428
ENSG00000160972	1399.6	0.68754	0.0986135	5.9712	2.35521e-09	2.61051e-08	protein_coding	+	PPP1R16A	chr8:145703352-145727504	24152	11120	31.0567	33.9572	52.0397	53.3431
ENSG00000142528	603.383	0.905423	0.135342	5.96904	2.38658e-09	2.64354e-08	protein_coding	+	ZNF473	chr19:50528971-50556671	27700	14658	5.99968	5.6866	11.763	10.5033
ENSG00000136854	148.325	-1.65435	0.26058	-5.96475	2.45004e-09	2.71204e-08	protein_coding	+	STXBP1	chr9:130374544-130457460	82916	5470	4.89897	3.92689	1.11412	1.34396
ENSG00000169093	380.77	-1.0813	0.165145	-5.96365	2.46667e-09	2.72864e-08	protein_coding	-	ASMTL	chrX:1522032-1572655	50623	4937	14.4542	14.1892	6.78427	6.35537
ENSG00000235106	547.787	0.935682	0.140632	5.96042	2.51594e-09	2.78131e-08	antisense	+	LINC00094	chr9:136890561-136899788	9227	13249	8.7165	7.91646	15.2912	17.0658
ENSG00000090686	2225.49	-0.556437	0.076736	-5.95898	2.53813e-09	2.80399e-08	protein_coding	-	USP48	chr1:22004791-22110099	105308	14093	41.3289	40.7356	27.3105	28.3068
ENSG00000198799	613.85	0.901187	0.134908	5.9574	2.5629e-09	2.82949e-08	protein_coding	+	LRIG2	chr1:113615831-113674882	59051	17371	4.12768	3.76184	7.87103	7.09985
ENSG00000132424	2195.74	0.608962	0.0856238	5.95665	2.57467e-09	2.84061e-08	protein_coding	-	PNISR	chr6:99845927-99873207	27280	16439	60.7213	53.8297	85.0509	90.3331
ENSG00000070061	2083.68	0.594413	0.0832061	5.95265	2.63837e-09	2.90897e-08	protein_coding	-	IKBKAP	chr9:111629797-111696396	66599	6735	17.8561	17.7214	25.3377	28.5972
ENSG00000253910	170.889	1.60979	0.254591	5.95217	2.64606e-09	2.91554e-08	protein_coding	+	PCDHGB2	chr5:140739703-140892546	152843	4598	0.8518	1.03953	3.59202	2.91384
ENSG00000099250	891.414	0.766965	0.112355	5.95153	2.65652e-09	2.92322e-08	protein_coding	-	NRP1	chr10:33466420-33625190	158770	17830	12.8255	12.5743	20.8257	22.7773
ENSG00000112739	3439.7	0.571111	0.0792946	5.95153	2.65646e-09	2.92322e-08	protein_coding	+	PRPF4B	chr6:4021501-4065217	43716	14784	48.1624	44.1804	72.1484	65.5245
ENSG00000155329	334.342	-1.15141	0.177258	-5.94632	2.74239e-09	3.01573e-08	protein_coding	-	ZCCHC10	chr5:132332677-132362296	29619	7742	27.9134	28.6175	11.9206	12.5936
ENSG00000164134	6765.61	0.433633	0.0562013	5.94399	2.78166e-09	3.05691e-08	protein_coding	+	NAA15	chr4:140222609-140341187	118578	14584	65.0485	69.1312	87.1187	94.297
ENSG00000082146	566.669	-0.962557	0.145449	-5.94322	2.79477e-09	3.0693e-08	protein_coding	+	STRADB	chr2:202252581-202345569	92988	6162	29.8849	26.4301	15.5232	12.8994
ENSG00000132688	309.106	1.15544	0.178385	5.93603	2.92011e-09	3.20485e-08	protein_coding	-	NES	chr1:156638555-156647189	8634	5554	2.01562	1.9267	4.60678	4.50332
ENSG00000005486	1683.57	-0.626109	0.0888668	-5.93553	2.92889e-09	3.21239e-08	protein_coding	+	RHBDD2	chr7:75471920-75518244	46324	6819	51.965	54.392	32.8791	35.6086
ENSG00000165704	1018.67	-0.736904	0.107582	-5.93387	2.95883e-09	3.2431e-08	protein_coding	+	HPRT1	chrX:133594183-133654543	60360	1737	66.336	65.3231	38.2356	40.0935
ENSG00000196704	1161.2	0.699848	0.101377	5.93074	3.01573e-09	3.30331e-08	protein_coding	+	AMZ2	chr17:66243715-66253297	9582	10808	46.1024	45.924	79.7485	70.8665
ENSG00000183762	333.56	-1.18404	0.18304	-5.93022	3.02526e-09	3.31159e-08	protein_coding	+	KREMEN1	chr22:29469066-29564321	95255	14116	4.9357	6.13755	2.43658	2.25681
ENSG00000065665	592.579	0.92128	0.138938	5.92749	3.07595e-09	3.36487e-08	protein_coding	+	SEC61A2	chr10:12171636-12211960	40324	8287	17.8504	14.8438	31.9878	30.9588
ENSG00000082641	5282.18	0.474194	0.0632465	5.92464	3.12977e-09	3.42151e-08	protein_coding	+	NFE2L1	chr17:46125691-46138849	13158	23415	44.2106	41.8231	58.2088	61.4563
ENSG00000126934	2815.75	-0.502094	0.0679796	-5.92441	3.13422e-09	3.42414e-08	protein_coding	-	MAP2K2	chr19:4090319-4124126	33807	9098	111.53	114.064	77.7219	81.1464
ENSG00000185386	131.35	-1.72146	0.274604	-5.91997	3.22003e-09	3.5156e-08	protein_coding	-	MAPK11	chr22:50702142-50709196	7054	5542	5.11497	5.04693	1.13834	1.47115
ENSG00000136802	1745.06	-0.639042	0.0912598	-5.91974	3.22459e-09	3.51828e-08	protein_coding	+	LRRC8A	chr9:131644391-131680318	35927	9873	24.0654	25.2432	14.7764	16.7047
ENSG00000100139	1425.5	-0.644402	0.0921424	-5.9196	3.22727e-09	3.51892e-08	protein_coding	+	MICALL1	chr22:38301664-38338829	37165	8776	25.0423	26.6499	16.0288	16.8538
ENSG00000163872	2011.85	-0.617329	0.0876414	-5.91629	3.29276e-09	3.588e-08	protein_coding	+	YEATS2	chr3:183415606-183530413	114807	13660	18.2084	17.5235	12.5113	10.7174
ENSG00000142089	1385.85	-0.643049	0.0919544	-5.91521	3.31452e-09	3.60936e-08	protein_coding	-	IFITM3	chr11:319669-327537	7868	2129	171.155	167.834	105.777	110.16
ENSG00000213625	750.034	-0.84854	0.126885	-5.91467	3.32538e-09	3.61884e-08	protein_coding	+	LEPROT	chr1:65886270-65901690	15420	5915	15.2055	15.5278	8.93256	7.93336
ENSG00000181827	823.886	-0.792092	0.117309	-5.91301	3.35911e-09	3.65317e-08	protein_coding	-	RFX7	chr15:56379478-56535483	156005	17281	9.0482	8.52895	4.8716	5.17264
ENSG00000168924	3288.45	0.493533	0.0666897	5.90996	3.42197e-09	3.71912e-08	protein_coding	-	LETM1	chr4:1813206-1857974	44768	10659	34.1816	35.4535	47.8387	50.3822
ENSG00000077254	2266.97	-0.586783	0.0825097	-5.90849	3.45247e-09	3.74984e-08	protein_coding	-	USP33	chr1:78161672-78225537	63865	11731	53.4512	51.2639	37.2794	32.3086
ENSG00000143398	3854.61	0.500385	0.0678931	5.90644	3.49581e-09	3.792e-08	protein_coding	+	PIP5K1A	chr1:151170425-151222012	51587	14426	55.9993	62.0871	86.3916	81.0246
ENSG00000168575	1670.29	0.593633	0.083731	5.90652	3.49403e-09	3.792e-08	protein_coding	-	SLC20A2	chr8:42273993-42397069	123076	10793	27.9671	26.9811	40.9118	42.3165
ENSG00000213753	740.123	0.874618	0.131566	5.90519	3.52251e-09	3.81848e-08	pseudogene	+	CENPBD1P1	chr19:59084870-59111168	26298	7100	13.0456	11.1108	21.531	23.347
ENSG00000142784	931.299	-0.756714	0.111687	-5.90042	3.62567e-09	3.92777e-08	protein_coding	+	WDTC1	chr1:27561007-27635110	74103	11100	10.76	10.3429	6.27311	6.09824
ENSG00000070159	142.988	-1.62551	0.259346	-5.90008	3.63316e-09	3.93334e-08	protein_coding	-	PTPN3	chr9:112137746-112260590	122844	15491	3.21078	3.05418	0.880058	0.89143
ENSG00000260266	50.2011	-2.47549	0.386186	-5.89919	3.65289e-09	3.95215e-08	pseudogene	+	CTD-2311M21.2	chr15:74643109-74656961	13852	4735	2.8143	3.28731	0.440354	0.138175
ENSG00000078596	9799.46	0.351193	0.0426305	5.89819	3.67512e-09	3.97364e-08	protein_coding	-	ITM2A	chrX:78615881-78623164	7283	3846	471.42	472.559	603.001	601.873
ENSG00000127947	1189.09	-0.683779	0.09919	-5.89605	3.72306e-09	4.02287e-08	protein_coding	+	PTPN12	chr7:77166592-77269388	102796	8205	32.2529	34.578	21.1307	20.227
ENSG00000107338	932.015	0.785359	0.116639	5.89142	3.82899e-09	4.13467e-08	protein_coding	-	SHB	chr9:37919131-38069210	150079	4116	13.3258	14.908	22.9654	26.1696
ENSG00000166888	1453.8	-0.6258	0.0894615	-5.89073	3.84492e-09	4.1492e-08	protein_coding	-	STAT6	chr12:57489191-57525922	36731	16270	29.5874	30.1775	19.346	19.1991
ENSG00000117523	7910.68	0.395406	0.0502279	5.88826	3.90278e-09	4.20892e-08	protein_coding	+	PRRC2C	chr1:171454651-171562650	107999	17535	61.1322	60.2945	82.7719	77.1337
ENSG00000114784	421.887	0.998065	0.153021	5.88691	3.93474e-09	4.23969e-08	protein_coding	+	EIF1B	chr3:40351175-40353915	2740	2978	20.617	19.9977	42.2556	40.7397
ENSG00000196497	3199.87	0.49932	0.0679377	5.88685	3.93637e-09	4.23969e-08	protein_coding	-	IPO4	chr14:24649425-24658170	8745	10859	43.4594	46.4946	62.0276	65.3684
ENSG00000214114	674.31	0.848233	0.127493	5.88593	3.95827e-09	4.26054e-08	protein_coding	-	MYCBP	chr1:39328636-39347289	18653	9774	16.9244	14.9381	29.2027	28.9109
ENSG00000135521	1678.5	0.586722	0.082855	5.88545	3.96962e-09	4.27001e-08	protein_coding	+	LTV1	chr6:144164481-144184949	20468	1836	49.7829	47.3697	73.5786	72.8765
ENSG00000066117	4039.16	0.470131	0.0629818	5.88514	3.97709e-09	4.27531e-08	protein_coding	+	SMARCD1	chr12:50478755-50494495	15740	11277	79.2006	78.2053	111.207	107.254
ENSG00000148296	1353.96	0.673023	0.0976213	5.8829	4.03145e-09	4.33097e-08	protein_coding	-	SURF6	chr9:136197552-136203235	5683	3433	23.5685	24.3638	36.0999	40.7645
ENSG00000112306	5909.17	0.431083	0.0564108	5.87672	4.18483e-09	4.49286e-08	protein_coding	+	RPS12	chr6:133135580-133138703	3123	921	634.649	675.845	858.69	910.128
ENSG00000100344	158.867	-1.63968	0.262471	-5.87572	4.21022e-09	4.51723e-08	protein_coding	+	PNPLA3	chr22:44319619-44360368	40749	5022	5.59782	8.09999	2.09061	1.76323
ENSG00000106723	7003.67	0.388643	0.0491826	5.87548	4.21627e-09	4.52082e-08	protein_coding	+	SPIN1	chr9:91003334-91093609	90275	6775	100.811	98.119	128.064	132.571
ENSG00000101421	1918.68	0.553856	0.0774074	5.87357	4.26512e-09	4.57028e-08	protein_coding	+	CHMP4B	chr20:32399110-32442172	43062	1641	56.2071	56.3274	83.2835	82.444
ENSG00000173821	1953.56	-0.73692	0.108749	-5.8724	4.29531e-09	4.59969e-08	protein_coding	+	RNF213	chr17:78234665-78372586	137921	43454	16.2329	15.856	9.74906	9.34862
ENSG00000101187	1273.13	-0.657229	0.095074	-5.87162	4.31567e-09	4.61559e-08	protein_coding	+	SLCO4A1	chr20:61273797-61317137	43340	6285	46.5677	47.1708	28.5029	30.5821
ENSG00000129084	3733.08	-0.468827	0.0629117	-5.87163	4.31542e-09	4.61559e-08	protein_coding	-	PSMA1	chr11:14515329-14665181	149852	9118	218.924	210.857	150.316	159.511
ENSG00000136783	224.576	-1.35075	0.213748	-5.87054	4.34372e-09	4.64263e-08	protein_coding	+	NIPSNAP3A	chr9:107509969-107522403	12434	2773	12.6732	10.6947	4.01719	4.5403
ENSG00000170043	1054.56	0.724683	0.106737	5.86687	4.44096e-09	4.74354e-08	protein_coding	-	TRAPPC1	chr17:7833663-7835441	1778	2986	64.4049	68.8017	105.316	116.437
ENSG00000067208	669.15	-0.910696	0.138578	-5.86452	4.50431e-09	4.80814e-08	protein_coding	-	EVI5	chr1:92974253-93257961	283708	14478	17.6747	19.7572	10.6886	8.92082
ENSG00000087245	1626.17	0.635263	0.0915012	5.86171	4.58116e-09	4.88705e-08	protein_coding	+	MMP2	chr16:55423612-55540603	116991	7247	32.5505	32.212	54.1165	47.0518
ENSG00000144040	379.851	-1.18016	0.18582	-5.86119	4.59572e-09	4.89947e-08	protein_coding	-	SFXN5	chr2:73169165-73302747	133582	15269	7.4202	6.2794	2.79288	2.94492
ENSG00000137177	1969.53	0.569268	0.0802255	5.86012	4.62542e-09	4.928e-08	protein_coding	-	KIF13A	chr6:17759414-17987854	228440	17875	16.3369	16.5144	24.6456	24.2702
ENSG00000129353	1519.34	-0.614498	0.0879635	-5.85973	4.63625e-09	4.93639e-08	protein_coding	+	SLC44A2	chr19:10713133-10755235	42102	12345	34.6142	35.5379	23.315	22.3307
ENSG00000115255	99.0827	-1.85322	0.297066	-5.85726	4.70568e-09	5.00715e-08	protein_coding	+	REEP6	chr19:1491165-1497926	6761	2931	9.87638	7.80929	1.87353	2.1579
ENSG00000141540	116.198	-1.74324	0.2804	-5.85004	4.91441e-09	5.22593e-08	protein_coding	+	TTYH2	chr17:72209653-72258155	48502	6744	3.18923	3.22638	0.753386	0.862675
ENSG00000107815	1519.17	0.681049	0.0995885	5.8479	4.97805e-09	5.29024e-08	protein_coding	+	C10orf2	chr10:102747124-102754158	7034	4390	49.0217	52.9034	76.2824	88.1402
ENSG00000183309	843.586	0.76572	0.114165	5.84645	5.0216e-09	5.33315e-08	protein_coding	+	ZNF623	chr8:144718183-144735900	17717	6809	9.99949	10.6416	18.1373	17.3055
ENSG00000117318	3979.19	0.474776	0.0642108	5.84528	5.05719e-09	5.36754e-08	protein_coding	-	ID3	chr1:23884409-23886285	1876	2759	170.031	183.749	239.287	253.143
ENSG00000136159	1620.29	0.617406	0.0887204	5.84375	5.10387e-09	5.41366e-08	protein_coding	+	NUDT15	chr13:48611703-48621358	9655	2095	35.4209	31.9346	52.8832	50.9344
ENSG00000106615	1826.14	-0.567712	0.080151	-5.84229	5.14869e-09	5.45774e-08	protein_coding	-	RHEB	chr7:151163098-151217206	54108	5163	121.654	115.057	79.9217	79.2845
ENSG00000185127	919.678	0.780668	0.117001	5.83317	5.43855e-09	5.76136e-08	protein_coding	+	C6orf120	chr6:170102233-170106401	4168	5050	9.34639	10.3613	16.2852	17.8957
ENSG00000225648	735.908	0.837033	0.126737	5.83283	5.44938e-09	5.76918e-08	pseudogene	+	SBDSP1	chr7:72300004-72307909	7905	3431	25.2391	24.2502	41.86	47.6966
ENSG00000111667	4097.8	0.44356	0.0590013	5.83075	5.51776e-09	5.83789e-08	protein_coding	+	USP5	chr12:6961292-6975796	14504	6581	57.8264	60.5909	80.9781	80.3072
ENSG00000092096	242.439	-1.34918	0.214621	-5.82825	5.60107e-09	5.92229e-08	protein_coding	-	SLC22A17	chr14:23815515-23822121	6606	9970	10.2302	13.9555	4.62026	4.29668
ENSG00000138434	3571.07	0.463256	0.0624236	5.82761	5.62269e-09	5.94141e-08	protein_coding	+	SSFA2	chr2:182756560-182795465	38905	15865	41.5195	39.6757	55.7327	56.3992
ENSG00000138780	678.727	-0.917935	0.140918	-5.82472	5.72068e-09	6.04114e-08	protein_coding	+	GSTCD	chr4:106629935-106768885	138950	13748	14.2485	11.7865	6.26864	7.24609
ENSG00000112658	2199.87	0.543439	0.0763019	5.82199	5.81512e-09	6.137e-08	protein_coding	+	SRF	chr6:43139037-43149243	10206	4585	28.3423	27.5714	39.639	42.0663
ENSG00000170348	3558.05	-0.494885	0.0679841	-5.81734	5.97922e-09	6.30621e-08	protein_coding	-	TMED10	chr14:75598173-75643334	45161	8190	134.582	147.931	102.479	97.5868
ENSG00000140474	1394.51	0.705064	0.104307	5.81475	6.07237e-09	6.40043e-08	protein_coding	-	ULK3	chr15:75128457-75135687	7230	11506	28.5676	31.8588	48.9414	50.2793
ENSG00000149591	838.645	0.811471	0.122763	5.81226	6.16357e-09	6.49247e-08	protein_coding	+	TAGLN	chr11:117070037-117075498	5461	8827	32.6544	33.5806	60.8592	56.8388
ENSG00000270170	319.977	1.21956	0.193526	5.81147	6.19263e-09	6.51899e-08	lincRNA	+	NCBP2-AS2	chr3:196669494-196670411	917	917	10.0699	14.1059	28.527	30.5615
ENSG00000126524	1845.02	0.583704	0.0834471	5.80767	6.33491e-09	6.66458e-08	protein_coding	-	SBDS	chr7:66452664-66460588	7924	3450	46.3957	42.6844	66.5331	67.4657
ENSG00000197603	833.046	-0.812661	0.123078	-5.80723	6.3516e-09	6.67795e-08	protein_coding	-	C5orf42	chr5:37106330-37249530	143200	19636	7.17637	6.83892	4.23839	3.66043
ENSG00000180998	148.882	-1.62744	0.263918	-5.80571	6.4093e-09	6.73439e-08	protein_coding	+	GPR137C	chr14:53019866-53104431	84565	8593	3.5156	2.8902	0.886216	0.925317
ENSG00000186416	1081.69	0.672993	0.0989529	5.8036	6.49056e-09	6.81549e-08	protein_coding	-	NKRF	chrX:118722300-118739858	17558	7638	15.1651	15.1909	24.2204	24.4766
ENSG00000256553	843.939	0.835017	0.127001	5.80316	6.50784e-09	6.82936e-08	TR_V_gene	+	TRAV1-2	chr14:22111109-22111798	689	400	186.817	205.96	349.973	359.603
ENSG00000146834	2000.84	-0.562112	0.079863	-5.79855	6.68911e-09	7.01519e-08	protein_coding	+	MEPCE	chr7:100026413-100031741	5328	6184	49.4149	51.0409	34.1295	33.6886
ENSG00000196139	6687.76	-0.386996	0.0495504	-5.79735	6.73714e-09	7.06115e-08	protein_coding	+	AKR1C3	chr10:5077546-5149878	72332	6728	419.431	408.683	315.784	316.942
ENSG00000171453	1240.03	0.708282	0.105226	5.79471	6.84375e-09	7.1684e-08	protein_coding	+	POLR1C	chr6:43477440-43497323	19883	6652	45.6091	50.1046	78.8296	78.7138
ENSG00000023228	3982.96	-0.444416	0.0595237	-5.79416	6.86625e-09	7.18748e-08	protein_coding	-	NDUFS1	chr2:206979541-207024327	44786	14431	81.952	78.5708	58.3134	59.466
ENSG00000137267	1643.55	-0.654255	0.0959357	-5.79224	6.94529e-09	7.26568e-08	protein_coding	-	TUBB2A	chr6:3153903-3157760	3857	2067	58.8789	68.1669	41.4483	38.8484
ENSG00000123411	257.841	1.23595	0.196989	5.79067	7.0108e-09	7.32963e-08	protein_coding	+	IKZF4	chr12:56401443-56432219	30776	16671	2.40576	2.42209	5.48399	6.4585
ENSG00000168310	491.803	-0.964595	0.149704	-5.78833	7.10882e-09	7.42748e-08	protein_coding	-	IRF2	chr4:185308867-185395734	86867	4013	20.0585	22.5317	11.1827	10.2206
ENSG00000088899	509.753	-1.00482	0.157629	-5.78616	7.20133e-09	7.51944e-08	protein_coding	-	LZTS3	chr20:3143263-3154192	10929	9283	4.11195	3.9748	2.02332	1.88952
ENSG00000123094	725.391	0.893488	0.137547	5.78604	7.20635e-09	7.52e-08	protein_coding	+	RASSF8	chr12:26111962-26232825	120863	16341	6.73235	6.8827	13.6972	12.0231
ENSG00000134265	897.016	-0.737426	0.110489	-5.78247	7.36108e-09	7.67668e-08	protein_coding	+	NAPG	chr18:10525902-10552758	26856	10048	25.5846	25.6622	15.0017	15.4662
ENSG00000196235	5279.22	0.440422	0.0589798	5.77969	7.48382e-09	7.79984e-08	protein_coding	+	SUPT5H	chr19:39926796-39967310	40514	11144	70.8661	75.0036	102.749	95.57
ENSG00000136943	99.0239	-1.80599	0.294978	-5.77738	7.58721e-09	7.90268e-08	protein_coding	-	CTSV	chr9:99794940-99801925	6985	1988	6.2189	6.44762	1.52066	1.43613
ENSG00000108021	4392.16	0.477182	0.0654777	5.76922	7.9638e-09	8.28977e-08	protein_coding	+	FAM208B	chr10:5726801-5805703	78902	14462	40.5767	39.8627	57.8809	54.3449
ENSG00000156515	3636.67	-0.45717	0.0620159	-5.76696	8.07125e-09	8.3964e-08	protein_coding	+	HK1	chr10:71029740-71161638	131898	9202	72.2041	68.4983	50.5573	51.7492
ENSG00000141699	706.554	0.805531	0.122705	5.7658	8.12693e-09	8.44909e-08	protein_coding	-	FAM134C	chr17:40731531-40762641	31110	11577	8.89535	9.09735	16.2583	15.5778
ENSG00000106052	1660.59	0.589483	0.0850671	5.76543	8.14477e-09	8.46238e-08	protein_coding	+	TAX1BP1	chr7:27778950-27884183	105233	11404	30.2982	29.4402	45.9073	44.36
ENSG00000204673	2322.58	0.549934	0.0781884	5.76493	8.16905e-09	8.48235e-08	protein_coding	-	AKT1S1	chr19:50372295-50381716	9421	11330	43.0366	44.5274	62.6836	65.8867
ENSG00000136144	785.892	-0.836652	0.128226	-5.76393	8.21759e-09	8.52747e-08	protein_coding	-	RCBTB1	chr13:50106082-50159719	53637	8356	14.7568	12.3709	7.33657	7.63318
ENSG00000160345	234.832	1.30822	0.210888	5.75527	8.65013e-09	8.97076e-08	protein_coding	-	C9orf116	chr9:138387027-138393580	6553	2985	11.4277	14.6066	33.0841	35.5126
ENSG00000181274	176.101	1.45143	0.23637	5.75066	8.88971e-09	9.21352e-08	protein_coding	-	FRAT2	chr10:99092255-99094458	2203	2203	1.90847	1.68689	5.31912	5.48369
ENSG00000128524	1057.81	0.715997	0.107448	5.74738	9.06349e-09	9.38783e-08	protein_coding	+	ATP6V1F	chr7:128502880-128505898	3018	1410	76.0407	83.9249	126.472	138.277
ENSG00000119421	1207.54	0.658646	0.0974307	5.74681	9.09443e-09	9.41406e-08	protein_coding	-	NDUFA8	chr9:124894745-124922098	27353	1508	76.7457	72.4003	120.521	116.363
ENSG00000151327	936.379	-0.746014	0.112898	-5.74555	9.16215e-09	9.4783e-08	protein_coding	+	FAM177A1	chr14:35514113-35582336	68223	13041	44.3413	45.3951	25.4276	27.492
ENSG00000101266	4904.26	0.405167	0.05322	5.74183	9.36586e-09	9.68307e-08	protein_coding	-	CSNK2A1	chr20:459116-524465	65349	6644	112.325	113.118	149.855	149.017
ENSG00000144233	1659.6	0.587745	0.0851529	5.73927	9.50849e-09	9.82447e-08	protein_coding	-	AMMECR1L	chr2:128619204-128643496	24292	8320	17.5189	17.3262	27.2428	25.3541
ENSG00000017797	3055.37	0.51328	0.0721481	5.73788	9.5871e-09	9.89959e-08	protein_coding	+	RALBP1	chr18:9475007-9538114	63107	8334	40.2289	37.466	56.3934	54.7725
ENSG00000166855	998.483	-0.774227	0.117964	-5.73387	9.81653e-09	1.01302e-07	protein_coding	-	CLPX	chr15:65440557-65477680	37123	7101	36.1941	36.3289	18.9175	23.0113
ENSG00000134057	6825.03	0.394417	0.051415	5.73322	9.85434e-09	1.0163e-07	protein_coding	+	CCNB1	chr5:68462837-68474072	11235	3876	251.753	250.39	323.846	336.723
ENSG00000142102	85.8153	-1.91574	0.312702	-5.73307	9.86271e-09	1.01654e-07	protein_coding	+	ATHL1	chr11:289135-296107	6972	13795	3.40018	3.34947	0.844186	0.606611
ENSG00000104833	536.842	-0.896774	0.139421	-5.73191	9.93057e-09	1.0229e-07	protein_coding	-	TUBB4A	chr19:6494330-6502859	8529	9307	15.9452	16.2284	8.78979	8.21965
ENSG00000173918	177.765	-1.49532	0.244384	-5.73061	1.00067e-08	1.03011e-07	protein_coding	+	C1QTNF1	chr17:77018896-77045870	26974	12987	6.52982	8.89453	2.36684	2.56219
ENSG00000182809	4160.11	0.477047	0.0659082	5.72966	1.00629e-08	1.03526e-07	protein_coding	+	CRIP2	chr14:105939299-105946499	7200	10065	187.725	204.88	267.568	279.876
ENSG00000058272	2265.52	-0.653677	0.0968918	-5.72735	1.02013e-08	1.04886e-07	protein_coding	-	PPP1R12A	chr12:80167343-80329240	161897	21719	40.8847	39.0101	26.921	23.6316
ENSG00000028203	2186.84	0.528192	0.0749211	5.72509	1.03378e-08	1.06224e-07	protein_coding	+	VEZT	chr12:95611522-95696566	85044	22006	42.7467	40.6721	60.6227	60.0241
ENSG00000113083	191.278	-1.39521	0.226669	-5.72072	1.06071e-08	1.08924e-07	protein_coding	-	LOX	chr5:121398890-121413980	15090	8396	4.47946	3.92553	1.58663	1.38127
ENSG00000163386	2354.84	-0.542944	0.0775872	-5.71919	1.07035e-08	1.09846e-07	protein_coding	+	NBPF10	chr1:145289772-145370303	80531	17629	26.867	27.5636	19.6395	17.6357
ENSG00000134352	2506.72	-0.642344	0.0950364	-5.71862	1.07396e-08	1.1015e-07	protein_coding	-	IL6ST	chr5:55230923-55290821	59898	20054	26.2153	28.8206	19.3078	15.8229
ENSG00000067715	2644.86	-0.533838	0.0760365	-5.71497	1.09726e-08	1.12471e-07	protein_coding	+	SYT1	chr12:79257773-79845788	588015	13761	42.5977	40.1737	29.786	27.2617
ENSG00000149136	11166.9	0.341213	0.0422617	5.71329	1.10816e-08	1.13518e-07	protein_coding	-	SSRP1	chr11:57093459-57103351	9892	8930	198.899	195.647	252.985	247.158
ENSG00000153179	971.085	-0.735356	0.111541	-5.71188	1.11735e-08	1.1439e-07	protein_coding	+	RASSF3	chr12:65004293-65091347	87054	5140	19.0512	17.0024	10.6702	10.7855
ENSG00000157193	233.33	-1.287	0.20883	-5.70967	1.13196e-08	1.15815e-07	protein_coding	-	LRP8	chr1:53711217-53793742	82525	10050	5.92033	6.64102	2.27956	2.53877
ENSG00000130787	1295.29	0.673364	0.100746	5.70659	1.15262e-08	1.17857e-07	protein_coding	+	HIP1R	chr12:123319000-123347507	28507	11092	10.7564	12.1622	18.2732	18.5222
ENSG00000143252	1957.16	0.570826	0.0826844	5.70554	1.15977e-08	1.18516e-07	protein_coding	+	SDHC	chr1:161284047-161332984	48937	4531	90.0123	86.9604	134.44	129.44
ENSG00000119953	1272.76	0.622103	0.091716	5.70449	1.16691e-08	1.19173e-07	protein_coding	-	SMNDC1	chr10:112050488-112064709	14221	6826	34.9619	36.3168	54.8436	55.3808
ENSG00000143390	703.152	-0.823065	0.12718	-5.70116	1.18992e-08	1.21449e-07	protein_coding	-	RFX5	chr1:151313116-151319833	6717	12352	22.5537	22.8635	12.06	13.2752
ENSG00000182287	807.254	-0.811308	0.125255	-5.69623	1.22484e-08	1.24936e-07	protein_coding	-	AP1S2	chrX:15843929-15873054	29125	8294	29.0668	25.0815	14.6303	15.8242
ENSG00000041802	2238.03	0.52723	0.0751468	5.69537	1.23101e-08	1.2549e-07	protein_coding	-	LSG1	chr3:194361517-194393206	31689	6827	43.9131	41.9078	63.4774	60.5708
ENSG00000127528	154.263	-1.64062	0.273097	-5.69253	1.25169e-08	1.2752e-07	protein_coding	+	KLF2	chr19:16435628-16438685	3057	2577	5.03742	6.7295	1.48239	1.69095
ENSG00000137825	148.567	-1.51519	0.248833	-5.69161	1.25848e-08	1.28134e-07	protein_coding	+	ITPKA	chr15:41785591-41795747	10156	2701	10.0216	10.06	3.40767	2.92802
ENSG00000135597	1226.48	0.650941	0.0970357	5.69096	1.26328e-08	1.28545e-07	protein_coding	-	REPS1	chr6:139224630-139309398	84768	16319	21.7278	23.0795	36.316	34.4884
ENSG00000115484	9651.7	-0.346761	0.0434162	-5.68936	1.27514e-08	1.29673e-07	protein_coding	-	CCT4	chr2:62095224-62115939	20715	4625	287.605	284.464	225.629	223.961
ENSG00000133056	533.114	-0.952095	0.150295	-5.68921	1.27628e-08	1.2971e-07	protein_coding	-	PIK3C2B	chr1:204391756-204463852	72096	13992	8.75432	8.03376	3.86485	4.62304
ENSG00000125743	2329.83	0.516564	0.0733484	5.68897	1.2781e-08	1.29817e-07	protein_coding	-	SNRPD2	chr19:46190712-46195827	5115	3264	236.571	244.868	336.185	354.147
ENSG00000163877	639.975	0.973175	0.154151	5.68218	1.3299e-08	1.34996e-07	protein_coding	-	SNIP1	chr1:38000050-38019903	19853	5580	9.38701	8.65924	16.2451	19.9783
ENSG00000081014	491.332	-0.931301	0.146694	-5.67917	1.35352e-08	1.37227e-07	protein_coding	+	AP4E1	chr15:51200869-51298097	97228	13403	7.49364	6.69636	3.72451	3.57873
ENSG00000187838	402.353	-1.02316	0.163229	-5.67918	1.35343e-08	1.37227e-07	protein_coding	-	TMEM256-PLSCR3	chr17:7293046-7307416	14370	11822	20.8245	22.902	10.4945	10.4178
ENSG00000148426	893.944	0.760761	0.116719	5.67722	1.369e-08	1.38712e-07	protein_coding	+	PROSER2	chr10:11865338-11914276	48938	5321	21.9745	19.8028	35.7164	35.728
ENSG00000161847	3683.48	0.446723	0.0611787	5.67558	1.38223e-08	1.39968e-07	protein_coding	-	RAVER1	chr19:10426888-10444316	17428	8088	49.1147	51.4002	67.9958	69.2024
ENSG00000198162	1263.92	-0.661502	0.0991642	-5.67487	1.38796e-08	1.40463e-07	protein_coding	+	MAN1A2	chr1:117910071-118071494	161423	11066	10.4755	11.0824	6.77853	6.76617
ENSG00000165359	316.111	-1.14062	0.18435	-5.67268	1.40582e-08	1.42185e-07	protein_coding	+	DDX26B	chrX:134654584-134716435	61851	8855	5.19877	4.46893	2.16231	2.04321
ENSG00000124333	1505.72	-0.670401	0.100792	-5.6724	1.40811e-08	1.42331e-07	protein_coding	+	VAMP7	chrX:155110956-155173433	62477	3731	48.0453	40.3932	28.0633	27.1506
ENSG00000104388	2776.72	0.551834	0.0798121	5.67191	1.41218e-08	1.42656e-07	protein_coding	+	RAB2A	chr8:61429416-61536186	106770	8240	84.7484	93.963	123.959	138.712
ENSG00000166199	976.293	0.744246	0.113929	5.67026	1.42578e-08	1.43944e-07	protein_coding	+	ALKBH3	chr11:43902361-43941816	39455	6412	51.4063	47.21	82.6347	84.0155
ENSG00000072736	2124.17	-0.531485	0.076252	-5.66824	1.44275e-08	1.4557e-07	protein_coding	+	NFATC3	chr16:68118654-68263162	144508	19017	29.0469	29.441	19.8263	20.5107
ENSG00000135334	1193.56	0.671483	0.101115	5.66532	1.46748e-08	1.47976e-07	protein_coding	-	AKIRIN2	chr6:88384790-88411927	27137	2068	36.8435	35.7579	55.4497	60.8792
ENSG00000149016	591.434	0.843264	0.131663	5.66244	1.49232e-08	1.5039e-07	protein_coding	-	TUT1	chr11:62342517-62359649	17132	8319	9.74962	9.45457	17.7305	17.2172
ENSG00000109193	74.2416	-2.17976	0.368742	-5.66197	1.49648e-08	1.50719e-07	protein_coding	-	SULT1E1	chr4:70676498-70725870	49372	2835	3.64739	2.9635	0.115417	0.677479
ENSG00000020633	692.71	-0.96025	0.152495	-5.66175	1.49835e-08	1.50816e-07	protein_coding	-	RUNX3	chr1:25226002-25291612	65610	11110	14.92	12.9954	6.05089	7.9879
ENSG00000182871	310.658	-1.10039	0.177254	-5.65795	1.53191e-08	1.54102e-07	protein_coding	+	COL18A1	chr21:46825052-46933634	108582	11385	5.30561	5.45089	2.42324	2.4255
ENSG00000171497	2806.01	0.490297	0.0691099	5.6568	1.54223e-08	1.55047e-07	protein_coding	-	PPID	chr4:159630286-159644548	14262	2812	91.2323	89.3848	131.289	123.104
ENSG00000250021	295.619	1.23245	0.201169	5.65452	1.5628e-08	1.57021e-07	protein_coding	-	C15orf38-AP3S2	chr15:90377540-90456114	78574	3162	3.68533	4.02491	9.64323	9.45021
ENSG00000187243	937.394	-0.944369	0.149844	-5.6529	1.57767e-08	1.58419e-07	protein_coding	-	MAGED4B	chrX:51804923-51812368	7445	10899	31.1731	31.6481	12.6228	19.4634
ENSG00000167258	1318.99	0.65355	0.0981519	5.65269	1.57954e-08	1.58512e-07	protein_coding	+	CDK12	chr17:37617764-37721160	103396	20925	9.93728	10.9645	16.6875	16.3883
ENSG00000120705	6976.55	0.377092	0.0490807	5.65214	1.58464e-08	1.58928e-07	protein_coding	-	ETF1	chr5:137841784-137878989	37205	9104	106.46	104.24	138.139	135.751
ENSG00000160445	451.314	0.968046	0.154186	5.65121	1.59322e-08	1.59694e-07	protein_coding	-	ZER1	chr9:131492065-131534693	42628	5148	3.44324	3.4109	6.78096	6.94441
ENSG00000163565	1237.97	0.669121	0.100952	5.65069	1.59809e-08	1.60086e-07	protein_coding	+	IFI16	chr1:158969758-159024945	55187	9597	25.4414	23.7479	41.5348	37.2147
ENSG00000136813	4364.97	-0.436455	0.059641	-5.65001	1.60442e-08	1.60624e-07	protein_coding	-	KIAA0368	chr9:114122972-114247025	124053	10834	59.8845	59.1597	43.9293	43.9052
ENSG00000111206	5719.19	0.415271	0.0558789	5.6495	1.60912e-08	1.60999e-07	protein_coding	-	FOXM1	chr12:2966847-2986206	19359	10405	86.2473	88.9236	114.784	119.066
ENSG00000105053	391.961	-1.10059	0.1784	-5.64466	1.65508e-08	1.65498e-07	protein_coding	-	VRK3	chr19:50479724-50529203	49479	14966	17.6569	15.6746	8.22048	6.77495
ENSG00000143630	135.954	-1.58003	0.263399	-5.64359	1.66537e-08	1.66427e-07	protein_coding	+	HCN3	chr1:155247374-155259639	12265	7086	3.43555	3.08627	0.87577	1.01829
ENSG00000079215	309.699	-1.15289	0.187184	-5.63559	1.74455e-08	1.74237e-07	protein_coding	+	SLC1A3	chr5:36606457-36688436	81979	11909	8.75428	8.40563	3.39082	4.01027
ENSG00000117593	878.196	-0.746968	0.1151	-5.63504	1.75022e-08	1.74699e-07	protein_coding	+	DARS2	chr1:173793641-173827684	34043	5883	18.8684	18.8773	10.3895	11.8675
ENSG00000132199	309.345	-1.12603	0.182921	-5.63472	1.75347e-08	1.74919e-07	protein_coding	-	ENOSF1	chr18:670324-712676	42352	20535	13.1769	11.6899	5.21229	5.73405
ENSG00000167113	510.945	0.91379	0.144942	5.63378	1.76306e-08	1.75771e-07	protein_coding	+	COQ4	chr9:131084815-131096351	11536	6964	14.9562	16.2509	28.6323	31.2411
ENSG00000137414	1277.54	-0.709554	0.108504	-5.63338	1.76712e-08	1.76053e-07	protein_coding	+	FAM8A1	chr6:17600586-17611950	11364	4672	17.9756	14.866	10.0305	9.88866
ENSG00000144647	379.631	1.04122	0.167714	5.63329	1.76799e-08	1.76053e-07	protein_coding	-	POMGNT2	chr3:43120724-43147568	26844	5070	5.12931	5.53511	11.0424	11.5562
ENSG00000196924	47866.2	-0.310079	0.0373321	-5.63237	1.77749e-08	1.76894e-07	protein_coding	-	FLNA	chrX:153576892-153603006	26114	17770	349.45	358.354	283.143	287.526
ENSG00000114019	4071.87	0.446781	0.0616755	5.63115	1.79014e-08	1.78047e-07	protein_coding	-	AMOTL2	chr3:134074716-134094321	19605	14583	51.1279	51.065	69.1406	70.3579
ENSG00000127526	1753.79	0.59529	0.0882283	5.62552	1.84948e-08	1.8384e-07	protein_coding	-	SLC35E1	chr19:16660642-16683193	22551	14471	18.8851	16.944	27.0699	27.2818
ENSG00000100764	5924.42	0.402074	0.0537966	5.62225	1.88488e-08	1.87248e-07	protein_coding	+	PSMC1	chr14:90722839-90738968	16129	5342	173.872	169.562	233.906	220.532
ENSG00000136935	857.777	0.771572	0.119816	5.62115	1.89691e-08	1.88331e-07	protein_coding	-	GOLGA1	chr9:127640646-127710771	70125	8990	7.88408	6.76349	12.1585	13.0901
ENSG00000116106	685.858	0.992732	0.15946	5.62095	1.89913e-08	1.8844e-07	protein_coding	-	EPHA4	chr2:222282747-222438922	156175	15162	4.1832	6.29639	10.5697	10.6873
ENSG00000080815	1823.57	0.572441	0.0842408	5.61935	1.91674e-08	1.90075e-07	protein_coding	+	PSEN1	chr14:73603126-73690399	87273	16507	25.9259	25.347	38.1338	38.3969
ENSG00000099284	7960.64	0.365105	0.0472359	5.61865	1.92453e-08	1.90734e-07	protein_coding	+	H2AFY2	chr10:71812552-71872036	59484	2238	193.691	192.903	245.265	252.964
ENSG00000110721	977.217	-0.762807	0.118334	-5.61731	1.93957e-08	1.92111e-07	protein_coding	-	CHKA	chr11:67820326-67888911	68585	5992	29.0774	31.8373	17.0678	18.4423
ENSG00000147251	488.856	-0.969208	0.15568	-5.61696	1.94345e-08	1.92382e-07	protein_coding	+	DOCK11	chrX:117629861-117820126	190265	7372	3.47256	3.22456	1.73448	1.60079
ENSG00000146587	777.861	0.835428	0.13136	5.61648	1.94891e-08	1.92695e-07	protein_coding	+	RBAK	chr7:5085452-5109119	23667	11000	4.4964	3.87303	8.17835	6.97775
ENSG00000185883	4457.35	0.474335	0.0667558	5.6165	1.94864e-08	1.92695e-07	protein_coding	+	ATP6V0C	chr16:2563871-2570219	6348	2347	198.399	220.643	283.051	300.181
ENSG00000186081	31.0233	-3.63634	0.428365	-5.61571	1.95753e-08	1.93433e-07	protein_coding	-	KRT5	chr12:52908359-52914471	6112	8083	2.01455	2.87886	0	0
ENSG00000187257	1068.01	0.664954	0.100868	5.61485	1.96728e-08	1.94282e-07	protein_coding	+	RSBN1L	chr7:77325760-77412339	86579	9265	13.1258	13.3439	21.6037	20.6535
ENSG00000173456	1781.24	0.575913	0.0849444	5.614	1.97698e-08	1.95125e-07	protein_coding	+	RNF26	chr11:119205237-119208023	2786	2786	31.7193	31.2169	45.7469	48.4038
ENSG00000105767	737.478	-0.819111	0.128478	-5.6137	1.98046e-08	1.95353e-07	protein_coding	-	CADM4	chr19:44126520-44143991	17471	2296	29.3811	29.0151	16.7944	15.9002
ENSG00000117222	1152.93	0.647725	0.0978549	5.61048	2.01771e-08	1.98911e-07	protein_coding	-	RBBP5	chr1:205055270-205091143	35873	4659	12.4755	11.9029	19.2077	19.2066
ENSG00000111674	1670.48	-0.643729	0.0971881	-5.60834	2.04276e-08	2.01225e-07	protein_coding	+	ENO2	chr12:7022909-7032861	9952	8981	51.979	48.5127	34.9216	29.131
ENSG00000126767	1273.31	0.664261	0.100855	5.60827	2.04359e-08	2.01225e-07	protein_coding	-	ELK1	chrX:47494920-47510003	15083	4614	28.8079	33.1859	48.4423	50.3984
ENSG00000132661	550.318	0.869811	0.137808	5.60338	2.10215e-08	2.06854e-07	protein_coding	+	NXT1	chr20:23331373-23335414	4041	1121	22.7901	25.4868	44.6727	44.9717
ENSG00000164733	2259.3	0.508973	0.0731168	5.60329	2.10323e-08	2.06854e-07	protein_coding	-	CTSB	chr8:11700033-11726957	26924	19648	56.1083	56.229	79.1671	81.0784
ENSG00000164284	768.833	0.824599	0.129743	5.60285	2.10861e-08	2.07262e-07	protein_coding	+	GRPEL2	chr5:148724993-148734146	9153	5345	7.46395	6.15749	12.2754	12.1584
ENSG00000156466	8439.36	0.365334	0.0474326	5.60034	2.13927e-08	2.10153e-07	protein_coding	-	GDF6	chr8:97154562-97173020	18458	3695	120.542	116.285	153.806	151.512
ENSG00000217128	1144.57	0.653749	0.0992941	5.5901	2.26939e-08	2.22804e-07	protein_coding	-	FNIP1	chr5:130977407-131132710	155303	7548	8.75458	8.10151	13.3423	13.3401
ENSG00000144228	861.118	0.756743	0.117939	5.5838	2.35325e-08	2.30903e-07	protein_coding	+	SPOPL	chr2:139259371-139331117	71746	7140	12.073	12.3129	19.527	22.0755
ENSG00000064419	2827.14	-0.486576	0.0693962	-5.58236	2.3728e-08	2.32684e-07	protein_coding	-	TNPO3	chr7:128594948-128695198	100250	5373	39.0376	37.188	27.2457	27.0295
ENSG00000152700	1208.28	0.634073	0.0960079	5.57645	2.45478e-08	2.40582e-07	protein_coding	-	SAR1B	chr5:133936834-133984961	48127	14048	34.991	32.6355	53.5019	52.0578
ENSG00000077147	5275.3	0.431764	0.0595936	5.57516	2.47302e-08	2.42229e-07	protein_coding	-	TM9SF3	chr10:98277866-98347209	69343	7856	70.0714	64.6482	92.7678	89.2358
ENSG00000121060	1737.92	-0.633017	0.0959843	-5.57267	2.5087e-08	2.4558e-07	protein_coding	-	TRIM25	chr17:54965270-54991399	26129	10470	21.7561	22.7566	13.1276	15.3487
ENSG00000182768	3243.51	0.447982	0.0625524	5.57167	2.52306e-08	2.46841e-07	protein_coding	+	NGRN	chr15:90808891-90816463	7572	4083	102.799	105.229	144.129	140.166
ENSG00000110047	2080.38	-0.591307	0.0884165	-5.57119	2.52999e-08	2.47249e-07	protein_coding	-	EHD1	chr11:64619114-64655768	36654	13331	42.3909	47.7273	29.2876	30.2233
ENSG00000140105	3267.52	-0.51593	0.0747859	-5.57118	2.53018e-08	2.47249e-07	protein_coding	-	WARS	chr14:100800125-100843142	43017	19246	133.793	144.421	92.5217	101.405
ENSG00000173621	1422.26	0.656345	0.100133	5.5695	2.55467e-08	2.49497e-07	protein_coding	+	LRFN4	chr11:66624118-66627946	3828	4248	59.5466	68.2909	106.329	96.5708
ENSG00000221914	2326.54	0.514573	0.0745835	5.56849	2.56963e-08	2.50812e-07	protein_coding	+	PPP2R2A	chr8:26149007-26230196	81189	14396	55.5664	59.4176	83.666	81.0567
ENSG00000054118	4999.95	0.433335	0.0599716	5.56633	2.60165e-08	2.5379e-07	protein_coding	+	THRAP3	chr1:36690017-36770958	80941	5415	72.8816	66.9669	92.7047	96.3867
ENSG00000092199	16039.9	0.314444	0.038564	5.56593	2.60756e-08	2.54218e-07	protein_coding	-	HNRNPC	chr14:21677295-21737653	60358	23079	593.684	589.426	735.975	735.896
ENSG00000105967	121.133	1.72297	0.293489	5.56428	2.63231e-08	2.56482e-07	protein_coding	-	TFEC	chr7:115575202-115799950	224748	17157	1.09214	0.585782	3.45302	3.05185
ENSG00000167461	1743.3	-0.6084	0.0918258	-5.55129	2.83563e-08	2.76132e-07	protein_coding	+	RAB8A	chr19:16222439-16245044	22605	6909	60.5434	53.8899	36.0221	38.5501
ENSG00000168216	603.748	0.827358	0.131468	5.55002	2.8563e-08	2.77984e-07	protein_coding	-	LMBRD1	chr6:70385694-70507003	121309	3550	11.1008	10.5149	19.0278	19.851
ENSG00000121058	802.835	0.733344	0.114483	5.5464	2.91612e-08	2.8364e-07	protein_coding	-	COIL	chr17:55015548-55038415	22867	3106	16.3517	15.7892	27.1998	26.7147
ENSG00000064300	1360.67	0.634133	0.0965404	5.54572	2.92743e-08	2.84575e-07	protein_coding	+	NGFR	chr17:47572655-47592379	19724	4892	12.677	13.6616	20.4223	20.6888
ENSG00000128731	3448.44	0.449325	0.0631525	5.54024	3.0206e-08	2.93463e-07	protein_coding	-	HERC2	chr15:28356186-28567298	211112	23775	25.2743	24.8579	34.0882	34.4688
ENSG00000158850	1398.01	0.618965	0.0938983	5.53941	3.03494e-08	2.94684e-07	protein_coding	-	B4GALT3	chr1:161141100-161147287	6187	9042	42.2463	42.4457	67.5881	63.2172
ENSG00000159086	1405.59	0.631483	0.096186	5.53825	3.05502e-08	2.96463e-07	protein_coding	-	PAXBP1	chr21:34106210-34144169	37959	11080	22.5988	19.6328	33.3257	32.4393
ENSG00000189180	537.288	0.908392	0.146616	5.53519	3.10888e-08	3.01514e-07	protein_coding	+	ZNF33A	chr10:38299578-38354016	54438	18827	3.75541	4.46366	7.97671	7.72989
ENSG00000168763	693.822	-0.894399	0.14408	-5.53508	3.11079e-08	3.01525e-07	protein_coding	+	CNNM3	chr2:97481982-97499648	17666	7653	13.8384	14.4604	6.34439	8.59532
ENSG00000088888	727.569	-0.793438	0.125701	-5.53442	3.12253e-08	3.02489e-07	protein_coding	+	MAVS	chr20:3827487-3849280	21793	5465	12.6084	11.9946	6.62194	7.38147
ENSG00000109189	731.731	-0.770598	0.12145	-5.53418	3.12695e-08	3.02742e-07	protein_coding	-	USP46	chr4:53457138-53525502	68364	15962	13.4862	14.4734	8.13471	8.07702
ENSG00000119396	2630.9	-0.509747	0.0741913	-5.53276	3.15226e-08	3.05015e-07	protein_coding	-	RAB14	chr9:123940415-123985292	44877	4368	41.9869	40.8853	27.4995	30.548
ENSG00000104824	9631.07	0.352848	0.0457545	5.53236	3.15952e-08	3.05542e-07	protein_coding	-	HNRNPL	chr19:39327028-39342987	15959	11095	324.549	334.888	415.618	427.04
ENSG00000198478	547.297	-0.904574	0.146214	-5.53	3.20236e-08	3.09506e-07	protein_coding	+	SH3BGRL2	chr6:80341000-80413372	72372	4645	6.43815	5.67558	3.20251	3.13648
ENSG00000111012	68.3031	-1.9995	0.340332	-5.52746	3.24906e-08	3.13839e-07	protein_coding	-	CYP27B1	chr12:58156117-58162769	6652	5700	3.84632	5.23239	0.908523	0.722125
ENSG00000103091	761.327	-0.848337	0.135898	-5.52669	3.26337e-08	3.1504e-07	protein_coding	-	WDR59	chr16:74907468-75034071	126603	11050	22.7949	19.8302	10.9856	12.295
ENSG00000175193	947.967	0.719656	0.112497	5.52291	3.33432e-08	3.21704e-07	protein_coding	-	PARL	chr3:183547173-183602721	55548	3950	37.7858	43.0847	66.7987	67.5215
ENSG00000186187	903.172	-0.729859	0.114375	-5.52106	3.36953e-08	3.24914e-07	protein_coding	+	ZNRF1	chr16:75032928-75144892	111964	21332	33.2055	36.7944	21.2489	20.5886
ENSG00000156521	848.803	-0.757173	0.119326	-5.51941	3.40148e-08	3.27806e-07	protein_coding	-	TYSND1	chr10:71897737-71906432	8695	8169	17.9646	20.1094	10.7378	11.5538
ENSG00000102317	4062.94	-0.459024	0.0651588	-5.51802	3.42848e-08	3.30217e-07	protein_coding	+	RBM3	chrX:48432837-48437454	4617	11095	204.48	200.383	154.415	139.795
ENSG00000261373	337.956	-1.07208	0.176726	-5.5172	3.44437e-08	3.31558e-07	antisense	+	VPS9D1-AS1	chr16:89778264-89784573	6309	2678	15.9606	18.39	7.60216	8.18418
ENSG00000142303	158.347	-1.43105	0.241083	-5.51138	3.56028e-08	3.42518e-07	protein_coding	-	ADAMTS10	chr19:8645126-8675620	30494	9895	11.3737	12.0021	3.67022	4.27205
ENSG00000180902	337.521	-1.0619	0.175239	-5.51125	3.5629e-08	3.42574e-07	protein_coding	+	D2HGDH	chr2:242673994-242708231	34237	12905	14.9029	14.9759	6.44981	7.36188
ENSG00000198925	2786.61	0.476581	0.0684543	5.51012	3.58588e-08	3.44586e-07	protein_coding	-	ATG9A	chr2:220074494-220094439	19945	14748	38.2555	39.9664	53.7039	55.3363
ENSG00000189043	2989.36	0.463735	0.0661481	5.50763	3.6369e-08	3.49288e-07	protein_coding	-	NDUFA4	chr7:10971578-10979883	8305	4276	73.7745	75.2214	105.374	100.564
ENSG00000164615	849.402	0.725855	0.113991	5.50578	3.67546e-08	3.52789e-07	protein_coding	+	CAMLG	chr5:134074191-134087847	13656	3041	18.2996	18.0312	29.5627	31.061
ENSG00000189410	110.297	-1.84305	0.318408	-5.50489	3.69407e-08	3.54372e-07	protein_coding	-	SH2D5	chr1:21046225-21059330	13105	5862	2.4424	2.67738	0.480057	0.509297
ENSG00000010244	4294.2	0.419772	0.0581861	5.50363	3.72053e-08	3.56707e-07	protein_coding	+	ZNF207	chr17:30677136-30708905	31769	29194	101.524	97.9383	136.127	131.092
ENSG00000197006	2806.36	-0.545102	0.0810901	-5.50136	3.76875e-08	3.61124e-07	protein_coding	+	METTL9	chr16:21608539-21668794	60255	11967	91.2175	96.2046	67.4062	60.7392
ENSG00000105676	1472.63	-0.592857	0.0898443	-5.50008	3.79629e-08	3.63554e-07	protein_coding	+	ARMC6	chr19:19144384-19170563	26179	13132	36.9681	38.5723	24.7477	25.0932
ENSG00000149639	3363.76	0.454049	0.064475	5.49993	3.79935e-08	3.63639e-07	protein_coding	-	SOGA1	chr20:35405845-35492089	86244	18171	10.7959	10.8009	14.8819	14.7568
ENSG00000206527	2356.06	-0.512916	0.0752018	-5.49966	3.80531e-08	3.64002e-07	protein_coding	-	PTPLB	chr3:123209667-123304032	94365	5721	39.4269	38.4457	26.8818	27.5375
ENSG00000168137	3960.42	0.508692	0.0744535	5.49923	3.81459e-08	3.64682e-07	protein_coding	+	SETD5	chr3:9439299-9520924	81625	20119	58.8884	66.8271	94.1984	85.2128
ENSG00000164307	1325.87	-0.624401	0.095587	-5.49897	3.82019e-08	3.65009e-07	protein_coding	-	ERAP1	chr5:96096521-96143803	47282	10153	18.9306	18.2831	12.2023	11.8145
ENSG00000069869	1232.74	-0.662525	0.102646	-5.49728	3.85685e-08	3.68302e-07	protein_coding	-	NEDD4	chr15:56119120-56285944	166824	16050	15.5194	15.5313	10.3319	9.18438
ENSG00000168140	403.464	-0.972406	0.159345	-5.4969	3.86531e-08	3.689e-07	protein_coding	+	VASN	chr16:4421849-4433529	11680	2804	9.56494	9.7455	4.86534	4.73328
ENSG00000123739	646.889	1.67048	0.289784	5.49463	3.91537e-08	3.73464e-07	protein_coding	-	PLA2G12A	chr4:110631145-110651233	20088	6907	4.54409	4.90996	21.7542	14.3578
ENSG00000185112	1280.25	-0.68506	0.106977	-5.48291	4.18394e-08	3.98855e-07	protein_coding	+	FAM43A	chr3:194406622-194409762	3140	3140	26.3745	28.5847	15.8709	18.0278
ENSG00000129158	178.114	-1.43224	0.244469	-5.4828	4.18649e-08	3.98871e-07	protein_coding	-	SERGEF	chr11:17809595-18034709	225114	6857	15.1441	11.4182	4.80706	4.07782
ENSG00000197780	669.581	-0.79911	0.127944	-5.48011	4.25051e-08	4.0474e-07	protein_coding	-	TAF13	chr1:109605108-109618624	13516	1705	68.742	62.8809	38.2529	36.4677
ENSG00000181495	202.567	-1.38803	0.23663	-5.47884	4.28113e-08	4.07424e-07	protein_coding	+	AC026703.1	chr5:32788945-32791819	2874	2874	4.17475	5.15937	1.51183	1.73578
ENSG00000102181	2049.37	0.524223	0.0776231	5.47589	4.3532e-08	4.14048e-07	protein_coding	-	CD99L2	chrX:149934810-150067289	132479	9884	35.2537	32.6292	48.8475	49.0501
ENSG00000128581	508.889	0.886007	0.144059	5.47552	4.36229e-08	4.14677e-07	protein_coding	-	RABL5	chr7:100956975-100965104	8129	9436	16.7525	17.7447	31.4676	33.4668
ENSG00000198018	426.895	-0.983099	0.162162	-5.46891	4.52823e-08	4.30207e-07	protein_coding	+	ENTPD7	chr10:101419263-101465997	46734	4082	7.42151	8.22391	3.5783	4.11559
ENSG00000119900	1483.68	-0.610072	0.0935909	-5.46786	4.55508e-08	4.32514e-07	protein_coding	+	OGFRL1	chr6:71998506-72018653	20147	9121	9.00638	8.33011	5.66501	5.63057
ENSG00000162419	725.427	0.765824	0.122182	5.46577	4.60905e-08	4.3739e-07	protein_coding	+	GMEB1	chr1:28995244-29045865	50621	9567	9.65986	9.49983	17.3012	15.6491
ENSG00000198805	1819.93	-0.543488	0.0813686	-5.46286	4.68525e-08	4.44369e-07	protein_coding	+	PNP	chr14:20937113-20945253	8140	8037	74.9393	76.4101	52.6116	50.8968
ENSG00000117682	754.867	-0.771523	0.123518	-5.4621	4.70524e-08	4.46013e-07	protein_coding	+	DHDDS	chr1:26758773-26797785	39012	12497	19.2519	19.4789	11.3545	11.0588
ENSG00000152492	2566.15	0.490034	0.0715413	5.46146	4.72223e-08	4.47371e-07	protein_coding	+	CCDC50	chr3:191046866-191116459	69593	10435	25.7918	26.0857	36.8993	36.1437
ENSG00000164976	640.058	-0.829743	0.134367	-5.45951	4.77461e-08	4.52078e-07	protein_coding	-	KIAA1161	chr9:34366668-34376851	10183	6874	4.50725	4.39884	2.45949	2.46901
ENSG00000120688	468.929	0.941033	0.154758	5.4562	4.86423e-08	4.60302e-07	protein_coding	+	WBP4	chr13:41635410-41658137	22727	3215	6.99391	6.68143	14.1998	12.6897
ENSG00000109854	635.898	0.822995	0.132975	5.45511	4.89417e-08	4.62875e-07	protein_coding	+	HTATIP2	chr11:20385231-20405329	20098	7820	21.0884	21.5681	39.3894	37.1697
ENSG00000123349	2054.51	0.50842	0.0750189	5.45431	4.9164e-08	4.64715e-07	protein_coding	+	PFDN5	chr12:53689075-53693234	4159	8390	258.276	260.668	365.861	374.238
ENSG00000137996	1083.03	-0.679901	0.106731	-5.45382	4.92991e-08	4.65729e-07	protein_coding	+	RTCA	chr1:100731763-100758325	26562	4334	34.217	34.2466	20.3089	22.0378
ENSG00000104756	1116.83	-0.745408	0.118654	-5.45319	4.94748e-08	4.67126e-07	protein_coding	-	KCTD9	chr8:25285366-25315992	30626	7693	35.0366	28.111	17.8472	19.425
ENSG00000102057	73.4444	-1.9567	0.341794	-5.45234	4.97123e-08	4.69103e-07	protein_coding	-	KCND1	chrX:48818639-48827976	9337	7696	1.43972	1.63535	0.255476	0.292556
ENSG00000118363	2065.12	0.629	0.0972616	5.45211	4.97766e-08	4.69446e-07	protein_coding	+	SPCS2	chr11:74660292-74690076	29784	5777	118.727	131.214	206.185	182.727
ENSG00000144596	91.3547	-1.74647	0.299439	-5.45069	5.0174e-08	4.72662e-07	processed_transcript	-	GRIP2	chr3:14530619-14583588	52969	18679	3.23655	3.26833	0.888671	0.741313
ENSG00000168394	233.083	-1.19425	0.201204	-5.45077	5.01508e-08	4.72662e-07	protein_coding	-	TAP1	chr6:32812986-32821755	8769	6204	7.0839	7.2895	3.06244	2.921
ENSG00000116560	14442.3	0.333475	0.042893	5.44896	5.06657e-08	4.77026e-07	protein_coding	-	SFPQ	chr1:35641979-35658749	16770	10095	290.136	290.326	373.868	358.062
ENSG00000204304	1617.56	0.576164	0.0875885	5.44881	5.07088e-08	4.77164e-07	protein_coding	-	PBX2	chr6:32152512-32157963	5451	6088	36.4155	37.2725	57.9778	52.4113
ENSG00000159873	1890.54	0.594451	0.091018	5.44439	5.1984e-08	4.88889e-07	protein_coding	+	CCDC117	chr22:29168662-29185283	16621	7170	30.6763	31.616	50.9979	43.5699
ENSG00000144677	579.465	-0.989155	0.164281	-5.43991	5.33063e-08	5.01043e-07	protein_coding	+	CTDSPL	chr3:37903451-38025960	122509	7787	11.0309	11.065	4.97226	5.83898
ENSG00000115194	237.677	-1.24495	0.211158	-5.4394	5.34617e-08	5.02222e-07	protein_coding	-	SLC30A3	chr2:27476552-27498685	22133	11590	9.57956	10.8461	4.4854	3.65932
ENSG00000147041	1290.63	0.607179	0.0934967	5.43698	5.41902e-08	5.0878e-07	protein_coding	+	SYTL5	chrX:37865835-37988072	122237	7578	14.0083	13.2896	21.3878	20.4088
ENSG00000120925	185.437	-1.42922	0.246159	-5.43688	5.42228e-08	5.08802e-07	protein_coding	-	RNF170	chr8:42704780-42752433	47653	12542	4.90372	3.88836	1.52671	1.40468
ENSG00000105011	504.118	-0.896988	0.146949	-5.43638	5.43736e-08	5.09931e-07	protein_coding	-	ASF1B	chr19:14230321-14247768	17447	4388	22.5129	25.1207	12.9573	12.1718
ENSG00000143753	2821.73	-0.48103	0.0702064	-5.43626	5.44119e-08	5.10005e-07	protein_coding	+	DEGS1	chr1:224363458-224381143	17685	3895	97.8095	93.5425	68.237	68.5519
ENSG00000168795	952.392	0.682432	0.107479	5.43352	5.52531e-08	5.176e-07	protein_coding	-	ZBTB5	chr9:37438111-37465396	27285	4625	7.67186	7.47456	12.2901	12.2032
ENSG00000156463	400.921	-0.986894	0.163913	-5.43283	5.54674e-08	5.19318e-07	protein_coding	+	SH3RF2	chr5:145316142-145461354	145212	9365	10.3538	11.0291	5.253	5.24443
ENSG00000181192	779.981	-0.805993	0.130465	-5.43151	5.58805e-08	5.22893e-07	protein_coding	+	DHTKD1	chr10:12110971-12165224	54253	6576	10.4314	11.8506	6.52829	6.05545
ENSG00000154122	352.88	1.05286	0.176214	5.43132	5.59384e-08	5.23143e-07	protein_coding	-	ANKH	chr5:14704910-14871887	166977	13313	4.35373	4.47318	8.52835	10.4044
ENSG00000119707	5206.72	0.412925	0.0577139	5.42975	5.64332e-08	5.27476e-07	protein_coding	+	RBM25	chr14:73525144-73588122	62978	17885	62.748	60.1356	84.7771	79.0843
ENSG00000198910	335.61	-1.07729	0.180985	-5.42852	5.68249e-08	5.3084e-07	protein_coding	-	L1CAM	chrX:153126969-153174677	47708	12867	5.68973	5.02407	2.41575	2.46539
ENSG00000138286	602.428	-0.834908	0.135917	-5.42709	5.72791e-08	5.34785e-07	protein_coding	+	FAM149B1	chr10:74927924-75004262	76338	11601	10.9689	10.0185	6.02245	5.56945
ENSG00000196284	165.418	1.36363	0.234211	5.42155	5.90856e-08	5.51345e-07	protein_coding	-	SUPT3H	chr6:44777054-45345690	568636	4615	3.70575	4.10342	11.1958	10.607
ENSG00000107669	974.256	-0.73447	0.117283	-5.42109	5.92356e-08	5.52437e-07	protein_coding	-	ATE1	chr10:123499939-123688316	188377	10811	27.2885	24.8182	15.6875	15.3433
ENSG00000166828	1272.11	0.759664	0.122144	5.41944	5.97844e-08	5.57245e-07	protein_coding	+	SCNN1G	chr16:23194036-23228204	34168	3494	4.75712	6.03826	8.92639	9.56855
ENSG00000176641	96.63	-1.96116	0.345846	-5.41711	6.05706e-08	5.6426e-07	protein_coding	-	RNF152	chr18:59475296-59561480	86184	10933	1.9439	1.9159	0.167525	0.562082
ENSG00000143033	1216.33	-0.668341	0.105232	-5.41577	6.10249e-08	5.68176e-07	protein_coding	+	MTF2	chr1:93544792-93604638	59846	12404	28.9521	30.5395	18.298	18.852
ENSG00000244005	508.544	0.937636	0.155361	5.41195	6.23425e-08	5.80121e-07	protein_coding	-	NFS1	chr20:34255977-34287281	31304	11533	12.666	14.159	23.5011	29.0413
ENSG00000163629	6319.12	-0.402981	0.0560703	-5.41089	6.27115e-08	5.83231e-07	protein_coding	+	PTPN13	chr4:87515468-87736324	220856	12136	48.5399	46.1237	36.4034	35.1175
ENSG00000132639	131.762	-1.55343	0.269087	-5.41072	6.27711e-08	5.83461e-07	protein_coding	+	SNAP25	chr20:10199478-10288066	88588	3701	6.45607	5.85233	1.49977	2.1736
ENSG00000116991	151.397	1.45431	0.250542	5.40941	6.32327e-08	5.87426e-07	protein_coding	-	SIPA1L2	chr1:232533711-232697304	163593	11764	1.05201	0.849638	2.73972	2.98358
ENSG00000204439	382.171	0.975098	0.162477	5.4073	6.39817e-08	5.94055e-07	protein_coding	-	C6orf47	chr6:31626075-31628549	2474	2474	5.69011	5.36785	11.562	10.7532
ENSG00000168040	902.505	0.692125	0.109854	5.4048	6.48802e-08	6.02064e-07	protein_coding	+	FADD	chr11:70049269-70053496	4227	1839	20.7238	21.1028	32.9465	35.1471
ENSG00000183044	99.4072	-1.70615	0.295701	-5.40193	6.59276e-08	6.11444e-07	protein_coding	+	ABAT	chr16:8768422-8878432	110010	14426	3.27611	2.71279	0.657966	0.877479
ENSG00000204843	4217.7	0.41275	0.0580168	5.39843	6.7227e-08	6.23151e-07	protein_coding	-	DCTN1	chr2:74588281-74619214	30933	18837	46.3184	46.1776	60.9995	62.2768
ENSG00000064651	379.205	-1.01955	0.170884	-5.39822	6.73048e-08	6.23528e-07	protein_coding	+	SLC12A2	chr5:127419458-127525380	105922	15693	5.16987	5.3503	2.43638	2.59881
ENSG00000011105	1692.88	-0.552968	0.0841	-5.39704	6.77503e-08	6.27308e-07	protein_coding	+	TSPAN9	chr12:3186521-3395730	209209	9730	29.1135	30.124	19.7153	20.5012
ENSG00000128595	6969.68	-0.370286	0.0501587	-5.39548	6.83391e-08	6.3241e-07	protein_coding	+	CALU	chr7:128379346-128411861	32515	12132	149.317	142.962	111.848	114.042
ENSG00000091542	2948.3	0.454833	0.0658863	5.39443	6.87396e-08	6.35765e-07	protein_coding	+	ALKBH5	chr17:18086392-18113268	26876	4519	53.4825	53.5235	71.9793	74.922
ENSG00000157557	434.269	1.03613	0.174447	5.39401	6.89024e-08	6.36919e-07	protein_coding	+	ETS2	chr21:40177231-40196879	19648	4900	4.20168	3.01808	7.69644	7.51077
ENSG00000163818	237.45	1.24494	0.213444	5.39276	6.93833e-08	6.41011e-07	protein_coding	-	LZTFL1	chr3:45864808-45957534	92726	11080	4.38001	3.29207	10.0625	9.17901
ENSG00000154102	92.3002	-1.7636	0.309848	-5.39132	6.99409e-08	6.45807e-07	protein_coding	-	C16orf74	chr16:85723690-85784735	61045	4695	9.84131	10.2972	1.99645	2.63763
ENSG00000153044	886.178	0.684797	0.108886	5.38502	7.24356e-08	6.68474e-07	protein_coding	+	CENPH	chr5:68485375-68506184	20809	3970	36.4804	34.8716	58.7796	56.8329
ENSG00000185920	869.476	-0.809893	0.13269	-5.36821	7.95219e-08	7.33466e-07	protein_coding	-	PTCH1	chr9:98205262-98279339	74077	32961	10.5658	13.1454	6.91648	6.41928
ENSG00000130589	553.747	-1.03571	0.175209	-5.3634	8.16684e-08	7.5285e-07	protein_coding	-	HELZ2	chr20:62189439-62205592	16153	16038	7.96146	7.01229	3.42033	3.65013
ENSG00000124641	837.105	0.713605	0.114803	5.36019	8.31347e-08	7.65945e-07	protein_coding	-	MED20	chr6:41873092-41888877	15785	7705	17.1771	15.6187	27.2614	27.0119
ENSG00000101188	1002.23	0.646987	0.102316	5.35957	8.342e-08	7.67983e-07	protein_coding	+	NTSR1	chr20:61340189-61394123	53934	4232	14.0261	14.495	22.5889	22.3562
ENSG00000140320	1195.52	0.619515	0.0971692	5.35951	8.34476e-08	7.67983e-07	protein_coding	+	BAHD1	chr15:40731920-40760441	28521	11827	11.76	12.3597	18.3144	18.9405
ENSG00000165795	152.662	-1.45076	0.252163	-5.35859	8.38717e-08	7.71463e-07	protein_coding	-	NDRG2	chr14:21484922-21539031	54109	26175	12.9257	10.2991	3.7584	3.90567
ENSG00000156011	650.121	-0.93307	0.156097	-5.35799	8.41518e-08	7.73615e-07	protein_coding	-	PSD3	chr8:18384811-18942240	557429	36906	5.39212	4.02979	2.63561	2.19501
ENSG00000182004	1583.4	0.568344	0.0876094	5.35764	8.43149e-08	7.74689e-07	protein_coding	+	SNRPE	chr1:203830731-203839678	8947	2860	157.062	153.535	231.975	230.469
ENSG00000143442	2549.48	0.484883	0.0719848	5.35646	8.48677e-08	7.79341e-07	protein_coding	-	POGZ	chr1:151375200-151431941	56741	25922	21.6548	22.4527	31.9655	29.9411
ENSG00000253731	715.922	0.768667	0.125229	5.35579	8.51828e-08	7.81807e-07	protein_coding	+	PCDHGA6	chr5:140753651-140892546	138895	4601	7.11656	6.1752	11.2873	11.6124
ENSG00000105248	593.339	0.812287	0.133448	5.35512	8.55012e-08	7.84299e-07	protein_coding	+	CCDC94	chr19:4247076-4269087	22011	1662	17.443	18.5905	30.8498	33.2954
ENSG00000146859	263.341	-1.13381	0.193739	-5.35291	8.65507e-08	7.93492e-07	protein_coding	+	TMEM140	chr7:134832824-134850967	18143	2385	12.3134	10.8588	4.96218	5.14583
ENSG00000179119	1051.7	0.690108	0.110553	5.3527	8.66534e-08	7.93999e-07	protein_coding	-	SPTY2D1	chr11:18627948-18656338	28390	6688	8.71335	8.94734	15.1265	13.62
ENSG00000106804	132.783	-1.48011	0.257757	-5.35251	8.67419e-08	7.94375e-07	protein_coding	-	C5	chr9:123714616-123812554	97938	6700	4.03036	3.96587	1.32602	1.25498
ENSG00000115020	1704.91	-0.622081	0.0978157	-5.35087	8.75325e-08	8.01178e-07	protein_coding	+	PIKFYVE	chr2:209130991-209223475	92484	12628	13.4124	12.1575	8.97478	7.58718
ENSG00000203791	630.968	0.811275	0.133404	5.34937	8.82623e-08	8.07417e-07	protein_coding	-	METTL10	chr10:126436718-126480439	43721	6005	22.5009	20.607	40.8988	35.8475
ENSG00000109180	2226.67	-0.511819	0.0771554	-5.34834	8.87632e-08	8.11556e-07	protein_coding	+	OCIAD1	chr4:48807229-48863834	56605	13753	113.982	105.992	78.5274	75.3403
ENSG00000178860	2099.38	0.499336	0.074809	5.34812	8.88746e-08	8.12132e-07	protein_coding	-	MSC	chr8:72753784-72756703	2919	2834	66.3036	65.2394	92.161	94.2293
ENSG00000182628	976.006	0.662949	0.105599	5.34518	9.03283e-08	8.24965e-07	protein_coding	-	SKA2	chr17:57187312-57232630	45318	7128	42.0329	40.5068	65.5155	66.099
ENSG00000205903	747.964	0.744672	0.120991	5.34442	9.07053e-08	8.27958e-07	pseudogene	+	ZNF316	chr7:6676953-6694242	17289	4577	11.4064	12.4574	19.7933	20.6069
ENSG00000160908	337.604	1.01787	0.172466	5.34427	9.07832e-08	8.28218e-07	protein_coding	-	ZNF394	chr7:99084142-99097947	13805	7427	6.42854	6.60398	13.7598	13.4477
ENSG00000153975	500.594	0.862335	0.143175	5.34147	9.21954e-08	8.40643e-07	protein_coding	-	ZUFSP	chr6:116956781-116989957	33176	3143	12.1663	11.1917	21.121	22.0513
ENSG00000108559	1177.24	-1.30527	0.227411	-5.33938	9.32662e-08	8.49944e-07	protein_coding	-	NUP88	chr17:5264258-5323480	59222	9094	53.04	43.1586	21.4587	14.78
ENSG00000229807	4659.45	-0.498361	0.0747972	-5.33584	9.51039e-08	8.66221e-07	lincRNA	-	XIST	chrX:73040486-73072588	32102	23866	22.83	24.5248	15.2654	18.168
ENSG00000173218	1135.91	0.648481	0.103067	5.33536	9.53561e-08	8.68046e-07	protein_coding	+	VANGL1	chr1:116184574-116240845	56271	10219	8.65101	8.85052	14.5872	13.0475
ENSG00000171867	5624.93	0.399199	0.0562212	5.32946	9.85035e-08	8.96211e-07	protein_coding	+	PRNP	chr20:4666882-4682236	15354	4470	119.755	115.301	160.833	149.602
ENSG00000177479	1675.33	0.570704	0.0885476	5.32771	9.94591e-08	9.04414e-07	protein_coding	+	ARIH2	chr3:48956254-49023815	67561	14370	36.9164	40.5371	56.1564	59.322
ENSG00000144455	155.456	-1.41981	0.248266	-5.32588	1.00466e-07	9.13071e-07	protein_coding	-	SUMF1	chr3:3742498-4508965	766467	9937	7.51049	7.0035	2.2557	2.65331
ENSG00000164930	495.321	-0.972491	0.165011	-5.32545	1.00704e-07	9.14745e-07	protein_coding	+	FZD6	chr8:104310661-104345094	34433	10711	7.33344	6.50606	3.87036	3.02296
ENSG00000164332	332.434	1.00295	0.170279	5.32342	1.01832e-07	9.24491e-07	protein_coding	+	UBLCP1	chr5:158690089-158713044	22955	2876	5.43791	5.60658	11.5574	11.2302
ENSG00000105618	1878.01	0.531116	0.0811588	5.32289	1.02132e-07	9.26705e-07	protein_coding	+	PRPF31	chr19:54618837-54635140	16303	4432	45.1098	44.4779	66.0317	63.8766
ENSG00000090889	2403.65	0.478061	0.0711645	5.32217	1.02536e-07	9.29866e-07	protein_coding	+	KIF4A	chrX:69509879-69640682	130803	4789	28.5342	27.6867	39.2474	39.2333
ENSG00000165905	201.951	-1.39739	0.24747	-5.31863	1.0455e-07	9.47618e-07	protein_coding	+	GYLTL1B	chr11:45943172-45950647	7475	6043	4.4636	5.50343	1.84978	1.51761
ENSG00000173511	692.719	-0.75105	0.122878	-5.31279	1.07962e-07	9.78021e-07	protein_coding	+	VEGFB	chr11:64002010-64006259	4249	2311	49.2679	49.6891	29.8536	28.345
ENSG00000171451	1574.64	-0.601289	0.0946476	-5.31002	1.09616e-07	9.92466e-07	protein_coding	-	DSEL	chr18:65173819-65184217	10398	9529	9.79576	9.03336	6.26191	6.08693
ENSG00000099849	167.652	-1.49299	0.265966	-5.30971	1.09798e-07	9.93577e-07	protein_coding	+	RASSF7	chr11:560404-564021	3617	7593	4.31405	4.82707	1.13235	1.62696
ENSG00000165716	440.3	-0.931867	0.157205	-5.30585	1.12152e-07	1.01433e-06	protein_coding	+	FAM69B	chr9:139607022-139618502	11480	2806	19.6864	22.3222	10.1711	11.3521
ENSG00000102755	563.323	-0.854145	0.142617	-5.30184	1.14644e-07	1.03631e-06	protein_coding	-	FLT1	chr13:28874489-29069265	194776	8810	12.2216	13.1554	6.48551	7.30925
ENSG00000143363	608.512	0.803209	0.133086	5.30133	1.14961e-07	1.03862e-06	protein_coding	+	PRUNE	chr1:150980896-151008189	27293	8564	12.9352	14.7997	24.2223	24.8105
ENSG00000148908	513.777	-0.923127	0.155972	-5.30021	1.15667e-07	1.04443e-06	protein_coding	-	RGS10	chr10:121259340-121302220	42880	2066	52.7621	54.6667	28.4421	26.959
ENSG00000012983	1813.31	-0.546335	0.0843846	-5.29949	1.16127e-07	1.04802e-06	protein_coding	-	MAP4K5	chr14:50885219-51027844	142625	10337	43.0808	42.096	28.2944	29.8112
ENSG00000081307	1305.55	-0.665247	0.107109	-5.29149	1.21323e-07	1.09432e-06	protein_coding	+	UBA5	chr3:132373290-132396941	23651	14978	56.1341	47.3777	32.6862	32.0866
ENSG00000155313	893.631	-0.679294	0.10985	-5.28767	1.23882e-07	1.1162e-06	protein_coding	+	USP25	chr21:17102344-17252377	150033	9322	15.9639	15.6293	9.87184	9.7045
ENSG00000225373	2241.71	0.528247	0.0811578	5.28776	1.23826e-07	1.1162e-06	pseudogene	-	WASH5P	chr19:60105-71626	11521	9628	47.0694	45.081	70.7524	62.6461
ENSG00000258890	570.49	0.831313	0.138797	5.28745	1.24033e-07	1.11697e-06	protein_coding	+	CEP95	chr17:62502706-62538579	35873	14231	17.2564	18.6384	34.2891	30.6352
ENSG00000138375	498.693	0.88435	0.148927	5.28675	1.24509e-07	1.12065e-06	protein_coding	+	SMARCAL1	chr2:217277137-217347776	70639	8890	6.99309	7.67766	14.7498	12.8913
ENSG00000272016	88.9411	-1.78961	0.322782	-5.28458	1.2599e-07	1.13337e-06	lincRNA	+	RP11-215G15.5	chr5:10654332-10657928	3596	3596	1.37613	1.46289	0.248229	0.348262
ENSG00000065615	413.338	-0.987671	0.168445	-5.28413	1.263e-07	1.13555e-06	protein_coding	+	CYB5R4	chr6:84569362-84677143	107781	9894	14.488	13.3831	7.54893	6.17721
ENSG00000184445	2217.43	-0.595543	0.094004	-5.28344	1.26779e-07	1.13925e-06	protein_coding	+	KNTC1	chr12:123011793-123110943	99150	14313	31.8625	30.3262	22.0913	18.9201
ENSG00000131043	1318.37	0.590257	0.0930703	5.28008	1.29127e-07	1.15972e-06	protein_coding	+	AAR2	chr20:34824381-34858840	34459	3152	22.7266	22.5174	35.1152	33.3555
ENSG00000184014	1613.5	0.562808	0.0878731	5.27849	1.30255e-07	1.16922e-06	protein_coding	-	DENND5A	chr11:9160372-9286937	126565	14622	22.5919	23.1118	32.5707	35.208
ENSG00000163050	502.716	0.885766	0.149454	5.27827	1.30406e-07	1.16995e-06	protein_coding	+	ADCK3	chr1:227085237-227175246	90009	13183	5.66323	6.42324	11.9637	10.8244
ENSG00000007202	6583.56	-0.441889	0.0649839	-5.27011	1.36341e-07	1.22254e-06	protein_coding	-	KIAA0100	chr17:26941458-26972472	31014	13887	60.7581	62.4968	42.1869	48.3693
ENSG00000160117	236.326	-1.18492	0.206575	-5.2698	1.3657e-07	1.22394e-06	protein_coding	+	ANKLE1	chr19:17392454-17398455	6001	7457	6.73016	7.63264	2.91418	3.07715
ENSG00000117758	672.536	0.806747	0.134686	5.26632	1.39188e-07	1.24674e-06	protein_coding	+	STX12	chr1:28099694-28150963	51269	4561	6.79382	7.61836	13.0606	12.5051
ENSG00000167315	705.887	-0.753013	0.124446	-5.26616	1.39307e-07	1.24714e-06	protein_coding	-	ACAA2	chr18:47309869-47340330	30461	5630	24.3808	25.9037	14.7211	14.7716
ENSG00000138160	4236.54	-0.428677	0.0625508	-5.26291	1.4179e-07	1.26869e-06	protein_coding	+	KIF11	chr10:94353043-94415150	62107	4836	54.2413	50.8435	39.6377	38.3245
ENSG00000169764	1687.85	-0.562548	0.0880968	-5.26245	1.42148e-07	1.27122e-06	protein_coding	+	UGP2	chr2:64068074-64118696	50622	14343	57.6214	53.3502	36.047	38.7514
ENSG00000155366	827.221	-0.702771	0.114934	-5.25768	1.45886e-07	1.30395e-06	protein_coding	-	RHOC	chr1:113243728-113250056	6328	10900	59.7509	63.839	36.8469	38.3992
ENSG00000081721	692.787	-0.754584	0.12491	-5.2564	1.46905e-07	1.31235e-06	protein_coding	+	DUSP12	chr1:161719548-161727028	7480	3548	52.2807	51.9607	29.6793	31.3602
ENSG00000176095	1166.29	0.604994	0.096454	5.24842	1.53407e-07	1.36971e-06	protein_coding	-	IP6K1	chr3:49761727-49823975	62248	11369	12.863	13.3489	19.9992	20.0843
ENSG00000120594	3232.76	0.461407	0.0690004	5.24775	1.53969e-07	1.374e-06	protein_coding	+	PLXDC2	chr10:20105168-20578785	473617	13206	33.2054	32.324	47.0067	43.4598
ENSG00000168807	1933.68	-0.568002	0.0894544	-5.24234	1.58554e-07	1.41416e-06	protein_coding	+	SNTB2	chr16:69221032-69342955	121923	11414	15.1397	14.775	9.40144	10.6952
ENSG00000126804	1092.83	-0.679653	0.11095	-5.24038	1.60247e-07	1.4285e-06	protein_coding	+	ZBTB1	chr14:64970430-65000408	29978	12425	23.4168	21.3398	14.5958	13.1492
ENSG00000198840	11130.9	0.368751	0.0513586	5.23981	1.60743e-07	1.43216e-06	protein_coding	+	MT-ND3	chrM:10059-10404	345	345	4127.92	3806.28	5263.07	4992.18
ENSG00000066697	825.492	0.729759	0.120618	5.23709	1.63132e-07	1.45267e-06	protein_coding	+	MSANTD3	chr9:103189438-103213511	24073	4041	27.3186	32.1038	50.4862	49.0771
ENSG00000100395	1289.12	-0.589991	0.0938285	-5.2367	1.63475e-07	1.45495e-06	protein_coding	+	L3MBTL2	chr22:41601209-41627275	26066	10519	23.422	23.3337	15.4988	15.4057
ENSG00000162878	834.462	-0.699653	0.11482	-5.23242	1.67306e-07	1.48826e-06	protein_coding	+	PKDCC	chr2:42275160-42285668	10508	8617	48.3255	52.0977	29.9418	31.3478
ENSG00000136840	192.926	-1.25262	0.220612	-5.23141	1.68221e-07	1.49515e-06	protein_coding	-	ST6GALNAC4	chr9:130670165-130679317	9152	5673	12.0188	12.5627	5.1908	4.52526
ENSG00000158859	320.768	-1.0945	0.190562	-5.23137	1.68259e-07	1.49515e-06	protein_coding	-	ADAMTS4	chr1:161154098-161168846	14748	12068	5.21616	6.07315	2.48741	2.59719
ENSG00000108344	3245.09	0.460237	0.0690048	5.22966	1.69824e-07	1.50826e-06	protein_coding	+	PSMD3	chr17:38137050-38154213	17163	6149	65.6544	69.1272	88.9	96.8331
ENSG00000156983	852.976	0.717151	0.118397	5.22907	1.70369e-07	1.5123e-06	protein_coding	+	BRPF1	chr3:9773413-9789702	16289	11316	7.55089	8.71146	13.311	13.6716
ENSG00000123159	1775.09	-0.587274	0.0934748	-5.2265	1.72747e-07	1.53259e-06	protein_coding	-	GIPC1	chr19:14588572-14606944	18372	8661	58.2948	67.571	40.3176	42.9881
ENSG00000173011	851.246	0.737772	0.122416	5.22636	1.72881e-07	1.53297e-06	protein_coding	+	TADA2B	chr4:7043626-7059679	16053	10604	10.6437	9.52882	16.3033	17.667
ENSG00000114126	900.736	0.765879	0.127862	5.22487	1.74276e-07	1.54452e-06	protein_coding	-	TFDP2	chr3:141663277-141868386	205109	20494	19.036	17.1924	33.5267	28.9066
ENSG00000174744	1441.75	0.562766	0.0887755	5.22464	1.74496e-07	1.54566e-06	protein_coding	-	BRMS1	chr11:66104804-66112596	7792	5054	45.8331	46.3123	67.0302	69.6222
ENSG00000128989	5280.92	0.426171	0.0625499	5.22327	1.75792e-07	1.55631e-06	protein_coding	-	ARPP19	chr15:52839242-52862080	22838	19387	72.7947	65.3959	91.2702	94.688
ENSG00000140104	419.766	0.937515	0.161066	5.22309	1.75963e-07	1.55701e-06	protein_coding	+	C14orf79	chr14:105452112-105476819	24707	10747	6.3928	7.55731	13.744	13.6059
ENSG00000169223	3052.7	0.435298	0.0643058	5.22282	1.76217e-07	1.55843e-06	protein_coding	-	LMAN2	chr5:176758563-176778853	20290	4541	146.203	151.338	201.197	201.801
ENSG00000163931	5542.6	0.407201	0.058958	5.21842	1.80455e-07	1.59506e-06	protein_coding	-	TKT	chr3:53258723-53290068	31345	18097	131.69	143.094	177.184	187.628
ENSG00000240694	1087.81	-0.650059	0.105907	-5.21825	1.80618e-07	1.59566e-06	protein_coding	-	PNMA2	chr8:26362202-26371608	9406	8273	9.98482	9.8793	6.23658	6.31819
ENSG00000064726	2071.03	-0.523202	0.0813103	-5.21439	1.84426e-07	1.62845e-06	protein_coding	-	BTBD1	chr15:83685174-83736106	50932	5327	51.0958	46.3689	33.2736	34.3088
ENSG00000165588	2532.81	0.462956	0.0697481	5.21329	1.85525e-07	1.63729e-06	protein_coding	-	OTX2	chr14:57267425-57277197	9772	6149	76.9229	80.5967	108.529	109.041
ENSG00000145476	130.302	-1.54837	0.280151	-5.2098	1.89049e-07	1.66751e-06	protein_coding	+	CYP4V2	chr4:187112674-187134610	21936	14082	3.32288	3.02315	1.17808	0.698089
ENSG00000074855	660.505	-0.798086	0.134491	-5.20778	1.91114e-07	1.68484e-06	protein_coding	-	ANO8	chr19:17434032-17445638	11606	6361	11.4885	11.5535	6.08834	6.96644
ENSG00000273290	180.278	-1.31479	0.235211	-5.20737	1.91534e-07	1.68766e-06	lincRNA	-	CTC-297N7.8	chr17:10575791-10579323	3532	3532	2.91046	3.02081	1.08443	1.09595
ENSG00000185896	2823.51	0.468139	0.0708428	5.20613	1.92823e-07	1.69812e-06	protein_coding	+	LAMP1	chr13:113951556-113977987	26431	8329	57.2317	58.0523	78.6167	81.187
ENSG00000188368	94.5395	-1.72928	0.31559	-5.20539	1.93586e-07	1.70395e-06	protein_coding	+	PRR19	chr19:42806250-42814973	8723	5257	3.76359	5.41833	0.988112	1.15265
ENSG00000198356	2384.12	0.471502	0.0715255	5.20361	1.95449e-07	1.71944e-06	protein_coding	+	ASNA1	chr19:12847953-12859137	11184	2525	101.014	101.068	137.233	143.526
ENSG00000135390	2791.35	0.460623	0.0694484	5.20215	1.97e-07	1.73218e-06	protein_coding	-	ATP5G2	chr12:54026510-54071192	44682	7208	294.64	313.838	413.659	425.351
ENSG00000138867	1504.67	0.586207	0.0937207	5.2004	1.9886e-07	1.74761e-06	protein_coding	-	GUCD1	chr22:24936406-24951903	15497	12337	22.0304	24.5581	35.1675	35.1035
ENSG00000080986	1519.52	0.557065	0.0881215	5.19855	2.00848e-07	1.76416e-06	protein_coding	+	NDC80	chr18:2571510-2616634	45124	3918	39.1183	36.1796	54.7351	56.4642
ENSG00000178234	676.839	-0.783145	0.131795	-5.1983	2.01123e-07	1.76565e-06	protein_coding	+	GALNT11	chr7:151722759-151819425	96666	12828	23.037	24.4128	13.3325	13.8778
ENSG00000009954	7268.11	0.396535	0.057156	5.1959	2.03734e-07	1.78763e-06	protein_coding	-	BAZ1B	chr7:72854728-72936608	81880	8247	65.565	59.7792	84.2259	80.9842
ENSG00000115159	857.26	-0.776055	0.130562	-5.19507	2.04645e-07	1.79469e-06	protein_coding	+	GPD2	chr2:157291802-157470247	178445	10469	13.6282	16.7643	9.24903	8.273
ENSG00000096717	1629.94	-0.56156	0.0890942	-5.19203	2.08016e-07	1.8233e-06	protein_coding	+	SIRT1	chr10:69644427-69678147	33720	9377	28.2631	26.9934	19.5818	17.7374
ENSG00000115363	304.588	1.04788	0.183435	5.19152	2.08587e-07	1.82734e-06	protein_coding	-	EVA1A	chr2:75696428-75796848	100420	6858	10.0956	9.78549	19.6102	22.9836
ENSG00000071537	2111.14	0.547066	0.0863961	5.18669	2.14063e-07	1.87406e-06	protein_coding	-	SEL1L	chr14:81937893-82000205	62312	10677	16.692	18.2283	24.0377	27.1678
ENSG00000198242	4552.13	0.400631	0.0580497	5.18662	2.14143e-07	1.87406e-06	protein_coding	+	RPL23A	chr17:27046411-27051377	4966	3984	415.893	424.623	550.376	560.509
ENSG00000128714	1751.9	-0.526694	0.0824475	-5.18359	2.1766e-07	1.90384e-06	protein_coding	+	HOXD13	chr2:176957619-176960666	3047	2238	64.3722	60.6229	42.8606	43.6144
ENSG00000023608	558.489	0.819952	0.139425	5.18315	2.18168e-07	1.90729e-06	protein_coding	+	SNAPC1	chr14:62229075-62263146	34071	2646	6.92559	6.91126	12.8652	11.9676
ENSG00000144485	149.496	-1.42666	0.258128	-5.18203	2.19484e-07	1.91779e-06	protein_coding	-	HES6	chr2:239146908-239149303	2395	7287	6.96826	7.99846	2.24646	2.69961
ENSG00000170142	1729.04	-0.544117	0.0859258	-5.17923	2.22801e-07	1.94576e-06	protein_coding	+	UBE2E1	chr3:23847394-23932807	85413	6094	102.82	94.7916	66.6984	68.2863
ENSG00000138835	335.165	-1.00913	0.17636	-5.17855	2.23618e-07	1.95189e-06	protein_coding	+	RGS3	chr9:116207011-116360018	153007	24802	13.8888	14.5401	6.95619	6.72603
ENSG00000183091	1381.59	0.700645	0.116394	5.1781	2.24162e-07	1.95562e-06	protein_coding	-	NEB	chr2:152341850-152591001	249151	34538	5.7399	6.7581	10.4317	10.0692
ENSG00000135318	1206.15	-0.628341	0.102156	-5.17722	2.2522e-07	1.96382e-06	protein_coding	+	NT5E	chr6:86159809-86205500	45691	6764	39.088	42.1043	27.7412	24.5571
ENSG00000104093	705.549	-0.761874	0.128331	-5.17685	2.25665e-07	1.96667e-06	protein_coding	-	DMXL2	chr15:51739908-51915030	175122	21504	7.78292	7.74752	4.83132	4.23067
ENSG00000029363	7674.32	0.384091	0.0549571	5.17669	2.25852e-07	1.96728e-06	protein_coding	-	BCLAF1	chr6:136578001-136610989	32988	26169	130.519	119.205	167.006	159.291
ENSG00000147065	11902.3	-0.318918	0.042361	-5.17316	2.30169e-07	2.00385e-06	protein_coding	+	MSN	chrX:64808257-64961791	153534	6754	204.846	201.959	161.087	164.834
ENSG00000104671	842.112	0.685949	0.113609	5.17264	2.30813e-07	2.00838e-06	protein_coding	+	DCTN6	chr8:30013813-30041156	27343	3274	41.488	39.1466	63.7947	66.984
ENSG00000167383	122.744	1.47968	0.268851	5.17254	2.3093e-07	2.00838e-06	protein_coding	-	ZNF229	chr19:44921685-44952766	31081	14572	0.718347	0.629279	2.36492	1.92157
ENSG00000172731	357.581	-1.04286	0.182821	-5.17231	2.31217e-07	2.00984e-06	protein_coding	-	LRRC20	chr10:72058729-72142382	83653	6469	11.6934	13.1468	4.96362	6.71423
ENSG00000167771	57.3993	-1.97712	0.354234	-5.16654	2.38466e-07	2.07177e-06	protein_coding	-	RCOR2	chr11:63678693-63684316	5623	3598	3.3174	2.8745	0.477603	0.654071
ENSG00000182054	2474.6	-0.490223	0.0756995	-5.16316	2.42818e-07	2.10849e-06	protein_coding	-	IDH2	chr15:90626277-90645736	19459	4067	111.072	107.145	75.7046	79.2004
ENSG00000184281	903.43	0.679273	0.112556	5.16177	2.4462e-07	2.12304e-06	protein_coding	+	TSSC4	chr11:2421718-2425106	3388	9579	30.9759	30.5737	47.5475	51.7727
ENSG00000184110	14054.9	-0.370129	0.0524391	-5.1587	2.4867e-07	2.15707e-06	protein_coding	+	EIF3C	chr16:28699879-28747051	47172	9911	258.784	263.592	190.427	213.274
ENSG00000135090	1558.87	0.549752	0.08743	5.15594	2.52357e-07	2.18792e-06	protein_coding	-	TAOK3	chr12:118587606-118810750	223144	16081	23.9746	24.1527	36.2024	34.552
ENSG00000164062	950.401	0.664814	0.109866	5.15584	2.52502e-07	2.18805e-06	protein_coding	+	APEH	chr3:49711435-49721396	9961	8243	23.1854	23.9106	38.6413	36.6584
ENSG00000119661	508.58	0.903506	0.156569	5.15339	2.55814e-07	2.2156e-06	protein_coding	+	DNAL1	chr14:74111578-74170435	58857	11796	12.0669	9.98619	21.2461	20.8987
ENSG00000113638	196.432	1.28867	0.231977	5.15023	2.60171e-07	2.25101e-06	protein_coding	-	TTC33	chr5:40714577-40756077	41500	5258	3.23206	4.75743	10.7549	10.198
ENSG00000183908	26.5763	-2.60728	0.424491	-5.1503	2.60066e-07	2.25101e-06	protein_coding	+	LRRC55	chr11:56949221-56959191	9970	5408	0.727294	0.568553	0.0115288	0.0295043
ENSG00000113194	3019.04	0.443659	0.0668495	5.14978	2.60796e-07	2.25525e-06	protein_coding	+	FAF2	chr5:175874629-175937075	62446	6918	34.119	31.9567	44.985	45.0312
ENSG00000145495	3571.02	0.445172	0.0671541	5.14892	2.61997e-07	2.26447e-06	protein_coding	+	MARCH6	chr5:10353815-10440500	86685	17109	44.2363	41.4085	56.694	60.103
ENSG00000272825	167.251	-1.3299	0.240786	-5.14583	2.66346e-07	2.30087e-06	antisense	+	LL21NC02-1C16.2	chr21:46356218-46356869	651	651	24.1467	22.7434	8.6926	8.30897
ENSG00000120685	1902.72	0.596256	0.0966937	5.14526	2.67145e-07	2.30658e-06	protein_coding	-	PROSER1	chr13:39584003-39612252	28249	11630	16.5338	20.094	28.9883	26.66
ENSG00000170017	937.22	-0.688765	0.114912	-5.14413	2.68765e-07	2.31938e-06	protein_coding	+	ALCAM	chr3:105085753-105295744	209991	12533	14.3135	13.1958	8.13224	8.75873
ENSG00000005022	4671.4	0.424031	0.0631267	5.14156	2.72465e-07	2.3501e-06	protein_coding	+	SLC25A5	chrX:118602363-118605282	2919	2327	208.057	218.432	276.072	296.905
ENSG00000148843	7432	0.358631	0.050374	5.14093	2.73379e-07	2.35677e-06	protein_coding	+	PDCD11	chr10:105156405-105206049	49644	8454	54.4589	51.1856	67.3848	68.1576
ENSG00000131165	1961.58	0.527654	0.0834031	5.1387	2.76644e-07	2.38369e-06	protein_coding	-	CHMP1A	chr16:89710839-89724253	13414	11052	41.97	46.2785	62.3122	65.3272
ENSG00000166170	920.341	-0.750921	0.126998	-5.13809	2.77544e-07	2.39021e-06	protein_coding	-	BAG5	chr14:104022881-104029168	6287	12545	16.1288	16.8082	8.47919	10.8897
ENSG00000166394	18.436	-2.18911	0.432791	-5.13771	2.78112e-07	2.39388e-06	protein_coding	-	CYB5R2	chr11:7686331-7698453	12122	13217	1.62558	1.76197	0.118805	0.0140809
ENSG00000176393	1270.67	-0.651376	0.107591	-5.1374	2.78573e-07	2.39661e-06	protein_coding	+	RNPEP	chr1:201951500-201975275	23775	5642	42.3793	39.9659	25.1867	26.8474
ENSG00000140526	1771.75	-0.632838	0.104045	-5.13434	2.83129e-07	2.43456e-06	protein_coding	+	ABHD2	chr15:89630690-89745591	114901	12144	19.754	22.7515	12.2394	14.9891
ENSG00000185361	704.333	-0.747422	0.126551	-5.13313	2.84965e-07	2.44909e-06	protein_coding	+	TNFAIP8L1	chr19:4639530-4655580	16050	6899	11.4059	12.4999	6.88438	7.18424
ENSG00000078269	2908.8	0.505322	0.0791573	5.13274	2.85562e-07	2.45296e-06	protein_coding	+	SYNJ2	chr6:158402888-158520208	117320	16915	48.172	56.1767	75.8025	72.717
ENSG00000153786	1246.15	-0.622136	0.102103	-5.12962	2.9032e-07	2.49256e-06	protein_coding	-	ZDHHC7	chr16:85007787-85045141	37354	8006	30.3819	31.7635	21.4358	18.7544
ENSG00000205664	323.475	-1.06358	0.189343	-5.12866	2.91807e-07	2.50404e-06	protein_coding	-	RP11-706O15.1	chrX:3735569-3761898	26329	4239	27.0142	30.426	12.9793	13.3158
ENSG00000186480	1022.56	0.635233	0.104639	5.12845	2.92132e-07	2.50555e-06	protein_coding	+	INSIG1	chr7:155089486-155101945	12459	8058	22.4007	23.4279	36.6136	35.0457
ENSG00000119862	389.599	0.999426	0.176342	5.12624	2.95588e-07	2.53389e-06	protein_coding	+	LGALSL	chr2:64681103-64688515	7412	4899	4.41878	3.92533	9.61423	7.64937
ENSG00000065029	320.116	1.04406	0.185207	5.12411	2.9894e-07	2.56132e-06	protein_coding	+	ZNF76	chr6:35226686-35263762	37076	12494	4.76012	4.63954	9.68822	10.4319
ENSG00000008311	1073.42	-0.664686	0.110564	-5.1215	3.03117e-07	2.59577e-06	protein_coding	-	AASS	chr7:121715701-121784334	68633	7742	25.4289	23.3253	16.3165	14.2348
ENSG00000141150	473.387	-0.855604	0.148028	-5.11852	3.07941e-07	2.6344e-06	protein_coding	+	RASL10B	chr17:34058668-34070540	11872	3560	12.9171	12.4705	7.26881	6.53105
ENSG00000185567	120.813	-1.6085	0.296793	-5.11854	3.07916e-07	2.6344e-06	protein_coding	-	AHNAK2	chr14:105403581-105444694	41113	41309	0.742877	0.956388	0.297922	0.174944
ENSG00000067057	5529.15	-0.391267	0.0570073	-5.11752	3.09581e-07	2.64708e-06	protein_coding	+	PFKP	chr10:3108525-3179904	71379	6284	128.67	129.499	97.0418	99.5298
ENSG00000176105	3222.98	0.489917	0.0763678	5.1161	3.11914e-07	2.66566e-06	protein_coding	-	YES1	chr18:721588-812547	90959	8482	44.8771	39.0289	61.0563	57.095
ENSG00000110955	22742.9	-0.286812	0.0365736	-5.11268	3.17613e-07	2.71299e-06	protein_coding	-	ATP5B	chr12:57031959-57039798	7839	6380	838.04	847.012	681.466	699.202
ENSG00000110060	473.973	0.874279	0.152051	5.11248	3.17953e-07	2.7145e-06	protein_coding	-	PUS3	chr11:125763381-125773116	9735	3291	11.3228	12.3277	23.2	21.0767
ENSG00000152147	431.366	0.929832	0.162997	5.11229	3.18269e-07	2.71582e-06	protein_coding	+	GEMIN6	chr2:38978676-39012142	33466	5467	15.8366	14.0593	30.5208	27.8267
ENSG00000115266	66.4688	-1.8848	0.350206	-5.11207	3.18649e-07	2.71767e-06	protein_coding	+	APC2	chr19:1446300-1473243	26943	22675	1.81146	1.62894	0.330658	0.316001
ENSG00000184992	1633.15	-0.539193	0.0861694	-5.10904	3.23803e-07	2.76023e-06	protein_coding	+	BRI3BP	chr12:125478246-125515777	37531	6645	14.4187	14.1042	10.0226	9.53851
ENSG00000106355	981.701	0.666674	0.111291	5.10672	3.27805e-07	2.79293e-06	protein_coding	-	LSM5	chr7:32524951-32534895	9944	7513	77.6586	69.6918	123.485	112.35
ENSG00000160216	2840.08	0.436069	0.0659455	5.10561	3.29721e-07	2.80783e-06	protein_coding	+	AGPAT3	chr21:45285067-45406417	121350	18419	37.4944	38.4307	51.2687	51.6347
ENSG00000105402	1771.72	0.525586	0.083575	5.10341	3.33592e-07	2.8379e-06	protein_coding	-	NAPA	chr19:47990894-48018497	27603	15613	47.0227	48.1384	71.1909	66.3519
ENSG00000117500	2936.06	0.453036	0.0693049	5.10347	3.33475e-07	2.8379e-06	protein_coding	-	TMED5	chr1:93615299-93646285	30986	15096	47.1403	43.6946	63.5896	61.0495
ENSG00000182199	4640.73	-0.421835	0.063199	-5.1013	3.37328e-07	2.86823e-06	protein_coding	+	SHMT2	chr12:57623110-57628718	5608	17873	161.879	177.408	123.859	128.943
ENSG00000100811	3394.04	0.453876	0.0695005	5.10118	3.37551e-07	2.86867e-06	protein_coding	+	YY1	chr14:100704635-100749129	44494	9295	40.6348	38.2943	52.9229	55.3734
ENSG00000144824	540.87	-0.837349	0.14525	-5.0999	3.39826e-07	2.88654e-06	protein_coding	+	PHLDB2	chr3:111451344-111695364	244020	28306	6.68936	6.1122	3.4154	3.61452
ENSG00000037637	1032.83	0.63135	0.104538	5.09709	3.44911e-07	2.92825e-06	protein_coding	-	FBXO42	chr1:16573334-16678949	105615	10149	11.3493	11.6146	17.2544	18.5431
ENSG00000154127	299.286	-1.28101	0.232455	-5.09698	3.45113e-07	2.92848e-06	protein_coding	+	UBASH3B	chr11:122526383-122685181	158798	10467	5.9517	5.49101	1.74745	2.64547
ENSG00000182827	1476.16	0.548375	0.0881855	5.09627	3.46412e-07	2.93801e-06	protein_coding	-	ACBD3	chr1:226332380-226374431	42051	3857	20.0777	18.7787	28.5189	28.5342
ENSG00000138614	1099.51	0.606263	0.0995983	5.0961	3.46723e-07	2.93917e-06	protein_coding	-	VWA9	chr15:65871091-65903627	32536	13758	28.1734	26.4275	41.801	41.7738
ENSG00000169981	255.817	1.0742	0.191966	5.0951	3.48554e-07	2.95319e-06	protein_coding	+	ZNF35	chr3:44690219-44702283	12064	7264	4.8947	4.8256	11.1577	10.149
ENSG00000272779	182.542	1.22502	0.221776	5.09496	3.48816e-07	2.95392e-06	pseudogene	+	LL22NC03-80A10.6	chr22:22657589-22664766	7177	1113	6.85237	6.40985	16.5057	16.5212
ENSG00000176903	1835.78	0.528867	0.0844263	5.0911	3.55999e-07	3.01323e-06	protein_coding	-	PNMA1	chr14:74178494-74181128	2634	2634	31.2032	31.0226	43.7957	46.2741
ENSG00000182197	3449.1	0.411388	0.061295	5.08854	3.60831e-07	3.05259e-06	protein_coding	-	EXT1	chr8:118806729-119124092	317363	9199	59.6655	60.3672	81.1314	78.7725
ENSG00000162885	297.047	-1.06697	0.190963	-5.08803	3.61802e-07	3.05925e-06	protein_coding	-	B3GALNT2	chr1:235613238-235667781	54543	7775	13.4832	11.9599	6.26756	5.4282
ENSG00000123144	3178.73	0.456627	0.0702667	5.08474	3.68132e-07	3.10964e-06	protein_coding	-	C19orf43	chr19:12841454-12845589	4135	3566	167.983	186.377	245.486	241.916
ENSG00000128928	879.942	-0.724838	0.123329	-5.08475	3.68107e-07	3.10964e-06	protein_coding	+	IVD	chr15:40697686-40728146	30460	13606	22.8207	27.0079	15.2659	14.5501
ENSG00000226539	443.834	-0.892384	0.156595	-5.08373	3.70087e-07	3.12458e-06	pseudogene	+	AC012512.1	chr2:224569338-224570055	717	717	54.8592	50.3925	26.9815	28.4186
ENSG00000150551	254.117	1.10241	0.198337	5.07893	3.79573e-07	3.20305e-06	protein_coding	-	LYPD1	chr2:133402426-133429152	26726	3219	4.76788	5.61234	11.1869	12.1266
ENSG00000104081	1178.55	-0.712659	0.120959	-5.07776	3.81918e-07	3.22122e-06	protein_coding	-	BMF	chr15:40380091-40401093	21002	11892	26.2842	25.9256	17.9386	13.7169
ENSG00000184588	464.434	0.942586	0.166586	5.07452	3.88469e-07	3.27483e-06	protein_coding	+	PDE4B	chr1:66258197-66840259	582062	18197	6.55329	6.01602	12.9875	11.7883
ENSG00000237649	2606.3	0.529289	0.0847941	5.07414	3.89251e-07	3.27977e-06	protein_coding	+	KIFC1	chr6:33359313-33377701	18388	4198	50.3953	56.9735	78.7772	76.7432
ENSG00000090097	274.249	-1.15792	0.209562	-5.07352	3.90521e-07	3.28882e-06	protein_coding	-	PCBP4	chr3:51991470-52002426	10956	10867	9.85327	13.2989	4.67981	5.12998
ENSG00000007376	628.318	0.772941	0.133133	5.07239	3.92845e-07	3.30175e-06	protein_coding	-	RPUSD1	chr16:834974-838397	3423	8393	14.9462	16.7068	26.1264	28.6503
ENSG00000010292	4758.47	0.407614	0.0607408	5.07252	3.92576e-07	3.30175e-06	protein_coding	+	NCAPD2	chr12:6602522-6641121	38599	9965	50.9375	51.1364	68.9535	66.6575
ENSG00000125447	1040.75	-0.64206	0.107182	-5.07267	3.92265e-07	3.30175e-06	protein_coding	-	GGA3	chr17:73232694-73258444	25750	18260	23.829	23.3364	14.7143	15.2832
ENSG00000144369	206.974	-1.18062	0.213088	-5.07246	3.92703e-07	3.30175e-06	protein_coding	+	FAM171B	chr2:187558698-187630685	71987	5811	3.53306	3.19905	1.37844	1.44003
ENSG00000126091	218.225	-1.2004	0.218605	-5.07177	3.94139e-07	3.31096e-06	protein_coding	+	ST3GAL3	chr1:44171495-44396831	225336	8196	7.7679	8.45191	3.66694	2.97469
ENSG00000162734	4749.06	-0.395646	0.058507	-5.06313	4.12423e-07	3.46282e-06	protein_coding	+	PEA15	chr1:160175127-160185166	10039	4057	118.516	119.222	89.624	90.8263
ENSG00000119801	7437.96	0.362959	0.0520163	5.06224	4.14352e-07	3.47728e-06	protein_coding	+	YPEL5	chr2:30369807-30383399	13592	6805	168.739	178.024	227.574	218.838
ENSG00000164715	1474.66	0.542074	0.0875848	5.05914	4.2115e-07	3.53256e-06	protein_coding	+	LMTK2	chr7:97736197-97838945	102748	9124	8.23738	8.72486	12.4513	12.3432
ENSG00000124802	1409.45	0.550684	0.0893269	5.05739	4.2503e-07	3.56332e-06	protein_coding	-	EEF1E1	chr6:8073593-8102811	29218	2977	102.1	101.122	150.078	148.834
[truncated: 55,774 more rows]

## Sheet: siNKX2-2vsNC
Ens_id	baseMean	log2(siNKX2-2vsNC)	lfcSE	stat	pvalue	padj	Biotype	Strand	Hugo_Symbol	Locus	length	exonLen	NC_1_TPM	NC_2_TPM	NKX2-2_1_TPM	NKX2-2_2_TPM
ENSG00000119630	4940.63	-4.85296	0.0965074	-48.5376	0	0	protein_coding	-	PGF	chr14:75408537-75422487	13950	10091	163.548	172.156	4.85999	6.21738
ENSG00000166197	8418.58	2.00084	0.0487411	39.0018	0	0	protein_coding	+	NOLC1	chr10:103911933-103923627	11694	8269	46.7054	47.9	192.144	188.223
ENSG00000167460	11897	1.82024	0.0436434	39.4197	0	0	protein_coding	+	TPM4	chr19:16177831-16213813	35982	11655	111.187	113.085	390.841	403.816
ENSG00000196611	15122.5	-2.93928	0.0474324	-59.8511	0	0	protein_coding	-	MMP1	chr11:102660651-102668891	8240	1960	668.076	665.866	85.2001	87.6263
ENSG00000081277	31647.3	-1.37261	0.0369163	-34.4774	1.75127e-260	6.09091e-257	protein_coding	+	PKP1	chr1:201252580-201302121	49541	6734	476.493	488.78	182.465	189.692
ENSG00000136295	11356.1	-1.62619	0.0443941	-34.3825	4.60002e-259	1.33324e-255	protein_coding	+	TTYH3	chr7:2671585-2704436	32851	10104	193.89	202.128	63.6435	64.2639
ENSG00000135916	3804.1	-2.19417	0.0642697	-32.5791	8.10233e-233	2.01285e-229	protein_coding	+	ITM2C	chr2:231729354-231743963	14609	5215	183.821	191.096	39.5789	41.6804
ENSG00000152104	5209.54	-1.91671	0.0573243	-31.6906	2.09624e-220	4.55671e-217	protein_coding	-	PTPN14	chr1:214522039-214725792	203753	19609	54.7219	53.3399	14.6406	13.8085
ENSG00000113140	14889.1	-1.37077	0.0401575	-31.6492	7.78548e-220	1.50433e-216	protein_coding	-	SPARC	chr5:151040657-151066726	26069	7297	897.432	896.686	350.826	341.438
ENSG00000196139	6687.76	-1.72252	0.0519629	-31.2279	4.45556e-214	7.74822e-211	protein_coding	+	AKR1C3	chr10:5077546-5149878	72332	6728	419.431	408.683	122.236	127.645
ENSG00000182492	3840	-2.04946	0.0635907	-30.6545	2.30222e-206	3.63961e-203	protein_coding	+	BGN	chrX:152760397-152775012	14615	5237	141.404	143.002	33.3867	34.7953
ENSG00000124767	5507.97	-2.00076	0.0624018	-30.4629	8.08891e-204	1.17222e-200	protein_coding	-	GLO1	chr6:38643701-38670917	27216	3853	220.604	208.019	50.541	55.8039
ENSG00000089597	11769.9	1.45523	0.0448949	30.1925	2.97111e-200	3.97443e-197	protein_coding	-	GANAB	chr11:62392298-62414104	21806	8673	77.6758	76.4627	207.466	216.396
ENSG00000110092	60375.8	-1.15659	0.0358964	-29.439	1.74283e-190	2.16485e-187	protein_coding	+	CCND1	chr11:69455855-69469242	13387	7023	1250.29	1242.33	547.766	568.849
ENSG00000173706	2271.16	-2.41875	0.0834904	-27.7544	1.54204e-169	1.78774e-166	protein_coding	-	HEG1	chr3:124684554-124774802	90248	15172	33.6498	35.2301	6.06907	6.6005
ENSG00000130294	16549	1.30032	0.0437494	27.4416	8.74069e-166	9.50003e-163	protein_coding	-	KIF1A	chr2:241653181-241759725	106544	17893	77.1609	76.6296	191.339	188.287
ENSG00000213694	3403.27	-2.01038	0.0699618	-27.3063	3.5675e-164	3.64934e-161	protein_coding	+	S1PR3	chr9:91606362-91619925	13563	12708	47.1105	46.1056	11.0441	11.8699
ENSG00000143924	2700.14	-2.1063	0.0735845	-27.259	1.29978e-163	1.25574e-160	protein_coding	+	EML4	chr2:42396490-42559688	163198	12921	46.6872	45.3821	10.6172	10.5272
ENSG00000113648	3803.75	-1.93142	0.06746	-27.151	2.46315e-162	2.25443e-159	protein_coding	-	H2AFY	chr5:134669590-134735604	66014	27357	160.641	156.347	39.8606	42.5904
ENSG00000171604	1804.73	-2.73503	0.0977938	-26.8843	3.35377e-159	2.91611e-156	protein_coding	+	CXXC5	chr5:139026884-139063467	36583	11893	55.6449	55.3994	8.1882	8.01327
ENSG00000112893	7233.21	-1.71999	0.0630554	-25.6972	1.25688e-145	1.04082e-142	protein_coding	+	MAN2A1	chr5:109025067-109205326	180259	13334	138.742	124.942	38.027	41.5161
ENSG00000164104	4711.04	-1.81182	0.0666626	-25.6849	1.72479e-145	1.36336e-142	protein_coding	-	HMGB2	chr4:174252846-174256276	3430	4718	284.527	257.519	77.6302	75.4934
ENSG00000060749	4131.29	-1.79235	0.0672411	-25.1714	8.23264e-140	6.22459e-137	protein_coding	+	QSER1	chr11:32914724-33014862	100138	15338	45.7982	41.5536	12.5996	12.4238
ENSG00000131504	5496.65	1.46083	0.0543339	25.0509	1.70599e-138	1.23613e-135	protein_coding	-	DIAPH1	chr5:140894583-140998622	104039	15164	30.7066	29.6438	84.6905	82.076
ENSG00000134443	919.724	-3.82297	0.147148	-24.9877	8.31892e-138	5.78664e-135	protein_coding	+	GRP	chr18:56887400-56898006	10606	2766	135.433	139.283	7.41405	10.3802
ENSG00000166828	1272.11	2.96741	0.116371	24.6075	1.0502e-133	7.0242e-131	protein_coding	+	SCNN1G	chr16:23194036-23228204	34168	3494	4.75712	6.03826	41.716	46.0133
ENSG00000151012	3643.2	1.71733	0.0657959	24.5865	1.7594e-133	1.13319e-130	protein_coding	-	SLC7A11	chr4:139085251-139163503	78252	9851	11.0814	10.1696	35.6318	34.718
ENSG00000110422	3410.04	-1.96426	0.0766122	-24.3354	8.26871e-131	5.13546e-128	protein_coding	+	HIPK3	chr11:33278218-33378569	100351	9769	47.9501	43.9964	10.8651	12.4727
ENSG00000130508	12149.6	-1.28842	0.049555	-23.9881	3.70322e-127	2.22066e-124	protein_coding	-	PXDN	chr2:1635659-1748624	112965	16156	149.17	151.604	59.3345	63.4615
ENSG00000140859	4460.49	1.58311	0.061868	23.978	4.71481e-127	2.73302e-124	protein_coding	-	KIFC3	chr16:57792129-57896957	104828	17654	59.7419	65.5216	188.798	188.669
ENSG00000143815	2404.88	-2.29101	0.0915147	-23.9353	1.31455e-126	7.3742e-124	protein_coding	-	LBR	chr1:225589204-225616627	27423	8791	79.8418	72.2933	13.9353	16.575
ENSG00000139645	5260.44	1.34451	0.0523555	23.7756	5.97445e-125	3.24674e-122	protein_coding	-	ANKRD52	chr12:56631591-56652175	20584	9563	22.0284	21.8642	55.5878	56.2519
ENSG00000162434	19345	-1.2858	0.0499581	-23.7425	1.31217e-124	6.91476e-122	protein_coding	-	JAK1	chr1:65298912-65432187	133275	7092	286.529	267.887	107.923	118.827
ENSG00000090776	4721.42	-1.45754	0.0572414	-23.7212	2.17732e-124	1.11364e-121	protein_coding	+	EFNB1	chrX:68048840-68061990	13150	3309	110.448	109.005	39.9359	39.6056
ENSG00000115414	98556	-0.985157	0.0381964	-23.1789	7.42565e-119	3.68949e-116	protein_coding	-	FN1	chr2:216225163-216300895	75732	30630	932.915	939.157	482.512	461.928
ENSG00000099875	2332.84	1.99201	0.0827493	22.867	9.90508e-116	4.7847e-113	protein_coding	-	MKNK2	chr19:2037470-2051243	13773	14399	30.474	34.078	135.676	124.275
ENSG00000185963	1942.25	2.00162	0.0834827	22.7799	7.2514e-115	3.40816e-112	protein_coding	-	BICD2	chr9:95473645-95527094	53449	8728	7.57444	7.88589	31.1161	31.6287
ENSG00000109436	1756.79	2.04355	0.0865883	22.4463	1.38992e-111	6.36071e-109	protein_coding	-	TBC1D9	chr4:141541919-141677274	135355	5975	7.08071	6.77194	28.9138	29.0305
ENSG00000169554	3330.33	-1.76146	0.0744888	-22.3112	2.8785e-110	1.28351e-107	protein_coding	-	ZEB2	chr2:145141648-145282147	140499	33927	56.9826	51.5458	16.3632	15.3415
ENSG00000082641	5282.18	1.48341	0.062162	22.2617	8.6873e-110	3.7768e-107	protein_coding	+	NFE2L1	chr17:46125691-46138849	13158	23415	44.2106	41.8231	126.128	115.656
ENSG00000105974	41116.6	-0.940675	0.0378021	-22.2439	1.29235e-109	5.48145e-107	protein_coding	+	CAV1	chr7:116164839-116201233	36394	9095	1104.23	1100.27	571.963	575.126
ENSG00000139514	5148.04	1.34975	0.0565958	22.0882	4.10779e-108	1.70082e-105	protein_coding	-	SLC7A1	chr13:30083547-30169825	86278	8285	21.9612	22.6478	56.1717	57.9878
ENSG00000174807	2061.43	-2.09805	0.0904919	-22.0776	5.19322e-108	2.10023e-105	protein_coding	-	CD248	chr11:66081958-66084515	2557	2557	74.8869	73.6582	15.4576	18.7092
ENSG00000188522	1069.05	2.51189	0.109501	22.0072	2.45575e-107	9.70579e-105	protein_coding	-	FAM83G	chr17:18872102-18908117	36015	11280	3.54004	3.70014	21.7642	20.7464
ENSG00000104825	1188.15	2.32622	0.101461	21.93	1.34428e-106	5.19488e-104	protein_coding	+	NFKBIB	chr19:39390340-39399533	9193	6499	13.5906	13.4002	68.3672	70.1426
ENSG00000116489	4055.95	-1.73226	0.0749264	-21.7916	2.786e-105	1.05323e-102	protein_coding	+	CAPZA1	chr1:113161795-113214241	52446	5143	120.783	118.93	33.0355	38.5142
ENSG00000119314	1351.8	-2.46122	0.109096	-21.6229	1.0939e-103	4.04744e-101	protein_coding	-	PTBP3	chr9:114980715-115095947	115232	11572	21.0786	18.4765	3.43027	3.55245
ENSG00000196182	4117.76	1.51869	0.0656716	21.6093	1.46721e-103	5.31559e-101	protein_coding	-	STK40	chr1:36805225-36851497	46272	9742	33.6293	37.4287	102.993	101.837
ENSG00000187239	7017.41	1.15505	0.0488422	21.6074	1.53064e-103	5.43223e-101	protein_coding	-	FNBP1	chr9:132649466-132805473	156007	8892	62.3733	62.4442	136.943	141.755
ENSG00000165801	1817.3	-2.03052	0.0898931	-21.4745	2.69877e-102	9.38631e-100	protein_coding	+	ARHGEF40	chr14:21538429-21558399	19970	15321	37.1883	37.1016	8.44292	9.46677
ENSG00000139112	1931.46	1.85606	0.082334	21.3316	5.78102e-101	1.97122e-98	protein_coding	+	GABARAPL1	chr12:10365057-10375727	10670	13942	27.5369	27.6709	102.822	99.3862
ENSG00000137558	1000.97	-2.76292	0.125477	-21.1599	2.23624e-99	7.47852e-97	protein_coding	+	PI15	chr8:75736772-75767264	30492	7769	13.8665	12.5388	1.82877	1.88849
ENSG00000142627	4150.23	-1.37367	0.060686	-20.9936	7.49855e-98	2.46037e-95	protein_coding	-	EPHA2	chr1:16450832-16482582	31750	4621	85.4068	84.7416	33.2277	32.1132
ENSG00000166501	6103.36	-1.27768	0.0562433	-20.9449	2.0866e-97	6.71963e-95	protein_coding	+	PRKCB	chr16:23847322-24231932	384610	12162	88.8143	86.4168	34.4488	37.5711
ENSG00000002834	4209.37	-1.4003	0.062278	-20.8857	7.22228e-97	2.28355e-94	protein_coding	+	LASP1	chr17:37026112-37078023	51911	12269	72.5788	74.7731	26.9345	28.623
ENSG00000154359	2595.89	-1.76936	0.0806735	-20.6985	3.57337e-95	1.10966e-92	protein_coding	-	LONRF1	chr8:12579403-12613582	34179	9318	66.415	60.7005	19.1957	17.664
ENSG00000227184	399.198	4.23031	0.195432	20.6934	3.97602e-95	1.21303e-92	protein_coding	-	EPPK1	chr8:144939497-144952632	13135	7995	0.340093	0.324889	7.72196	6.67105
ENSG00000069956	3445.42	1.47641	0.0668127	20.6082	2.31888e-94	6.95265e-92	protein_coding	+	MAPK6	chr15:52244303-52358462	114159	8171	23.7985	23.2592	63.5652	68.215
ENSG00000005007	2994.94	-1.50463	0.068573	-20.4906	2.61282e-93	7.70117e-91	protein_coding	+	UPF1	chr19:18942747-18979045	36298	12435	39.5765	39.7632	14.1814	13.5764
ENSG00000113013	13775.4	-0.959519	0.0420846	-20.4302	9.01064e-93	2.61158e-90	protein_coding	-	HSPA9	chr5:137890571-137911133	20562	7399	244.155	237.284	122.685	124.477
ENSG00000134294	11413.5	-1.02981	0.0456231	-20.3866	2.19882e-92	6.26844e-90	protein_coding	-	SLC38A2	chr12:46751972-46766650	14678	13912	188.52	178.531	89.3997	90.0107
ENSG00000132341	14255.9	-0.944938	0.0416011	-20.3166	9.16877e-92	2.57169e-89	protein_coding	+	RAN	chr12:131356424-131362223	5799	11475	810.06	818.945	413.901	431.088
ENSG00000060491	1206.28	2.16695	0.102382	20.1844	1.34161e-90	3.70326e-88	protein_coding	+	OGFR	chr20:61436187-61445352	9165	5235	8.08397	7.76376	36.8854	35.9139
ENSG00000168461	1033.71	-2.47659	0.11791	-20.1216	4.77534e-90	1.29755e-87	protein_coding	+	RAB31	chr18:9708162-9862548	154386	7891	28.2936	30.0309	5.46229	4.66067
ENSG00000250305	4204.67	-1.32503	0.0609241	-20.1148	5.47775e-90	1.46551e-87	protein_coding	+	KIAA1456	chr8:12803151-12889012	85861	24112	71.8271	72.7982	29.2904	28.1581
ENSG00000114850	8916.26	-1.10884	0.0503498	-20.0437	2.28885e-89	6.03076e-87	protein_coding	-	SSR3	chr3:156257929-156272973	15044	7138	330.476	349.855	154.481	160.132
ENSG00000162704	3549.91	-1.47528	0.068677	-20.0332	2.82958e-89	7.34424e-87	protein_coding	-	ARPC5	chr1:183592401-183604892	12491	8921	144.178	135.091	48.618	51.1681
ENSG00000106615	1826.14	-1.79279	0.0847329	-19.9792	8.36019e-89	2.138e-86	protein_coding	-	RHEB	chr7:151163098-151217206	54108	5163	121.654	115.057	33.3826	34.1005
ENSG00000124749	2057.52	-2.22104	0.106383	-19.9387	1.88011e-88	4.73841e-86	protein_coding	-	COL21A1	chr6:55921388-56258892	337504	10325	41.1297	34.1976	7.13395	8.62296
ENSG00000020181	3370.7	-1.39428	0.0651407	-19.8729	6.98555e-88	1.73541e-85	protein_coding	+	GPR124	chr8:37641709-37702414	60705	10351	51.1881	52.8198	19.2363	20.1276
ENSG00000096433	1263.74	2.00819	0.0964435	19.7827	4.19966e-87	1.02862e-84	protein_coding	+	ITPR3	chr6:33588142-33664351	76209	10975	3.66855	3.73	15.4649	14.8005
ENSG00000041982	13095	-1.04009	0.0476359	-19.7409	9.60935e-87	2.32092e-84	protein_coding	-	TNC	chr9:117782806-117880536	97730	14601	153.715	159.4	78.1733	73.7414
ENSG00000240184	3443.51	-1.4275	0.0673201	-19.7271	1.26187e-86	3.00602e-84	protein_coding	+	PCDHGC3	chr5:140855580-140892542	36962	4707	46.5598	46.8885	16.5118	18.027
ENSG00000189403	21695	-0.906464	0.0410393	-19.657	5.03414e-86	1.18302e-83	protein_coding	-	HMGB1	chr13:31032884-31191734	158850	9939	875.357	894.289	461.202	481.562
ENSG00000146352	2898.25	-1.72191	0.0828401	-19.5877	1.96845e-85	4.56418e-83	protein_coding	+	CLVS2	chr6:123317116-123394072	76956	12329	39.3486	35.4459	10.4466	11.9915
ENSG00000135318	1206.15	-2.24429	0.109474	-19.5748	2.53416e-85	5.79857e-83	protein_coding	+	NT5E	chr6:86159809-86205500	45691	6764	39.088	42.1043	8.4561	8.2276
ENSG00000103495	8173.97	1.17638	0.0551829	19.5127	8.5664e-85	1.93467e-82	protein_coding	+	MAZ	chr16:29817427-29823649	6222	15635	131.04	145.428	316.947	309.973
ENSG00000168056	1553.9	-1.94008	0.0945459	-19.46	2.39871e-84	5.3479e-82	protein_coding	-	LTBP3	chr11:65306276-65326401	20125	17038	56.3934	57.2019	14.2521	14.8648
ENSG00000078596	9799.46	-0.955735	0.0440346	-19.4398	3.55554e-84	7.8267e-82	protein_coding	-	ITM2A	chrX:78615881-78623164	7283	3846	471.42	472.559	241.462	244.378
ENSG00000196365	3213.98	1.42129	0.0680792	19.4153	5.73125e-84	1.24583e-81	protein_coding	-	LONP1	chr19:5691845-5720583	28738	10117	34.5782	36.7181	97.8909	94.2347
ENSG00000129250	3837.09	1.60642	0.0780228	19.3162	3.92586e-83	8.42848e-81	protein_coding	+	KIF1C	chr17:4901243-4931696	30453	9054	24.8081	25.1623	78.4762	75.0937
ENSG00000036448	1224.91	2.00372	0.0990597	19.2196	2.53823e-82	5.38291e-80	protein_coding	+	MYOM2	chr8:1993155-2113475	120320	10160	32.3445	30.9553	125.723	132.815
ENSG00000215021	4241.77	-1.28015	0.0621689	-18.9906	2.04159e-80	4.27751e-78	protein_coding	-	PHB2	chr12:7074490-7079988	5498	8154	231.744	242.967	96.6569	97.8886
ENSG00000177565	2577.22	-1.55731	0.0769181	-18.9549	4.02511e-80	8.33294e-78	protein_coding	-	TBL1XR1	chr3:176737143-176915261	178118	19754	41.8695	39.6351	14.0558	13.386
ENSG00000063978	2194.98	-1.52547	0.0752238	-18.9518	4.26881e-80	8.73349e-78	protein_coding	+	RNF4	chr4:2463947-2627047	163100	16329	78.0323	78.6987	26.7976	27.2167
ENSG00000187498	2360.85	1.47652	0.0729215	18.8834	1.56276e-79	3.16005e-77	protein_coding	-	COL4A1	chr13:110801318-110959496	158178	8522	10.4534	10.4314	29.3069	29.2394
ENSG00000115993	2244.72	-1.56419	0.0784021	-18.6817	6.97046e-78	1.39329e-75	protein_coding	-	TRAK2	chr2:202241930-202316302	74372	8285	25.3787	24.3654	8.10294	8.56897
ENSG00000107779	4086.38	-1.4711	0.0737772	-18.5955	3.49272e-77	6.90209e-75	protein_coding	+	BMPR1A	chr10:88516407-88692595	176188	11441	28.9426	25.415	10.0282	9.42044
ENSG00000112308	3731.75	1.24289	0.0615889	18.5638	6.31067e-77	1.23306e-74	protein_coding	-	C6orf62	chr6:24705089-24721064	15975	4945	36.923	35.4842	87.0258	85.061
ENSG00000163399	40215.3	-0.706103	0.0327118	-18.533	1.11865e-76	2.16149e-74	protein_coding	+	ATP1A1	chr1:116915290-116952883	37593	8737	694.46	693.577	424.307	425.927
ENSG00000157514	897.873	2.16042	0.111391	18.4883	2.56631e-76	4.90419e-74	protein_coding	-	TSC22D3	chrX:106956451-107020572	64121	11230	12.9036	12.8647	59.5072	58.5347
ENSG00000090861	6896.39	0.999959	0.0487037	18.4844	2.75615e-76	5.20972e-74	protein_coding	-	AARS	chr16:70286198-70323446	37248	5782	75.1315	74.9694	148.624	152.252
ENSG00000180440	1352.61	-2.05188	0.106022	-18.4075	1.14308e-75	2.13743e-73	protein_coding	+	SERTM1	chr13:37248049-37271976	23927	3205	32.9463	29.7178	6.97878	7.79606
ENSG00000152558	4658.19	-1.28117	0.064347	-18.3631	2.59508e-75	4.8009e-73	protein_coding	-	TMEM123	chr11:102267063-102341115	74052	8648	156.587	148.104	59.4985	65.3053
ENSG00000183853	10918.7	-0.884156	0.0429718	-18.2534	1.94358e-74	3.55778e-72	protein_coding	+	KIRREL	chr1:157963063-158070052	106989	13101	139.276	137.064	74.4001	75.0986
ENSG00000137166	1330.37	1.83252	0.0950353	18.234	2.7748e-74	5.02644e-72	protein_coding	+	FOXP4	chr6:41514164-41570122	55958	15165	8.25008	8.47763	30.3543	30.1799
ENSG00000091039	2361.53	-1.74032	0.0903143	-18.168	9.25157e-74	1.65861e-71	protein_coding	-	OSBPL8	chr12:76745577-76953589	208012	17885	42.6363	35.9247	11.6746	11.5186
ENSG00000133657	5718.55	-1.09595	0.054886	-18.1527	1.22187e-73	2.1682e-71	protein_coding	-	ATP13A3	chr3:194123401-194219093	95692	20486	126.178	126.043	57.0091	60.6478
ENSG00000155660	7765.51	-1.01179	0.0503964	-18.0997	3.20638e-73	5.63222e-71	protein_coding	-	PDIA4	chr7:148700154-148725733	25579	3655	167.891	162.071	79.4959	83.7656
ENSG00000121579	6334.27	-1.06127	0.0532143	-18.0709	5.40236e-73	9.39471e-71	protein_coding	-	NAA50	chr3:113435307-113465147	29840	12002	179.599	176.084	85.2825	84.6816
ENSG00000100934	2402.65	-1.71513	0.0895611	-18.0403	9.39793e-73	1.61812e-70	protein_coding	-	SEC23A	chr14:39501123-39578850	77727	14488	57.3404	64.6939	17.7125	18.9384
ENSG00000144231	1651.35	1.71638	0.0898767	17.9914	2.27394e-72	3.87684e-70	protein_coding	-	POLR2D	chr2:128603840-128615731	11891	5460	16.2135	17.1862	54.0569	57.2251
ENSG00000116133	10396.8	0.860336	0.0424378	17.922	7.94484e-72	1.34137e-69	protein_coding	-	DHCR24	chr1:55315306-55352891	37585	6304	100.811	100.636	183.05	183.195
ENSG00000135046	9458.6	0.986472	0.0496175	17.8724	1.93645e-71	3.23797e-69	protein_coding	+	ANXA1	chr9:75766673-75785309	18636	5406	296.924	280.936	587.839	559.565
ENSG00000085449	3195.3	-1.40021	0.0728992	-17.8406	3.41726e-71	5.65964e-69	protein_coding	-	WDFY1	chr2:224720433-224810104	89671	6658	78.8126	72.3166	27.4315	29.433
ENSG00000198053	7798.83	-0.973117	0.0490421	-17.8092	5.9956e-71	9.83617e-69	protein_coding	+	SIRPA	chr20:1875154-1920543	45389	4148	148.452	146.585	72.869	77.1228
ENSG00000100439	1410.75	1.81161	0.0963256	17.7716	1.17375e-70	1.90762e-68	protein_coding	+	ABHD4	chr14:23067146-23081265	14119	5776	19.5894	17.5915	67.7732	64.6151
ENSG00000187772	1890.56	-1.56345	0.0823976	-17.7623	1.38396e-70	2.22844e-68	protein_coding	+	LIN28B	chr6:105404923-105531207	126284	5501	33.8299	31.4404	10.8639	11.0089
ENSG00000164442	6995.26	-1.02469	0.0521089	-17.7532	1.62692e-70	2.59561e-68	protein_coding	-	CITED2	chr6:139693393-139695757	2364	3775	224.283	219.274	105.749	111.723
ENSG00000116237	4235.77	1.15209	0.0593249	17.7419	1.99185e-70	3.14893e-68	protein_coding	-	ICMT	chr1:6281253-6296032	14779	7953	36.1072	37.4468	83.1267	80.9518
ENSG00000135387	38118.3	-0.713311	0.034672	-17.6933	4.72602e-70	7.4041e-68	protein_coding	+	CAPRIN1	chr11:34073230-34122703	49473	14779	818.423	794.21	488.008	494.798
ENSG00000133226	4018.63	-1.33384	0.0698211	-17.6813	5.84331e-70	9.07279e-68	protein_coding	+	SRRM1	chr1:24958207-24999758	41551	14365	82.1467	82.1472	34.3294	30.4421
ENSG00000177469	1796.25	1.5821	0.0839862	17.6533	9.60509e-70	1.47816e-67	protein_coding	-	PTRF	chr17:40554470-40575535	21065	3826	13.961	14.5422	44.6997	41.5225
ENSG00000138592	1624.19	-1.91352	0.102758	-17.6522	9.78118e-70	1.49206e-67	protein_coding	+	USP8	chr15:50716577-50793280	76703	15378	34.4389	34.864	9.81828	8.24003
ENSG00000196642	5231.82	1.05018	0.0539305	17.6255	1.56861e-69	2.372e-67	protein_coding	+	RABL6	chr9:139702374-139735639	33265	17485	59.4746	60.4866	122.775	126.383
ENSG00000105048	652.308	2.49545	0.136225	17.5618	4.83342e-69	7.24597e-67	protein_coding	-	TNNT1	chr19:55644162-55660722	16560	4105	15.7242	18.1615	101.404	98.2458
ENSG00000198722	1411.22	1.69616	0.0914214	17.464	2.69246e-68	4.00187e-66	protein_coding	+	UNC13B	chr9:35161999-35405335	243336	7858	6.59942	6.50103	21.5336	21.4759
ENSG00000183283	3570.19	-1.23137	0.0652092	-17.3585	1.70243e-67	2.50892e-65	protein_coding	+	DAZAP2	chr12:51632076-51665146	33070	14451	177.079	176.136	72.4862	77.2592
ENSG00000090273	4807.3	1.06505	0.0557763	17.3093	4.0005e-67	5.84611e-65	protein_coding	+	NUDC	chr1:27226729-27273353	46624	3099	88.9285	92.6253	190.783	190.278
ENSG00000117523	7910.68	-0.994228	0.0517041	-17.3028	4.48106e-67	6.49381e-65	protein_coding	+	PRRC2C	chr1:171454651-171562650	107999	17535	61.1322	60.2945	30.3411	30.4602
ENSG00000074695	4180.47	-1.27802	0.0683484	-17.2421	1.2831e-66	1.84406e-64	protein_coding	-	LMAN1	chr18:56995055-57027194	32139	7869	73.3352	70.2265	27.8883	31.0026
ENSG00000163430	5978.64	-1.27562	0.0682174	-17.2402	1.32476e-66	1.88832e-64	protein_coding	-	FSTL1	chr3:120111140-120170100	58960	10941	171.071	176.605	75.8299	66.9976
ENSG00000165997	2076.57	-1.68802	0.092335	-17.203	2.52222e-66	3.56597e-64	protein_coding	+	ARL5B	chr10:18948334-18970568	22234	7190	28.1602	24.2727	7.60365	8.45795
ENSG00000056097	4100.7	-1.28408	0.0691322	-17.1385	7.66602e-66	1.0751e-63	protein_coding	-	ZFR	chr5:32354456-32444867	90411	12137	52.8327	47.4224	19.9463	20.9758
ENSG00000176871	2137.39	-1.53827	0.0840195	-17.125	9.65504e-66	1.34321e-63	protein_coding	-	WSB2	chr12:118470712-118500235	29523	6180	71.0029	72.7685	22.9728	26.0876
ENSG00000179195	3287.47	1.30384	0.0704416	17.0991	1.50724e-65	2.08023e-63	protein_coding	+	ZNF664	chr12:124456392-124499986	43594	16513	20.0126	20.6186	48.1142	52.8504
ENSG00000003096	1366.68	-1.78759	0.0988895	-17.0703	2.46996e-65	3.3821e-63	protein_coding	-	KLHL13	chrX:117031776-117251303	219527	10211	29.822	29.225	8.04409	8.76155
ENSG00000166963	4518.24	1.0584	0.0561707	17.0693	2.50992e-65	3.40996e-63	protein_coding	+	MAP1A	chr15:43803156-43823818	20662	10939	14.3762	14.4235	30.5136	29.6495
ENSG00000134569	1003.69	-2.11136	0.118058	-17.0313	4.81308e-65	6.48833e-63	protein_coding	-	LRP4	chr11:46878419-46940193	61774	12008	13.8193	12.7291	2.80501	3.16797
ENSG00000077942	2841.46	-1.55357	0.0855245	-17.0037	7.71618e-65	1.03219e-62	protein_coding	+	FBLN1	chr22:45898118-45997015	98897	10478	116.309	125.63	39.1598	42.4013
ENSG00000092964	15313.8	-0.84246	0.0437558	-16.9744	1.27035e-64	1.68637e-62	protein_coding	+	DPYSL2	chr8:26371791-26515694	143903	10501	210.459	199.577	111.93	116.413
ENSG00000071054	5709.65	1.01044	0.0537506	16.9447	2.10456e-64	2.7726e-62	protein_coding	+	MAP4K4	chr2:102313312-102511149	197837	15962	51.3349	52.8748	106.046	104.443
ENSG00000067167	3016.38	-1.44168	0.0792975	-16.929	2.74867e-64	3.59394e-62	protein_coding	-	TRAM1	chr8:71485677-71520622	34945	5017	105.522	95.7696	34.6611	38.828
ENSG00000113594	1644.62	-1.57674	0.0873483	-16.91	3.79598e-64	4.92627e-62	protein_coding	-	LIFR	chr5:38475065-38608456	133391	14379	20.6131	20.0654	7.0079	6.48363
ENSG00000112335	2023.98	-1.50194	0.0829939	-16.9008	4.43546e-64	5.71353e-62	protein_coding	-	SNX3	chr6:108532426-108582464	50038	4018	98.3726	98.6373	32.7315	36.164
ENSG00000164754	6757.47	-1.10932	0.0599054	-16.8575	9.24026e-64	1.18153e-61	protein_coding	-	RAD21	chr8:117858174-117887105	28931	9878	116.858	105.598	50.2493	52.4749
ENSG00000221890	6212.26	-0.944184	0.0502574	-16.8026	2.33758e-63	2.9672e-61	protein_coding	-	NPTXR	chr22:39214457-39239987	25530	5779	82.4976	83.1395	42.4985	43.406
ENSG00000056998	1107.91	-2.16011	0.122968	-16.7488	5.78186e-63	7.28598e-61	protein_coding	+	GYG2	chrX:2746829-2800859	54030	8406	41.8208	40.7732	7.67603	10.3139
ENSG00000139726	3501.03	1.17563	0.0642591	16.7468	5.97909e-63	7.48031e-61	protein_coding	+	DENR	chr12:123237321-123255611	18290	4620	41.8706	41.8453	92.2007	97.8074
ENSG00000145391	1961.52	1.49425	0.0835346	16.6983	1.34942e-62	1.67617e-60	protein_coding	-	SETD7	chr4:140417095-140527853	110758	16490	9.42775	8.40858	25.7324	25.0024
ENSG00000173698	4032.92	-1.33253	0.0740091	-16.6636	2.41108e-62	2.97367e-60	protein_coding	-	GPR64	chrX:19007427-19140755	133328	15123	57.0944	52.4918	20.0796	23.1468
ENSG00000179010	6330.13	0.941401	0.0506368	16.6233	4.72521e-62	5.78672e-60	protein_coding	+	MRFAP1	chr4:6641818-6644472	2654	5739	119.032	119.653	228.046	231.404
ENSG00000117519	5511.8	-1.01931	0.0553924	-16.6034	6.58132e-62	8.00344e-60	protein_coding	-	CNN3	chr1:95362507-95392834	30327	6326	231.304	220.318	109.856	112.306
ENSG00000196083	5106.57	-1.09864	0.0603342	-16.5588	1.38336e-61	1.6706e-59	protein_coding	+	IL1RAP	chr3:190231840-190375843	144003	20517	105.604	98.6517	48.8935	46.1448
ENSG00000136848	1711.88	-1.58176	0.0895411	-16.554	1.4969e-61	1.79525e-59	protein_coding	+	DAB2IP	chr9:124329336-124547809	218473	12554	23.7119	24.6265	7.92255	8.03431
ENSG00000147100	1010.79	-1.88002	0.107694	-16.5243	2.45266e-61	2.92136e-59	protein_coding	+	SLC16A2	chrX:73641085-73753752	112667	8836	22.1632	22.767	5.9345	6.01913
ENSG00000196730	8320.54	-0.974763	0.0531425	-16.4673	6.30401e-61	7.4576e-59	protein_coding	+	DAPK1	chr9:90112143-90323548	211405	21413	127.727	126.514	61.5026	67.5666
ENSG00000254726	4064.21	1.15189	0.0641468	16.4062	1.72546e-60	2.02741e-58	protein_coding	-	MEX3A	chr1:156041804-156051789	9985	6783	25.8345	25.6828	54.8997	60.1143
ENSG00000101057	8568.35	0.927233	0.0507446	16.3084	8.60146e-60	1.00389e-57	protein_coding	+	MYBL2	chr20:42295754-42345136	49382	3173	133.469	139.481	264.588	255.603
ENSG00000168268	1445.98	-1.63975	0.0944733	-16.3041	9.23369e-60	1.07049e-57	protein_coding	-	NT5DC2	chr3:52558386-52569070	10684	9538	76.3008	79.8215	24.7569	24.6343
ENSG00000107731	605.555	-2.5971	0.152735	-16.2935	1.0972e-59	1.2636e-57	protein_coding	+	UNC5B	chr10:72972327-73062621	90294	6961	7.46428	7.36302	0.996544	1.30853
ENSG00000129038	3182.45	-1.29636	0.0737208	-16.2341	2.8935e-59	3.3104e-57	protein_coding	+	LOXL1	chr15:74218330-74244478	26148	5956	153.966	152.671	63.9446	60.0854
ENSG00000108861	1402.68	1.61787	0.0937246	16.2009	4.96625e-59	5.64465e-57	protein_coding	-	DUSP3	chr17:41843489-41856356	12867	12501	10.7541	10.6699	33.8831	32.7478
ENSG00000117289	558.485	2.68207	0.159132	16.1915	5.78987e-59	6.5371e-57	protein_coding	+	TXNIP	chr1:145438469-145442635	4166	7062	3.78313	3.21232	24.1249	23.7813
ENSG00000183741	3427.06	-1.13492	0.063954	-16.1911	5.82663e-59	6.5371e-57	protein_coding	-	CBX6	chr22:39257455-39268319	10864	11230	38.0022	38.0917	17.0024	17.4968
ENSG00000169136	3820.34	1.08206	0.0610423	16.095	2.76682e-58	3.08429e-56	protein_coding	+	ATF5	chr19:50431959-50437192	5233	5034	92.3715	95.5228	204.481	194.735
ENSG00000140157	2324.08	-1.35222	0.0778578	-16.0926	2.87423e-58	3.18363e-56	protein_coding	-	NIPA2	chr15:23004684-23034427	29743	9090	82.27	78.8901	30.0467	32.596
ENSG00000148180	572.124	-2.52389	0.150426	-16.051	5.62062e-58	6.18623e-56	protein_coding	+	GSN	chr9:123970072-124095121	125049	15532	25.4907	25.1687	4.42347	3.89953
ENSG00000167325	4760.8	-1.0557	0.0598798	-15.969	2.1004e-57	2.29723e-55	protein_coding	+	RRM1	chr11:4115937-4160106	44169	8489	103.755	100.627	47.407	50.5918
ENSG00000159023	7430.04	0.973645	0.0548746	15.9276	4.07822e-57	4.43251e-55	protein_coding	+	EPB41	chr1:29213603-29446553	232950	16803	81.6719	74.7225	151.546	156.361
ENSG00000081923	2057.67	-1.32888	0.0773897	-15.8846	8.10197e-57	8.75114e-55	protein_coding	-	ATP8B1	chr18:55313658-55470333	156675	9547	42.7041	41.6577	16.3468	16.9917
ENSG00000070814	4848.02	0.983097	0.0556389	15.8792	8.83482e-57	9.4838e-55	protein_coding	+	TCOF1	chr5:149737202-149779871	42669	17876	33.7265	35.1034	68.0309	68.4236
ENSG00000035862	2410.88	-1.2251	0.0709044	-15.8714	9.99295e-57	1.06612e-54	protein_coding	-	TIMP2	chr17:76849059-76921469	72410	9433	62.5534	61.1906	26.2192	26.4262
ENSG00000024526	1702.94	-1.92705	0.115284	-15.8563	1.27196e-56	1.34874e-54	protein_coding	-	DEPDC1	chr1:68939835-68962904	23069	8686	40.2471	35.552	8.48336	11.0146
ENSG00000011007	3207.79	1.14893	0.066197	15.854	1.31903e-56	1.39018e-54	protein_coding	+	TCEB3	chr1:24069645-24088549	18904	5965	26.167	25.0372	58.0933	55.9791
ENSG00000136193	6566.04	0.888308	0.0497874	15.8398	1.6522e-56	1.73083e-54	protein_coding	-	SCRN1	chr7:29959719-30029905	70186	12844	51.0069	50.4907	94.1062	94.1487
ENSG00000090924	1357.67	-1.69917	0.101009	-15.8359	1.75799e-56	1.83063e-54	protein_coding	+	PLEKHG2	chr19:39903225-39919054	15829	18977	37.2534	42.3879	11.7631	12.3685
ENSG00000147065	11902.3	-0.775936	0.0427292	-15.8246	2.10436e-56	2.17826e-54	protein_coding	+	MSN	chrX:64808257-64961791	153534	6754	204.846	201.959	116.841	120.441
ENSG00000145012	1477.78	1.69994	0.101523	15.767	5.24973e-56	5.40194e-54	protein_coding	+	LPP	chr3:187871072-188608460	737388	28854	4.54745	4.95982	16.4711	14.9158
ENSG00000114978	3016.47	-1.37868	0.081193	-15.7575	6.09942e-56	6.23935e-54	protein_coding	-	MOB1A	chr2:74379655-74406025	26370	8088	75.0369	68.4485	27.7209	26.9846
ENSG00000167491	5483.99	1.18436	0.0688638	15.7556	6.28974e-56	6.3964e-54	protein_coding	+	GATAD2A	chr19:19496635-19619740	123105	15853	51.6208	60.7676	125.718	131.005
ENSG00000187634	1097.89	-2.08556	0.126068	-15.7505	6.80888e-56	6.88409e-54	protein_coding	+	SAMD11	chr1:860260-879955	19695	5416	79.9842	87.5371	21.4345	16.8882
ENSG00000197256	3433.32	-1.10977	0.0643487	-15.7	1.51297e-55	1.52084e-53	protein_coding	-	KANK2	chr19:11274943-11308467	33524	16682	86.7368	87.5466	39.5818	40.8438
ENSG00000071564	5315.5	1.2649	0.0742502	15.6984	1.55028e-55	1.54939e-53	protein_coding	-	TCF3	chr19:1609291-1652604	43313	13286	60.088	67.4155	153.148	155.266
ENSG00000150990	2029.81	1.37749	0.0815829	15.6673	2.53021e-55	2.5143e-53	protein_coding	-	DHX37	chr12:125431371-125473668	42297	11402	14.5529	13.8042	38.5557	35.7468
ENSG00000153395	2816.07	1.17655	0.0688934	15.6345	4.23693e-55	4.18638e-53	protein_coding	-	LPCAT1	chr5:1456595-1524092	67497	11564	24.5879	24.8142	54.8957	57.3745
ENSG00000135069	4911.06	0.944137	0.0541025	15.6093	6.29563e-55	6.18537e-53	protein_coding	+	PSAT1	chr9:80912059-80945009	32950	2652	97.0871	98.9401	186.657	191.497
ENSG00000110921	1254.76	1.55576	0.0933475	15.6011	7.15289e-55	6.98813e-53	protein_coding	+	MVK	chr12:110011060-110035067	24007	9934	26.1432	26.4357	78.2894	78.2183
ENSG00000138297	1772.76	-1.46954	0.0879198	-15.5879	8.80115e-55	8.55039e-53	protein_coding	-	TIMM23	chr10:51592080-51623365	31285	4874	112.986	107.935	38.1227	40.7613
ENSG00000110492	2003.38	-1.39936	0.0834538	-15.5775	1.03467e-54	9.99607e-53	protein_coding	+	MDK	chr11:46402306-46405375	3069	5996	227.668	234.724	85.9662	87.7192
ENSG00000099968	1986.15	1.35246	0.0806157	15.5453	1.71135e-54	1.63519e-52	protein_coding	+	BCL2L13	chr22:18111621-18213388	101767	19370	23.3876	23.6081	59.987	61.0334
ENSG00000173120	3319.17	1.13251	0.0664551	15.5455	1.70754e-54	1.63519e-52	protein_coding	+	KDM2A	chr11:66886740-67025558	138818	25821	20.6811	22.1939	47.7328	46.6841
ENSG00000115866	1042.29	-1.93153	0.117905	-15.5348	2.01783e-54	1.91749e-52	protein_coding	-	DARS	chr2:136664247-136743670	79423	6309	41.1088	40.4189	9.60456	11.1825
ENSG00000253719	2305.82	1.21837	0.0722065	15.4961	3.68472e-54	3.48246e-52	protein_coding	+	ATXN7L3B	chr12:74931551-74935223	3672	3672	22.8023	23.5123	54.5656	53.8359
ENSG00000087460	17875.2	-0.72466	0.0404875	-15.4341	9.65193e-54	9.07282e-52	protein_coding	+	GNAS	chr20:57414773-57486247	71474	29644	725.896	746.012	439.619	450.152
ENSG00000232783	286.553	3.52137	0.218744	15.4173	1.25321e-53	1.17168e-51	pseudogene	+	AC073135.3	chr3:197836983-197838749	1766	2008	5.34381	7.90493	97.9885	82.049
ENSG00000113721	1597.79	-1.63933	0.0999964	-15.4004	1.62587e-53	1.51197e-51	protein_coding	-	PDGFRB	chr5:149493400-149535435	42035	10076	30.2408	33.9857	9.42658	10.8801
ENSG00000110987	1855.18	1.39245	0.0840143	15.3927	1.83347e-53	1.69596e-51	protein_coding	+	BCL7A	chr12:122457328-122499948	42620	9160	14.4112	14.5902	36.9629	39.909
ENSG00000073150	375.221	2.81202	0.175792	15.3555	3.25268e-53	2.99281e-51	protein_coding	+	PANX2	chr22:50609160-50618723	9563	4942	1.92537	2.17154	16.4922	14.7851
ENSG00000138593	1534.65	-1.75827	0.108182	-15.3351	4.45785e-53	4.0801e-51	protein_coding	-	SECISBP2L	chr15:49280673-49338760	58087	15319	18.5928	18.1071	4.80391	5.85132
ENSG00000138080	1676.2	-1.72829	0.106333	-15.3223	5.42774e-53	4.9418e-51	protein_coding	+	EMILIN1	chr2:27301435-27309271	7836	4361	33.637	33.3788	8.89959	10.9657
ENSG00000065308	4387.43	-0.984471	0.0578275	-15.3019	7.4308e-53	6.73029e-51	protein_coding	-	TRAM2	chr6:52362200-52441713	79513	6897	44.1074	44.2982	22.4964	22.0439
ENSG00000151208	2513.38	1.18681	0.0714298	15.2234	2.47448e-52	2.2296e-50	protein_coding	-	DLG5	chr10:79550549-79686378	135829	16926	12.556	12.4737	29.3544	27.9458
ENSG00000198833	1985.84	-1.40315	0.0856675	-15.2215	2.54739e-52	2.28346e-50	protein_coding	-	UBE2J1	chr6:90036344-90062567	26223	4282	30.7708	30.953	10.8024	12.3173
ENSG00000182768	3243.51	-1.10017	0.0658379	-15.2015	3.4573e-52	3.0832e-50	protein_coding	+	NGRN	chr15:90808891-90816463	7572	4083	102.799	105.229	48.2985	48.2836
ENSG00000068028	482.816	2.42498	0.152988	15.1686	5.70486e-52	5.0616e-50	protein_coding	-	RASSF1	chr3:50367219-50378411	11192	7391	6.36956	6.089	37.2454	33.2862
ENSG00000143420	2447.4	1.19353	0.072379	15.1175	1.24196e-51	1.09633e-49	protein_coding	-	ENSA	chr1:150573327-150602088	28761	13854	54.7384	55.9974	129.237	125.541
ENSG00000198015	1692.82	-1.42125	0.0879707	-15.0275	4.85135e-51	4.26086e-49	protein_coding	+	MRPL42	chr12:93861264-93897545	36281	10776	128.046	126.688	45.0853	49.0995
ENSG00000165097	723.626	-2.02914	0.128366	-15.0158	5.78426e-51	5.05469e-49	protein_coding	+	KDM1B	chr6:18155560-18224084	68524	5191	16.6929	16.339	3.69252	4.14771
ENSG00000101255	805.593	1.99058	0.126221	14.9802	9.88709e-51	8.55406e-49	protein_coding	+	TRIB3	chr20:361261-378203	16942	4084	7.10871	7.64469	32.4187	28.0541
ENSG00000157240	5990.8	-0.952573	0.0569437	-14.9803	9.87218e-51	8.55406e-49	protein_coding	+	FZD1	chr7:90893783-90898123	4340	4340	82.8458	83.4439	41.2117	44.4812
ENSG00000087074	986.751	1.72218	0.108335	14.9783	1.01737e-50	8.75847e-49	protein_coding	+	PPP1R15A	chr19:49375649-49379314	3665	4099	12.6315	12.6263	44.16	40.7456
ENSG00000112559	4396.9	-1.21589	0.0747833	-14.9319	2.04432e-50	1.75127e-48	protein_coding	+	MDFI	chr6:41604620-41621984	17364	5636	230.053	247.833	100.209	104.221
ENSG00000149547	3068.2	-1.10016	0.0671019	-14.9136	2.68794e-50	2.29134e-48	protein_coding	+	EI24	chr11:125439112-125454575	15463	10567	118.389	121.235	55.4089	55.8381
ENSG00000011426	4960.85	-0.977232	0.0589471	-14.8892	3.87167e-50	3.28431e-48	protein_coding	+	ANLN	chr7:36429415-36493400	63985	9445	82.5108	77.2782	40.498	40.4046
ENSG00000082014	482.597	-2.6507	0.170481	-14.8708	5.09753e-50	4.3032e-48	protein_coding	-	SMARCD3	chr7:150935850-150974982	39132	10650	38.8774	37.0127	6.2489	4.95894
ENSG00000179262	2642.32	1.18448	0.0729901	14.8675	5.36081e-50	4.5036e-48	protein_coding	+	RAD23A	chr19:13056669-13064456	7787	7544	46.4798	47.2172	107.241	107.03
ENSG00000144136	2429.19	-1.21768	0.0753019	-14.85	6.95814e-50	5.81741e-48	protein_coding	+	SLC20A1	chr2:113403434-113421404	17970	9251	72.607	73.7845	31.5523	30.9871
ENSG00000170004	7866.69	0.812119	0.0479878	14.8457	7.41875e-50	6.17283e-48	protein_coding	+	CHD3	chr17:7788124-7816078	27954	14127	70.7335	69.0665	121.203	124.68
ENSG00000130787	1295.29	1.56192	0.0985699	14.8382	8.29291e-50	6.86732e-48	protein_coding	+	HIP1R	chr12:123319000-123347507	28507	11092	10.7564	12.1622	34.5283	34.115
ENSG00000213281	4026.74	-1.26151	0.0785136	-14.806	1.33972e-49	1.10416e-47	protein_coding	-	NRAS	chr1:115247090-115259515	12425	4442	50.7957	45.6149	19.2436	20.6706
ENSG00000134013	658.67	-2.16986	0.140064	-14.7594	2.67731e-49	2.19615e-47	protein_coding	-	LOXL2	chr8:23154702-23282841	128139	9585	25.0759	24.5962	4.69	5.9621
ENSG00000122034	1946.35	1.32351	0.0830926	14.7342	3.88538e-49	3.17215e-47	protein_coding	+	GTF3A	chr13:27998681-28009958	11277	4601	45.908	47.8145	122.972	113.628
ENSG00000138604	1375.38	-1.52884	0.0971106	-14.7172	4.99753e-49	4.06108e-47	protein_coding	+	GLCE	chr15:69452923-69564556	111633	10948	28.6635	27.4881	9.52955	9.6557
ENSG00000129675	370.875	-2.73617	0.17801	-14.71	5.56084e-49	4.49781e-47	protein_coding	-	ARHGEF6	chrX:135747706-135864247	116541	7120	9.12684	9.36811	1.22323	1.32352
ENSG00000115738	3567.71	-1.08788	0.0672388	-14.7011	6.33838e-49	5.10299e-47	protein_coding	+	ID2	chr2:8818975-8824583	5608	4425	215.362	208.777	102.684	95.9044
ENSG00000198952	5473.39	0.917285	0.0556574	14.691	7.36472e-49	5.90195e-47	protein_coding	-	SMG5	chr1:156219015-156252620	33605	7548	56.9963	58.3633	111.993	106.421
ENSG00000105058	1673.11	1.39296	0.0881183	14.6833	8.25354e-49	6.5839e-47	protein_coding	+	FAM32A	chr19:16296191-16302857	6666	4171	30.8196	33.7687	85.3578	86.1012
ENSG00000115902	2577.92	1.14515	0.0713946	14.6471	1.40604e-48	1.11649e-46	protein_coding	+	SLC1A4	chr2:65215611-65250999	35388	10704	23.227	23.435	50.8926	52.875
ENSG00000183091	1381.59	1.78286	0.114984	14.6458	1.4333e-48	1.13296e-46	protein_coding	-	NEB	chr2:152341850-152591001	249151	34538	5.7399	6.7581	24.2585	19.7072
ENSG00000154978	1546.25	1.50503	0.0960399	14.6395	1.57175e-48	1.23677e-46	protein_coding	-	VOPP1	chr7:55503749-55640681	136932	12198	13.5811	15.7452	43.1989	41.1117
ENSG00000164129	410.13	-2.65792	0.173853	-14.6207	2.07198e-48	1.62305e-46	protein_coding	+	NPY5R	chr4:164265091-164273086	7995	4657	24.1336	23.2813	3.46523	3.43456
ENSG00000134222	910.511	-1.98768	0.129508	-14.5771	3.92738e-48	3.06265e-46	protein_coding	-	PSRC1	chr1:109822178-109825808	3630	8033	40.0182	40.2677	10.9919	8.52928
ENSG00000103202	1290.09	-1.56616	0.100758	-14.558	5.19749e-48	4.03501e-46	protein_coding	+	NME4	chr16:446725-460367	13642	8874	117.098	121.807	39.1316	40.3306
ENSG00000114450	1442.06	-1.72444	0.111625	-14.5559	5.35394e-48	4.138e-46	protein_coding	-	GNB4	chr3:179116990-179169378	52388	4824	50.2104	45.2347	12.4588	15.8958
ENSG00000153208	408.132	-2.79475	0.184923	-14.4823	1.56651e-47	1.20538e-45	protein_coding	+	MERTK	chr2:112656056-112787138	131082	8074	11.246	10.6835	1.26099	1.59328
ENSG00000183688	318.296	-3.04781	0.201175	-14.4743	1.76136e-47	1.34934e-45	protein_coding	-	FAM101B	chr17:289769-295730	5961	3619	10.1011	8.80202	0.993391	1.00613
ENSG00000151348	4430.63	-0.968634	0.0600718	-14.4662	1.98244e-47	1.51205e-45	protein_coding	+	EXT2	chr11:44117099-44266979	149880	10497	118.201	112.534	57.0706	60.465
ENSG00000244509	427.997	-2.67008	0.176875	-14.4377	2.99687e-47	2.27579e-45	protein_coding	+	APOBEC3C	chr22:39410088-39416357	6269	3588	13.3649	13.7622	1.81982	2.07168
ENSG00000175390	2132.73	1.18828	0.0758309	14.3609	9.10918e-47	6.88733e-45	protein_coding	+	EIF3F	chr11:7991798-8023409	31611	13959	51.8552	52.5342	118.856	120.611
ENSG00000065154	854.198	-2.03037	0.134648	-14.3364	1.29626e-46	9.75844e-45	protein_coding	-	OAT	chr10:126085872-126107545	21673	5162	33.3041	30.2475	6.52193	8.48999
ENSG00000177889	2980.89	-1.11921	0.0711705	-14.3303	1.41438e-46	1.06018e-44	protein_coding	-	UBE2N	chr12:93799449-93836038	36589	8632	159.326	157.838	75.9531	69.2767
ENSG00000105281	7857.43	0.767297	0.0466051	14.3243	1.54347e-46	1.15197e-44	protein_coding	-	SLC1A5	chr19:47278140-47291851	13711	5548	109.055	110.327	187.713	186.278
ENSG00000137486	776.034	-2.04253	0.135712	-14.3119	1.84537e-46	1.37141e-44	protein_coding	-	ARRB1	chr11:74975226-75062873	87647	8790	28.3586	26.9399	5.74039	7.20158
ENSG00000166900	651.08	2.14199	0.142986	14.2784	2.98326e-46	2.20761e-44	protein_coding	+	STX3	chr11:59480929-59573354	92425	12924	5.95275	6.55653	31.711	25.7966
ENSG00000015676	1842.41	1.43805	0.0938044	14.2746	3.15307e-46	2.32338e-44	protein_coding	-	NUDCD3	chr7:44418720-44530479	111759	15685	23.1604	24.2863	68.1489	61.9862
ENSG00000143870	10885.1	-0.752948	0.0458472	-14.249	4.54848e-46	3.33747e-44	protein_coding	-	PDIA6	chr2:10923517-10978103	54586	6648	260.214	252.379	148.526	155.215
ENSG00000100842	1391.33	-1.46489	0.095841	-14.2466	4.70327e-46	3.43655e-44	protein_coding	-	EFS	chr14:23825611-23834961	9350	6331	40.468	42.8275	14.3489	15.4616
ENSG00000188191	782.733	1.78374	0.118409	14.2179	7.09651e-46	5.16353e-44	protein_coding	-	PRKAR1B	chr7:588834-767287	178453	8159	13.7267	12.9974	48.1473	45.9253
ENSG00000160877	4942.73	0.973094	0.0614521	14.2157	7.3244e-46	5.30714e-44	protein_coding	+	NACC1	chr19:13228917-13251955	23038	5584	41.7902	46.0471	85.1198	87.9001
ENSG00000023516	1688.15	-1.35947	0.0886489	-14.2146	7.43671e-46	5.34398e-44	protein_coding	+	AKAP11	chr13:42846289-42897396	51107	9900	13.7294	12.6981	4.96248	5.23581
ENSG00000102225	3567.18	1.02263	0.0649459	14.2146	7.4349e-46	5.34398e-44	protein_coding	+	CDK16	chrX:47077259-47089396	12137	16079	58.0789	57.8233	115.473	121.003
ENSG00000174574	3636.91	0.994171	0.0631368	14.1705	1.39512e-45	9.98402e-44	protein_coding	+	AKIRIN1	chr1:39456895-39471731	14836	5013	52.7425	53.7258	107.583	105.279
ENSG00000100345	18696.3	0.70088	0.0425717	14.1202	2.85064e-45	2.03167e-43	protein_coding	-	MYH9	chr22:36677327-36784063	106736	11168	96.6671	98.4332	163.943	153.552
ENSG00000134824	15217.1	-0.652592	0.0391727	-14.1113	3.23756e-45	2.29801e-43	protein_coding	+	FADS2	chr11:61560452-61634826	74374	15311	513.383	517.985	324.701	330.804
ENSG00000128165	291.122	2.95457	0.201257	14.0658	6.1641e-45	4.35747e-43	protein_coding	+	ADM2	chr22:50919985-50924869	4884	9050	1.04886	1.10174	9.90441	8.72385
ENSG00000139318	5116.1	-0.870116	0.0548928	-14.037	9.25054e-45	6.51283e-43	protein_coding	-	DUSP6	chr12:89741009-89747048	6039	8155	153.672	156.218	83.4871	85.6541
ENSG00000153317	8379.06	-0.833803	0.0523115	-14.0335	9.71788e-45	6.81427e-43	protein_coding	-	ASAP1	chr8:131064353-131455906	391553	11816	144.205	137.734	75.7748	82.1124
ENSG00000117115	741.396	-1.87199	0.126238	-14.0312	1.00463e-44	7.01625e-43	protein_coding	-	PADI2	chr1:17393256-17445948	52692	11133	24.9353	24.5519	6.52379	6.63025
ENSG00000106537	4983.35	-1.04887	0.0677222	-14.0212	1.15607e-44	8.04165e-43	protein_coding	+	TSPAN13	chr7:16793160-16824161	31001	2290	154.155	138.22	67.0053	73.6926
ENSG00000182903	802.202	1.85278	0.125113	14.0139	1.28091e-44	8.87452e-43	protein_coding	-	ZNF721	chr4:419604-492945	73341	10281	6.31306	6.23672	22.8183	23.8801
ENSG00000119537	5625.97	0.852195	0.05371	14.0115	1.32581e-44	9.14917e-43	protein_coding	-	KDSR	chr18:60994959-61034743	39784	13657	89.7894	93.4816	165.849	165.73
ENSG00000023909	1364.62	1.65734	0.11127	14.0083	1.38675e-44	9.53183e-43	protein_coding	-	GCLM	chr1:94350761-94374966	24205	5640	13.7242	14.0136	39.8664	49.496
ENSG00000107443	1057.47	-1.67073	0.112315	-13.9942	1.69033e-44	1.15728e-42	protein_coding	+	CCNJ	chr10:97803151-97820627	17476	6671	18.5624	18.6519	5.52475	5.91885
ENSG00000111252	10032.6	-0.730178	0.0450958	-13.9805	2.05142e-44	1.39898e-42	protein_coding	+	SH2B3	chr12:111843752-111889427	45675	7428	112.957	113.573	69.2254	67.1312
ENSG00000152332	5819.8	-1.12713	0.0735186	-13.9778	2.1286e-44	1.44595e-42	protein_coding	+	UHMK1	chr1:162467041-162499419	32378	19185	71.1675	61.5722	28.2658	32.1905
ENSG00000180921	516.058	2.10814	0.143769	13.9575	2.83163e-44	1.91603e-42	protein_coding	-	FAM83H	chr8:144806103-144815971	9868	9258	2.11566	2.26487	9.84866	9.82987
ENSG00000152484	650.218	-2.11032	0.144126	-13.9381	3.71736e-44	2.50562e-42	protein_coding	-	USP12	chr13:27640293-27746033	105740	4488	12.3912	10.8389	2.36932	2.77928
ENSG00000127481	7795.57	0.972342	0.0626377	13.935	3.88378e-44	2.60768e-42	protein_coding	-	UBR4	chr1:19401000-19536770	135770	30567	29.8489	32.6803	64.5202	58.6015
ENSG00000175215	5368.77	-0.859208	0.0546169	-13.9076	5.69358e-44	3.80813e-42	protein_coding	-	CTDSP2	chr12:58213710-58240522	26812	9404	89.5756	93.0724	49.864	50.5848
ENSG00000254087	941.645	-1.71299	0.116369	-13.8672	1.00146e-43	6.67258e-42	protein_coding	+	LYN	chr8:56792372-56923940	131568	4557	27.0478	24.5281	7.79949	7.56542
ENSG00000118900	2886.05	1.06424	0.0697303	13.8368	1.52812e-43	1.01427e-41	protein_coding	+	UBN1	chr16:4896666-4932361	35695	14929	19.5884	20.8237	43.6409	41.2768
ENSG00000128714	1751.9	-1.27327	0.0848565	-13.8346	1.57642e-43	1.04236e-41	protein_coding	+	HOXD13	chr2:176957619-176960666	3047	2238	64.3722	60.6229	25.1301	26.1431
ENSG00000170312	3228.81	-1.01561	0.0663917	-13.8	2.54838e-43	1.67865e-41	protein_coding	+	CDK1	chr10:62538089-62554610	16521	6893	124.574	118.705	59.6504	60.1653
ENSG00000175224	3298.67	1.0169	0.066527	13.7904	2.91268e-43	1.91138e-41	protein_coding	+	ATG13	chr11:46638826-46696368	57542	23057	54.2756	53.4486	113.632	105.258
ENSG00000115252	1428.88	-1.4032	0.0946344	-13.7819	3.27424e-43	2.14057e-41	protein_coding	-	PDE1A	chr2:183004763-183387919	383156	8284	40.3418	38.1681	14.48	14.8357
ENSG00000065150	12703.7	-0.666995	0.0411658	-13.7799	3.36603e-43	2.19233e-41	protein_coding	+	IPO5	chr13:98605912-98676551	70639	16560	165.111	164.602	103.256	104.18
ENSG00000076706	789.052	-1.96954	0.13571	-13.7697	3.87861e-43	2.51675e-41	protein_coding	-	MCAM	chr11:119179241-119192231	12990	13676	35.0267	37.3221	9.25553	8.58468
ENSG00000107263	2566.96	1.109	0.0733282	13.7691	3.91281e-43	2.52951e-41	protein_coding	-	RAPGEF1	chr9:134452157-134615461	163304	10836	18.0406	18.5326	39.3344	40.0024
ENSG00000125971	1237.06	-1.53846	0.104644	-13.76	4.43255e-43	2.85489e-41	protein_coding	+	DYNLRB1	chr20:33104214-33128762	24548	3901	129.761	139.623	45.3329	45.7641
ENSG00000110619	2297.5	1.13103	0.0750056	13.7544	4.79423e-43	3.07644e-41	protein_coding	-	CARS	chr11:3022152-3078843	56691	14729	36.6833	39.331	84.4249	83.0476
ENSG00000118482	2509.62	1.10228	0.0729751	13.744	5.53494e-43	3.5387e-41	protein_coding	+	PHF3	chr6:64345725-64489229	143504	20913	11.1357	11.2388	23.4416	24.874
ENSG00000132718	522.65	-2.51742	0.175473	-13.7334	6.40322e-43	4.07883e-41	protein_coding	+	SYT11	chr1:155829300-155854990	25690	6432	9.11874	9.16654	1.79587	1.17249
ENSG00000156675	2001.08	1.1767	0.0784608	13.7318	6.54613e-43	4.15464e-41	protein_coding	-	RAB11FIP1	chr8:37716136-37756985	40849	19425	11.1451	10.6743	24.3276	25.3353
ENSG00000128272	6866	0.806471	0.0515005	13.7244	7.25501e-43	4.58781e-41	protein_coding	+	ATF4	chr22:39915700-39918691	2991	4113	235.158	246.556	427.65	416.486
ENSG00000124201	1206.18	1.41808	0.0961314	13.7197	7.7416e-43	4.87777e-41	protein_coding	-	ZNFX1	chr20:47854483-47894963	40480	15148	5.12796	5.33515	14.0646	14.245
ENSG00000146250	3406.27	-1.14875	0.0766143	-13.7004	1.01035e-42	6.34294e-41	protein_coding	+	PRSS35	chr6:84222194-84235423	13229	5039	84.7249	77.7407	33.9508	38.8765
ENSG00000182054	2474.6	-1.15914	0.0773638	-13.6989	1.0307e-42	6.44744e-41	protein_coding	-	IDH2	chr15:90626277-90645736	19459	4067	111.072	107.145	46.0291	51.0756
ENSG00000198924	3623.26	-0.988181	0.0649547	-13.6818	1.30485e-42	8.13311e-41	protein_coding	-	DCLRE1A	chr10:115594488-115614142	19654	6313	61.482	56.9775	29.9392	29.5393
ENSG00000066557	905.074	-1.70171	0.117289	-13.6587	1.79127e-42	1.1125e-40	protein_coding	-	LRRC40	chr1:70610488-70671303	60815	2869	28.7	26.3281	7.82596	8.72287
ENSG00000136167	1570.67	1.25851	0.0851096	13.6187	3.09872e-42	1.91768e-40	protein_coding	-	LCP1	chr13:46700055-46786006	85951	8891	20.062	20.4907	49.4381	48.3956
ENSG00000152580	2106.46	-1.49839	0.103094	-13.5781	5.40403e-42	3.33248e-40	protein_coding	-	IGSF10	chr3:151143172-151176497	33325	16180	17.2034	18.4561	5.50692	6.94757
ENSG00000114503	2571.23	-1.09895	0.0739363	-13.5199	1.19283e-41	7.32979e-40	protein_coding	-	NCBP2	chr3:196662273-196669468	7195	16587	96.903	92.4273	42.5136	45.3953
ENSG00000269728	505.759	-2.32774	0.164503	-13.5132	1.30719e-41	8.00425e-40	lincRNA	-	RP11-145M9.4	chr3:179113877-179115965	2088	2088	29.1168	25.3769	4.53659	5.68281
ENSG00000092820	4918.96	0.854776	0.0559649	13.4936	1.7062e-41	1.04108e-39	protein_coding	-	EZR	chr6:159186773-159240444	53671	5226	74.4077	75.5127	139.736	132.034
ENSG00000006016	5334.07	-0.813389	0.0529048	-13.4906	1.77642e-41	1.08014e-39	protein_coding	-	CRLF1	chr19:18683030-18718551	35521	3740	366.126	373.777	210.761	209.39
ENSG00000106333	1231.65	-1.46472	0.101347	-13.4732	2.2498e-41	1.36321e-39	protein_coding	+	PCOLCE	chr7:100199800-100205798	5998	6587	79.9554	83.4574	28.2142	30.1624
ENSG00000162734	4749.06	0.859047	0.0564944	13.4429	3.3903e-41	2.04713e-39	protein_coding	+	PEA15	chr1:160175127-160185166	10039	4057	118.516	119.222	222.252	210.001
ENSG00000086827	865.399	1.7178	0.120499	13.4352	3.76103e-41	2.26312e-39	protein_coding	-	ZW10	chr11:113603909-113644533	40624	4043	6.23988	5.77533	19.5968	20.935
ENSG00000088256	3013.65	1.06198	0.0717491	13.4165	4.83845e-41	2.9014e-39	protein_coding	+	GNA11	chr19:3094408-3124002	29594	8461	25.2713	25.9124	56.3631	51.0525
ENSG00000205978	431.502	-2.65522	0.189284	-13.3941	6.54711e-41	3.91251e-39	protein_coding	+	NYNRIN	chr14:24867992-24888494	20502	8067	8.83066	6.9811	0.99163	1.32655
ENSG00000137834	1607.54	-1.24857	0.0858353	-13.3898	6.93694e-41	4.13128e-39	protein_coding	+	SMAD6	chr15:66994566-67074338	79772	7923	78.8319	79.5851	33.6996	32.3746
ENSG00000084731	1524.01	1.32547	0.0916624	13.3787	8.05129e-41	4.77856e-39	protein_coding	-	KIF3C	chr2:26149471-26205618	56147	9427	12.31	11.7044	29.8538	30.9541
ENSG00000177764	1262.09	1.50541	0.105151	13.3774	8.19938e-41	4.84991e-39	protein_coding	+	ZCCHC3	chr20:277737-280965	3228	3228	9.01001	9.04216	27.1925	24.8951
ENSG00000196850	1960.26	-1.23576	0.0850275	-13.3696	9.10235e-41	5.36576e-39	protein_coding	-	PPTC7	chr12:110969120-111021125	52005	8135	17.2702	15.9994	6.94928	7.05246
ENSG00000175893	1279.68	-1.40128	0.0973951	-13.369	9.17052e-41	5.38768e-39	protein_coding	-	ZDHHC21	chr9:14611069-14693469	82400	9450	13.4722	12.5618	4.72386	5.01411
ENSG00000087245	1626.17	-1.41221	0.0983697	-13.3542	1.11885e-40	6.55109e-39	protein_coding	+	MMP2	chr16:55423612-55540603	116991	7247	32.5505	32.212	12.1306	11.8625
ENSG00000139800	621.108	-1.98381	0.141059	-13.3488	1.20329e-40	7.02187e-39	protein_coding	-	ZIC5	chr13:100615218-100624163	8945	4637	9.67421	9.68758	2.41073	2.28381
ENSG00000110048	2045.14	1.13022	0.077328	13.3321	1.50609e-40	8.75949e-39	protein_coding	-	OSBP	chr11:59341871-59383617	41746	6169	13.1278	13.4155	28.6169	29.8601
ENSG00000165916	10063.4	0.681923	0.0437238	13.3149	1.89521e-40	1.09859e-38	protein_coding	-	PSMC3	chr11:47440320-47447993	7673	3742	345.6	337.901	548.093	549.709
ENSG00000242539	423.774	-2.43908	0.175299	-13.2977	2.38558e-40	1.37825e-38	antisense	+	AC007620.3	chr3:179114749-179116979	2230	3018	33.2096	28.1513	5.07045	5.44661
ENSG00000144043	1996.58	1.10901	0.0760628	13.2741	3.27174e-40	1.88396e-38	protein_coding	-	TEX261	chr2:71213068-71222075	9007	8428	30.427	30.7109	66.5231	66.1271
ENSG00000106771	5009.2	-0.839928	0.0559082	-13.2423	4.99991e-40	2.86959e-38	protein_coding	-	TMEM245	chr9:111777432-111882225	104793	12767	61.1172	61.6102	33.6585	34.7456
ENSG00000125820	744.085	-1.9592	0.140404	-13.241	5.08476e-40	2.90868e-38	protein_coding	-	NKX2-2	chr20:21491648-21494664	3016	2090	33.349	32.3321	6.919	9.36605
ENSG00000187325	1230.59	-1.66456	0.118479	-13.2132	7.36295e-40	4.19809e-38	protein_coding	-	TAF9B	chrX:77385245-77395203	9958	3168	44.4653	37.5771	11.4899	13.8366
ENSG00000166341	283.669	-2.80521	0.202818	-13.2113	7.55492e-40	4.29347e-38	protein_coding	-	DCHS1	chr11:6642556-6677085	34529	10742	2.90662	3.30145	0.399075	0.393145
ENSG00000131473	7044.79	-0.747538	0.049057	-13.2059	8.11709e-40	4.59792e-38	protein_coding	-	ACLY	chr17:40023161-40086795	63634	9061	124.445	120.999	72.0763	73.8793
ENSG00000090054	953.334	-1.59455	0.113686	-13.1507	1.68537e-39	9.51578e-38	protein_coding	-	SPTLC1	chr9:94794281-94877666	83385	4510	50.9951	50.6668	15.536	17.4744
ENSG00000103653	2506.86	1.03856	0.0714932	13.1375	2.0086e-39	1.13041e-37	protein_coding	+	CSK	chr15:75074398-75095539	21141	10415	34.106	34.5514	71.5533	70.2042
ENSG00000153250	2734.52	-1.0136	0.0696327	-13.1264	2.32598e-39	1.3048e-37	protein_coding	-	RBMS1	chr2:161128662-161350305	221643	17142	78.0421	73.9996	38.0451	36.9216
ENSG00000136819	1622.23	1.23403	0.0869551	13.0524	6.15834e-39	3.44352e-37	protein_coding	-	C9orf78	chr9:132589569-132598142	8573	7141	31.7738	31.245	73.4027	76.1889
ENSG00000196950	744.544	-1.8913	0.137263	-13.0407	7.18192e-39	4.003e-37	protein_coding	+	SLC39A10	chr2:196440701-196602426	161725	9993	16.8915	15.0655	4.1191	4.2015
ENSG00000130779	2130.1	1.12028	0.0784811	13.0102	1.07129e-38	5.95201e-37	protein_coding	-	CLIP1	chr12:122755979-122907179	151200	28092	12.8162	13.2965	27.794	29.359
ENSG00000101188	1002.23	-1.56961	0.113253	-12.9897	1.40015e-38	7.75435e-37	protein_coding	+	NTSR1	chr20:61340189-61394123	53934	4232	14.0261	14.495	4.58028	4.82604
ENSG00000091592	242.824	-3.2179	0.235887	-12.9667	1.88959e-38	1.04318e-36	protein_coding	-	NLRP1	chr17:5402747-5522744	119997	21913	12.7804	11.4855	0.823766	1.25462
ENSG00000143369	1077.24	-1.43803	0.103305	-12.9598	2.06723e-38	1.13763e-36	protein_coding	+	ECM1	chr1:150480538-150486265	5727	7590	42.3258	43.6267	15.4402	15.8212
ENSG00000130638	3781.69	-0.925765	0.0637653	-12.958	2.11684e-38	1.16126e-36	protein_coding	+	ATXN10	chr22:46067678-46241187	173509	7893	153.46	146.681	81.3013	76.1335
ENSG00000148798	908.911	1.54564	0.111704	12.9485	2.39672e-38	1.31066e-36	protein_coding	+	INA	chr10:105036920-105050108	13188	3228	9.11944	9.83591	27.8305	28.5124
ENSG00000139880	1251.43	-1.31708	0.0942316	-12.9208	3.43615e-38	1.87318e-36	protein_coding	-	CDH24	chr14:23516271-23526747	10476	5271	36.4359	35.7961	14.207	14.4768
ENSG00000129422	1303.82	-1.37343	0.0986296	-12.9205	3.4503e-38	1.87502e-36	protein_coding	-	MTUS1	chr8:17501304-17658426	157122	25259	29.5781	31.2121	11.4505	11.7107
ENSG00000172935	191.246	-3.4202	0.250047	-12.8958	4.75608e-38	2.57658e-36	protein_coding	-	MRGPRF	chr11:68771863-68780877	9014	5274	11.598	11.8026	0.977514	0.758016
ENSG00000156642	2171.34	-1.15864	0.082243	-12.8825	5.65072e-38	3.04229e-36	protein_coding	-	NPTN	chr15:73852355-73926475	74120	6874	113.013	108.374	48.2143	50.2038
ENSG00000170881	1131.98	-1.49506	0.1084	-12.8826	5.63848e-38	3.04229e-36	protein_coding	+	RNF139	chr8:125486979-125500155	13176	3100	26.8366	28.6577	9.44428	9.89579
ENSG00000106263	11168.3	0.639336	0.0418911	12.8803	5.81145e-38	3.11917e-36	protein_coding	+	EIF3B	chr7:2393721-2420380	26659	14705	170.969	168.139	263.599	265.141
ENSG00000101384	1958.1	-1.13317	0.0803216	-12.8725	6.42863e-38	3.43981e-36	protein_coding	-	JAG1	chr20:10618332-10654694	36362	6956	23.0181	21.8687	10.2409	10.0779
ENSG00000176595	1113.42	-1.52103	0.110866	-12.8257	1.17698e-37	6.2784e-36	protein_coding	+	KBTBD11	chr8:1922044-1955102	33058	6708	13.1046	12.5995	3.9946	4.80937
ENSG00000184208	379.411	2.34716	0.175158	12.8021	1.59631e-37	8.48927e-36	protein_coding	+	C22orf46	chr22:42084943-42094140	9197	5785	2.09266	1.85146	10.719	10.8464
ENSG00000259781	3037.67	-0.958523	0.0671616	-12.7933	1.78793e-37	9.47931e-36	pseudogene	-	RP11-673C5.1	chr15:71457109-71457754	645	645	395.961	385.801	202.435	198.083
ENSG00000130164	4351.96	0.9426	0.0659202	12.7905	1.85267e-37	9.79267e-36	protein_coding	+	LDLR	chr19:11200038-11244492	44454	12376	44.6101	49.0849	93.5218	87.2133
ENSG00000172667	586.308	-1.92088	0.142405	-12.7728	2.32583e-37	1.22564e-35	protein_coding	-	ZMAT3	chr3:178735011-178790067	55056	11920	8.21659	7.65194	1.95436	2.09013
ENSG00000185668	3072.5	-1.08555	0.0775095	-12.7254	4.27466e-37	2.24581e-35	protein_coding	-	POU3F1	chr1:38509523-38512450	2927	2927	70.8286	72.979	31.2938	36.0848
ENSG00000049759	820.604	1.96287	0.146918	12.6895	6.76563e-37	3.5438e-35	protein_coding	+	NEDD4L	chr18:55711599-56068772	357173	30765	6.68676	5.69707	21.6327	28.6736
ENSG00000108510	2133.31	-1.17653	0.084907	-12.6892	6.79007e-37	3.54592e-35	protein_coding	-	MED13	chr17:60019966-60142643	122677	14581	17.5152	19.1372	7.62338	8.46858
ENSG00000105699	177.347	3.48041	0.258389	12.6793	7.70265e-37	4.01045e-35	protein_coding	+	LSR	chr19:35739233-35758867	19634	6360	1.09207	1.27061	16.8355	16.6013
ENSG00000115525	584.948	-1.93747	0.145023	-12.6628	9.50068e-37	4.93184e-35	protein_coding	-	ST3GAL5	chr2:86066267-86116137	49870	9578	28.0481	25.5316	6.23807	7.21545
ENSG00000025772	1554.28	1.22108	0.0888044	12.635	1.35393e-36	7.00738e-35	protein_coding	-	TOMM34	chr20:43570771-43589127	18356	2055	22.5258	22.6913	53.4875	52.9048
ENSG00000130511	4810.98	-0.847639	0.0592296	-12.6307	1.42926e-36	7.3753e-35	protein_coding	+	SSBP4	chr19:18529674-18545372	15698	4680	292.024	298.232	167.862	159.186
ENSG00000168785	488.101	-2.18381	0.165168	-12.5929	2.30928e-36	1.18812e-34	protein_coding	-	TSPAN5	chr4:99391518-99579780	188262	9994	17.6044	16.7144	3.58479	3.53804
ENSG00000134369	1324.11	-1.61143	0.120256	-12.579	2.75404e-36	1.41277e-34	protein_coding	+	NAV1	chr1:201592411-201796102	203691	35989	19.055	18.2921	5.24613	6.74406
ENSG00000120738	965.682	-1.83623	0.138296	-12.5712	3.04046e-36	1.55511e-34	protein_coding	+	EGR1	chr5:137801179-137805004	3825	3136	14.4144	13.4672	3.09988	4.42314
ENSG00000100092	610.351	-2.03331	0.153727	-12.5701	3.08297e-36	1.57222e-34	protein_coding	+	SH3BP1	chr22:38030661-38062939	32278	8602	22.4094	25.7467	5.08845	6.14375
ENSG00000251460	2675.64	0.988853	0.070864	12.5522	3.86456e-36	1.96505e-34	antisense	+	RP11-1258F18.1	chr4:8068255-8069451	1196	857	135.531	131.681	262.676	270.161
ENSG00000145730	5440.12	-0.760023	0.0526751	-12.5374	4.66054e-36	2.36288e-34	protein_coding	+	PAM	chr5:102089685-102366809	277124	20019	138.974	137.694	80.7818	82.2735
ENSG00000116478	3799.66	0.86412	0.0610393	12.5263	5.36342e-36	2.71133e-34	protein_coding	+	HDAC1	chr1:32757687-32799236	41549	6805	81.6306	78.7771	143.839	149.034
ENSG00000143549	10791.6	0.65453	0.044322	12.5173	6.00788e-36	3.02832e-34	protein_coding	-	TPM3	chr1:154127784-154167124	39340	21301	296.02	289.561	465.485	457.339
ENSG00000102265	3626.58	-0.947606	0.0678186	-12.5071	6.82822e-36	3.43187e-34	protein_coding	+	TIMP1	chrX:47441712-47446188	4476	3533	337.331	360.307	179.044	181.21
ENSG00000166710	17427.6	-0.587158	0.0390306	-12.4871	8.7804e-36	4.40032e-34	protein_coding	+	B2M	chr15:45003675-45011075	7400	8242	1956.92	1906.93	1276.15	1293.73
ENSG00000043355	2276.36	-1.24575	0.091975	-12.4698	1.09085e-35	5.45113e-34	protein_coding	+	ZIC2	chr13:100634026-100639018	4992	3995	64.4438	70.9761	30.9721	25.5899
ENSG00000100030	3553.28	-0.955709	0.0688421	-12.4399	1.58621e-35	7.90379e-34	protein_coding	-	MAPK1	chr22:22108789-22221970	113181	12374	60.1865	63.546	30.439	33.1119
ENSG00000124006	471.887	-2.23591	0.17138	-12.4339	1.71156e-35	8.50402e-34	protein_coding	-	OBSL1	chr2:220415451-220436581	21130	19005	16.1972	15.9532	3.6848	2.72857
ENSG00000104723	1466.37	-1.3041	0.0969623	-12.4325	1.74088e-35	8.62506e-34	protein_coding	+	TUSC3	chr8:15274724-15624158	349434	9554	61.8831	56.7348	23.1874	24.2405
ENSG00000185565	179.724	-3.81306	0.288455	-12.4004	2.60106e-35	1.28501e-33	protein_coding	-	LSAMP	chr3:115521235-117716095	2194860	11780	3.49345	3.08953	0.13513	0.150771
ENSG00000141503	2749.65	1.03982	0.0758788	12.3951	2.77919e-35	1.36912e-33	protein_coding	+	MINK1	chr17:4736683-4801356	64673	16094	28.3822	31.6564	63.42	60.6734
ENSG00000063245	2821.07	0.992543	0.0720873	12.3911	2.91888e-35	1.43388e-33	protein_coding	+	EPN1	chr19:56186592-56221224	34632	4667	35.7719	36.3461	73.3277	70.8626
ENSG00000261609	752.533	-1.61298	0.122166	-12.3856	3.12762e-35	1.53209e-33	protein_coding	+	GAN	chr16:81348557-81424489	75932	15453	4.39263	4.29264	1.33443	1.44251
ENSG00000147874	1113.01	-1.42531	0.107629	-12.3255	6.60452e-35	3.2262e-33	protein_coding	-	HAUS6	chr9:19053141-19103117	49976	9233	14.6926	15.2522	5.78547	5.18551
ENSG00000198876	1483	-1.34762	0.101443	-12.314	7.6171e-35	3.7104e-33	protein_coding	-	DCAF12	chr9:34086385-34127397	41012	5005	25.3771	23.8156	9.99844	9.06104
ENSG00000148154	805.663	-1.68149	0.128569	-12.3071	8.29796e-35	4.03077e-33	protein_coding	+	UGCG	chr9:114659046-114697649	38603	5519	17.0056	16.5349	4.59678	5.60081
ENSG00000169967	1950.54	1.04946	0.0772148	12.3061	8.39688e-35	4.06746e-33	protein_coding	-	MAP3K2	chr2:128056306-128146041	89735	11977	15.9772	15.6837	32.4133	33.509
ENSG00000185052	2415.11	0.97171	0.0710313	12.2809	1.14782e-34	5.54459e-33	protein_coding	+	SLC24A3	chr20:19193290-19703581	510291	3912	23.9402	24.7045	47.5452	48.298
ENSG00000136238	6127.2	0.788438	0.0561545	12.2674	1.35459e-34	6.52528e-33	protein_coding	+	RAC1	chr7:6414154-6443608	29454	4368	115.92	114.466	207.262	191.586
ENSG00000119326	3330.59	0.870109	0.0628418	12.2627	1.4361e-34	6.89881e-33	protein_coding	-	CTNNAL1	chr9:111704851-111775809	70958	4595	56.9505	55.5435	104.295	101.965
ENSG00000104964	3276.04	0.909707	0.0662312	12.2341	2.04411e-34	9.79257e-33	protein_coding	-	AES	chr19:3052908-3063105	10197	11899	90.6037	96.4322	179.754	172.936
ENSG00000213585	11001.2	-0.61607	0.0422259	-12.2277	2.2116e-34	1.05658e-32	protein_coding	-	VDAC1	chr5:133307606-133340824	33218	5011	374.5	373.391	242.367	245.098
ENSG00000142949	4015.81	0.899163	0.0654764	12.2137	2.62739e-34	1.25179e-32	protein_coding	+	PTPRF	chr1:43990858-44089343	98485	21550	23.4765	24.8567	45.1064	45.3621
ENSG00000084636	365.163	-2.53368	0.198741	-12.196	3.26336e-34	1.55054e-32	protein_coding	-	COL16A1	chr1:32117848-32169920	52072	12206	12.3714	10.4833	2.00755	1.56448
ENSG00000175467	2421.09	1.14408	0.0857811	12.183	3.82998e-34	1.81481e-32	protein_coding	+	SART1	chr11:65729160-65747299	18139	6356	21.8626	23.328	53.7216	46.9914
ENSG00000243156	1966.41	1.23349	0.0931131	12.1827	3.84524e-34	1.81708e-32	protein_coding	-	MICAL3	chr22:18270415-18507325	236910	36300	14.3292	16.1341	35.4774	36.8527
ENSG00000006453	121.166	4.06884	0.307097	12.1648	4.78428e-34	2.25471e-32	protein_coding	-	BAIAP2L1	chr7:97920963-98030380	109417	5319	0.24279	0.330749	7.1858	8.14507
ENSG00000173744	2262.36	-1.16117	0.0873322	-12.1622	4.93984e-34	2.32173e-32	protein_coding	+	AGFG1	chr2:228336868-228425930	89062	12679	70.0929	68.0453	31.4054	29.8372
ENSG00000164938	232.332	-2.92851	0.229196	-12.1579	5.20924e-34	2.44174e-32	protein_coding	-	TP53INP1	chr8:95938200-95961639	23439	6469	5.96688	4.99607	0.702974	0.53853
ENSG00000086061	9394.04	-0.693412	0.0488444	-12.1559	5.33611e-34	2.49449e-32	protein_coding	+	DNAJA1	chr9:33025209-33039905	14696	3673	291.433	273.113	173.036	175.527
ENSG00000101350	1808.45	1.10119	0.0825493	12.137	6.72858e-34	3.137e-32	protein_coding	+	KIF3B	chr20:30865467-30922814	57347	7104	12.8771	12.6567	27.7404	27.4092
ENSG00000123131	2189.07	1.04571	0.0780072	12.1346	6.92682e-34	3.22079e-32	protein_coding	+	PRDX4	chrX:23682379-23704516	22137	2842	63.1934	60.2806	127.993	128.5
ENSG00000077238	429.019	-2.19123	0.17216	-12.1318	7.16683e-34	3.3235e-32	protein_coding	+	IL4R	chr16:27324989-27376099	51110	12562	12.0747	12.4461	2.14581	2.88863
ENSG00000168874	433.818	-2.19933	0.172877	-12.1247	7.81531e-34	3.61458e-32	protein_coding	+	ATOH8	chr2:85978467-86015189	36722	7664	15.7763	19.0147	3.40011	3.67765
ENSG00000113739	632.739	1.83975	0.143604	12.1138	8.93042e-34	4.11936e-32	protein_coding	-	STC2	chr5:172741716-172756506	14790	7080	6.93879	6.83851	25.0128	26.0681
ENSG00000167470	2763.84	-1.02237	0.0762805	-12.1054	9.8827e-34	4.54656e-32	protein_coding	+	MIDN	chr19:1248552-1259142	10590	7853	41.6702	43.1516	21.6462	19.8607
ENSG00000179750	268.321	-2.70653	0.213439	-12.0989	1.07071e-33	4.91284e-32	protein_coding	+	APOBEC3B	chr22:39378352-39388809	10457	3217	18.5503	18.9974	2.47616	2.53033
ENSG00000107186	950.59	-1.49804	0.115774	-12.0833	1.29363e-33	5.92005e-32	protein_coding	-	MPDZ	chr9:13105703-13279589	173886	20511	17.2181	15.8939	5.9123	5.57994
ENSG00000050628	3810.68	0.844145	0.0616797	12.0728	1.46998e-33	6.70942e-32	protein_coding	-	PTGER3	chr1:71318036-71513491	195455	13994	46.0397	44.3621	80.2756	82.5188
ENSG00000105321	769.744	1.61522	0.12579	12.0572	1.7771e-33	8.09e-32	protein_coding	+	CCDC9	chr19:47759237-47775210	15973	4140	11.9854	12.8514	37.8545	40.2228
ENSG00000134030	726.452	1.59083	0.123771	12.0505	1.92765e-33	8.75244e-32	protein_coding	+	CTIF	chr18:46065417-46389588	324171	14893	4.63241	5.05656	15.4468	14.402
ENSG00000162521	5886.69	-0.71279	0.0508908	-12.0486	1.97363e-33	8.93789e-32	protein_coding	+	RBBP4	chr1:33116743-33151812	35069	14539	227.372	224.595	136.933	138.358
ENSG00000106635	833.61	1.50761	0.117204	12.0202	2.78158e-33	1.25641e-31	protein_coding	-	BCL7B	chr7:72950686-72972332	21646	9324	16.1023	15.0431	46.7077	43.5731
ENSG00000170522	1533.65	-1.30131	0.100135	-12.0079	3.23068e-33	1.45548e-31	protein_coding	-	ELOVL6	chr4:110967002-111120355	153353	10976	44.866	49.6671	19.9751	17.9189
ENSG00000140553	2026.73	1.07677	0.0814865	11.9974	3.66778e-33	1.64813e-31	protein_coding	+	UNC45A	chr15:91473410-91497323	23913	12070	23.4889	25.3137	53.3242	50.2905
ENSG00000178209	11166.9	0.788895	0.0576665	11.9536	6.21453e-33	2.78533e-31	protein_coding	-	PLEC	chr8:144989321-145050902	61581	24206	35.4508	39.0924	66.714	62.3807
ENSG00000114062	2573.55	1.06808	0.0810947	11.9485	6.60941e-33	2.95469e-31	protein_coding	-	UBE3A	chr15:25582381-25684128	101747	8479	16.3859	15.8544	32.1618	35.9209
ENSG00000064300	1360.67	1.23205	0.0949792	11.9297	8.28245e-33	3.69312e-31	protein_coding	+	NGFR	chr17:47572655-47592379	19724	4892	12.677	13.6616	30.1525	32.3886
ENSG00000115844	1113.35	-1.40175	0.109313	-11.9213	9.16786e-33	4.07747e-31	protein_coding	-	DLX2	chr2:172964167-172967628	3461	3539	28.9783	32.7305	11.7172	11.244
ENSG00000156261	10260.4	-0.684105	0.0490677	-11.911	1.0376e-32	4.60303e-31	protein_coding	-	CCT8	chr21:30428126-30446118	17992	5580	339.211	325.152	199.512	213.387
ENSG00000197102	29175.9	0.668591	0.047782	11.9061	1.10067e-32	4.87041e-31	protein_coding	+	DYNC1H1	chr14:102430865-102517129	86264	18324	115.994	120.249	197.625	178.425
ENSG00000117505	1645.64	-1.15254	0.0887814	-11.8651	1.79609e-32	7.92742e-31	protein_coding	+	DR1	chr1:93811445-93835055	23610	12867	37.9666	35.2187	16.1532	16.4843
ENSG00000140262	10722.2	-0.656445	0.0469678	-11.8537	2.05906e-32	9.06506e-31	protein_coding	+	TCF12	chr15:57210821-57591479	380658	24505	217.202	210.238	131.696	139.155
ENSG00000144228	861.118	-1.65809	0.131703	-11.846	2.25746e-32	9.91342e-31	protein_coding	+	SPOPL	chr2:139259371-139331117	71746	7140	12.073	12.3129	3.43635	4.04346
ENSG00000179222	5974.51	-0.721971	0.0527294	-11.8023	3.79698e-32	1.66321e-30	protein_coding	+	MAGED1	chrX:51546103-51645453	99350	10812	156.926	152.829	91.8039	95.6596
ENSG00000172638	354.473	-2.24082	0.180932	-11.8014	3.8367e-32	1.67639e-30	protein_coding	-	EFEMP2	chr11:65633912-65641063	7151	13053	19.8456	19.7808	3.57827	4.1848
ENSG00000147526	2240.55	-1.00451	0.0767302	-11.7971	4.0409e-32	1.76118e-30	protein_coding	+	TACC1	chr8:38585704-38710546	124842	28206	29.9146	31.5077	15.4842	14.9593
ENSG00000135919	15960.3	-0.588878	0.0414673	-11.7963	4.07845e-32	1.7731e-30	protein_coding	-	SERPINE2	chr2:224839829-224904036	64207	11945	325.757	318.095	216.742	210.864
ENSG00000105971	4141.51	-0.876148	0.0658638	-11.7946	4.16095e-32	1.80446e-30	protein_coding	+	CAV2	chr7:115927434-116148595	221161	10019	142.404	132.374	71.5407	77.7034
ENSG00000112144	1093.41	-1.33292	0.104907	-11.7644	5.95165e-32	2.57461e-30	protein_coding	-	ICK	chr6:52866077-52926600	60523	10410	12.0105	11.2759	4.50338	4.60711
[truncated: 57,371 more rows]

## Sheet: siKLF15vsNC
Ens_id	baseMean	log2(siKLF15vsNC)	lfcSE	stat	pvalue	padj	Biotype	Strand	Hugo_Symbol	Locus	length	exonLen	NC_1_TPM	NC_2_TPM	siKLF15_1_TPM	siKLF15_2_TPM
[truncated: 57,773 more rows]
