# Supplementary material for: EWS-FLI1 regulates and cooperates with core regulatory circuitry in Ewing sarcoma
Source: Nucleic Acids Res. 2020 Oct 20;48(20):11434–51. doi: 10.1093/nar/gkaa901 (PMC7672457; doi:10.1093/nar/gkaa901)
Supplement: gkaa901_Supplemental_Files [file gkaa901_supplemental_files.zip › Supplementary Table S5 Lipid_MS_siTF_result.xlsx]

## Sheet: KLF15
NC_1	NC_2	NC_3	siKLF15_1	siKLF15_2	siKLF15_3	LipidMolec	Class	Students T-test p-value siKLF15vsNC	Students T-test q-value siKLF15vsNC	Students T-test Test statistic siKLF15vsNC	log2(siKLF15vsNC Ratio)	Type
8.68444	8.58727	8.75488	2.15489	2.28381	1.95073	PC(16:0/16:0)	PC	4.51e-07	0.000413946	-60.3525	-6.54572	Down-regulated
5.4344	5.46698	5.42468	3.72009	3.68723	3.63387	SM(d32:1)	SM	3.93e-07	0.000413946	-62.4907	-1.76163	Down-regulated
-1.35701	-1.24923	-1.2958	0.172445	0.16182	0.10598	DG(57:6)	DG	2.66e-06	0.00162837	38.6978	1.44743	Up-regulated
3.08721	3.21395	2.96815	0.41202	0.492209	0.448679	SM(d32:0)	SM	3.82e-06	0.00175308	-35.3463	-2.6388	Down-regulated
-4.36146	-4.14585	-4.39159	-1.43125	-1.40837	-1.59811	ChE(24:4)	ChE	8.6e-06	0.00263009	28.8396	2.82039	Up-regulated
-1.87635	-1.68921	-1.88076	1.06374	0.969174	1.22725	ChE(26:5)	ChE	7.84e-06	0.00263009	29.5169	2.90216	Up-regulated
-2.57202	-2.50864	-2.35834	0.382151	0.299323	0.0962143	ChE(22:6)	ChE	1.33e-05	0.00308067	25.8453	2.7389	Up-regulated
-2.85268	-2.73928	-3.07116	0.595026	0.414208	0.734869	ChE(26:6)	ChE	1.34e-05	0.00308067	25.7851	3.46907	Up-regulated
-4.47249	-4.23446	-3.95062	-0.389433	-0.456409	-0.140125	ChE(24:5)	ChE	2.65e-05	0.00320808	21.7443	3.89054	Up-regulated
-3.33062	-3.14278	-3.19941	-0.514965	-0.796359	-0.472914	ChE(28:5)	ChE	2.23e-05	0.00320808	22.7122	2.62953	Up-regulated
-3.4021	-3.19264	-3.48819	-1.25819	-1.24195	-1.35102	ChE(28:6)	ChE	2.49e-05	0.00320808	22.0734	2.07726	Up-regulated
3.7849	3.8014	3.74462	4.52886	4.45157	4.54918	DG(34:0e)	DG	2.8e-05	0.00320808	21.4402	0.732897	No change
5.71569	5.78891	5.6891	4.5514	4.50481	4.40831	PC(14:0/20:4)	PC	1.77e-05	0.00320808	-24.0744	-1.24306	Down-regulated
0.764769	0.572891	0.551	-1.07467	-1.04153	-0.974052	PE(16:1/22:6)	PE	2.36e-05	0.00320808	-22.3899	-1.65955	Down-regulated
0.579754	0.429617	0.486359	-1.70024	-2.04692	-1.88868	PI(18:1/14:1)	PI	2.65e-05	0.00320808	-21.7401	-2.37719	Down-regulated
-1.85958	-1.85119	-1.76246	-2.93255	-3.03403	-2.92302	dMePE(18:1/22:3)	dMePE	1.75e-05	0.00320808	-24.1306	-1.13879	Down-regulated
-4.62449	-4.56293	-4.44	-1.13214	-1.27029	-0.739586	ChE(22:4)	ChE	3.11e-05	0.00335381	20.8804	3.49677	Up-regulated
-2.23778	-2.05658	-2.0953	0.139494	-0.168086	0.0739994	ChE(26:4)	ChE	3.87e-05	0.00380036	19.7589	2.14503	Up-regulated
2.0923	2.30799	2.28917	-1.93375	-1.34068	-1.46205	PC(34:5)	PC	3.94e-05	0.00380036	-19.6735	-3.80865	Down-regulated
4.49522	4.58149	4.68218	1.54917	1.86226	1.36577	PC(16:1/14:1)	PC	4.2e-05	0.00385206	-19.3546	-2.9939	Down-regulated
2.27347	2.04775	2.07766	4.9325	4.56621	4.9558	PC(18:0/13:1)	PC	4.96e-05	0.00432944	18.5625	2.68521	Up-regulated
5.85693	6.00411	5.65416	4.02721	3.9962	3.9941	SM(d18:0/16:0)	SM	5.64e-05	0.00470458	-17.9648	-1.83257	Down-regulated
5.42435	5.60875	5.52863	-0.362213	-0.476081	-1.51345	PE(18:0/17:0)	PE	6.97e-05	0.0053467	-17.0338	-6.30449	Down-regulated
2.25543	2.21395	2.24477	2.79568	2.88493	2.90951	PE(18:0/22:5)	PE	7e-05	0.0053467	17.0149	0.625321	No change
-3.97339	-3.70948	-3.30809	0.0687485	-0.00677967	-0.282541	ChE(24:6)	ChE	8.39e-05	0.00549591	16.2505	3.59013	Up-regulated
0.892084	1.08092	0.668798	-1.2835	-1.31093	-1.14013	DG(18:0/16:0)	DG	8.28e-05	0.00549591	-16.3056	-2.12545	Down-regulated
-1.70695	-1.70044	-1.79175	0.37812	0.322286	0.74584	DG(59:7)	DG	8.33e-05	0.00549591	16.2785	2.21513	Up-regulated
3.26898	3.42239	3.31445	4.24062	4.1907	4.29284	PE(18:0p/22:6)	PE	7.51e-05	0.00549591	16.7139	0.906114	No change
-5.98158	-6.23316	-6.28917	-2.51722	-2.5061	-1.83912	ChE(18:1)	ChE	9.04e-05	0.00571675	15.9469	3.88049	Up-regulated
-0.112593	-1.24923	-0.150366	5.36673	5.4731	5.6307	PC(18:0/22:6)	PC	9.49e-05	0.00580164	15.7516	5.99424	Up-regulated
3.26898	3.42239	3.31445	4.24062	4.1907	4.31931	PE(38:4e)	PE	0.000100361	0.00593751	15.5299	0.914938	No change
-0.881926	-0.778599	-0.607378	-2.85442	-2.57514	-2.56504	PS(16:0/16:1)	PS	0.000104218	0.00597301	-15.3822	-1.9089	Down-regulated
-0.685892	-0.86755	-0.467361	-3.26574	-2.99585	-2.90624	PC(54:10)	PC	0.000113578	0.00598181	-15.0503	-2.38234	Down-regulated
1.94817	1.65601	1.67104	0.0762291	0.0709715	0.224783	GM3(d34:1)	GM3	0.000109256	0.00598181	-15.1991	-1.63441	Down-regulated
-1.90511	-1.99308	-2.02767	-4.43692	-4.76666	-4.20867	PG(16:1/18:2)	PG	0.000114157	0.00598181	-15.0309	-2.49546	Down-regulated
5.24176	5.4748	5.36544	4.13114	4.24178	4.08484	PC(16:1/16:2)	PC	0.000122628	0.0062472	-14.7604	-1.20808	Down-regulated
4.04058	4.25448	4.04135	2.95296	2.93854	3.03939	PC(38:4e)	PC	0.000128509	0.00628769	-14.5859	-1.13518	Down-regulated
-2.01884	-2.07634	-2.32	-3.47287	-3.47727	-3.49621	PG(16:1/20:4)	PG	0.000130279	0.00628769	-14.5353	-1.34386	Down-regulated
0.459826	0.44422	0.401276	-0.181839	-0.32573	-0.314747	DG(16:0/14:0)	DG	0.00013727	0.00635948	-14.3436	-0.709212	No change
-0.513954	-0.660973	-0.708504	-2.03975	-2.25435	-1.97766	dMePE(16:1/16:2)	dMePE	0.000138702	0.00635948	-14.3058	-1.46277	Down-regulated
-7.58861	-7.14954	-7.51807	-3.82198	-2.95295	-3.31149	ChE(22:3)	ChE	0.000144532	0.00646515	14.1569	4.0566	Up-regulated
5.14712	5.05194	4.98174	5.80227	5.76697	5.85083	PC(15:1/18:0)	PC	0.000155737	0.00670632	13.8907	0.746425	No change
5.53126	5.70497	5.7631	6.65652	6.62991	6.61743	PC(16:0/22:6)	PC	0.000163702	0.00670632	13.7156	0.968177	No change
8.70535	8.74916	8.57045	9.47682	9.41865	9.44484	PC(18:0/18:1)	PC	0.00016455	0.00670632	13.6976	0.771782	No change
-0.0484619	0.0874634	-0.0254936	0.584572	0.580565	0.603174	TG(26:4/16:0/18:1)	TG	0.000162696	0.00670632	13.7371	0.584935	No change
4.30887	4.36296	4.37577	2.94957	3.08838	2.73565	PE(16:1/18:1)	PE	0.000168367	0.00671272	-13.6179	-1.42467	Down-regulated
-1.30149	-1.58982	-1.52461	-4.32284	-3.74073	-4.10366	dMePE(16:2/14:0)	dMePE	0.000172379	0.00672645	-13.5365	-2.58376	Down-regulated
3.47783	3.37971	3.524	2.90124	2.90408	2.8778	PC(16:1/17:2)	PC	0.000198417	0.00673883	-13.0601	-0.566138	No change
4.09737	4.22511	4.08607	3.53113	3.4795	3.50834	PC(20:4/20:4)	PC	0.000179619	0.00673883	-13.3955	-0.629862	No change
3.6568	3.62149	3.42799	4.61699	4.77999	4.75712	PE(18:0p/18:1)	PE	0.000193903	0.00673883	13.1369	1.14927	Up-regulated
3.47783	3.37971	3.524	2.90124	2.90408	2.8778	PE(18:1/18:2)	PE	0.000198417	0.00673883	-13.0601	-0.566138	No change
3.47783	3.37971	3.524	2.90124	2.90408	2.8778	PE(18:2/20:4)	PE	0.000198417	0.00673883	-13.0601	-0.566138	No change
-4.0866	-3.88794	-3.8703	-2.77097	-2.83648	-2.64157	TG(25:0/18:1/18:1)	TG	0.000183241	0.00673883	13.3275	1.19861	Up-regulated
-0.781698	-0.773254	-0.677416	-2.19319	-1.97145	-2.32062	dMePE(14:0/20:4)	dMePE	0.000190023	0.00673883	-13.2047	-1.41763	Down-regulated
-0.925697	-1.074	-1.09911	0.234165	0.217383	0.491585	PE(18:1/24:0)	PE	0.000204279	0.00681177	12.9635	1.34731	Up-regulated
-0.490635	-0.253355	-0.40473	-1.58798	-1.44667	-1.6547	PC(26:0)	PC	0.00021819	0.00714571	-12.7475	-1.18021	Down-regulated
-0.214472	0	-0.150366	-1.72864	-1.49938	-1.41242	DG(18:1/22:5)	DG	0.000233333	0.0075076	-12.5311	-1.4252	Down-regulated
3.5936	3.57569	3.24477	1.66946	1.60574	1.31405	PC(40:6e)	PC	0.000249274	0.0076214	-12.3214	-1.9416	Down-regulated
-0.442741	-0.196613	-0.381348	1.37812	1.18288	1.59106	PE(52:3)	PE	0.000243833	0.0076214	12.3911	1.72425	Up-regulated
-2.65064	-2.62705	-2.47784	-3.99432	-4.34164	-4.01802	CL(18:1/16:1/18:1/16:1)	CL	0.000249337	0.0076214	-12.3206	-1.53282	Down-regulated
2.63604	2.74561	2.36025	1.19553	1.12964	1.2047	PE(35:5p)	PE	0.000276923	0.00796732	-11.9945	-1.40401	Down-regulated
-0.199471	-0.329752	-0.154324	1.05114	0.815824	0.824829	TG(16:0/17:0/18:1)	TG	0.000270387	0.00796732	12.068	1.12511	Up-regulated
-1.12199	-1.20859	-1.13074	0.890675	0.881713	0.421568	TG(16:1/22:5/22:5)	TG	0.000278031	0.00796732	11.9823	1.88509	Up-regulated
-2.28029	-2.25799	-2.1693	-1.01198	-1.30037	-1.1076	PE(16:0p/18:2)	PE	0.000276562	0.00796732	11.9985	1.09588	Up-regulated
5.20699	5.30974	5.15166	4.42282	4.25427	4.42059	PC(32:1e)	PC	0.000293751	0.00816272	-11.8148	-0.856907	No change
1.19805	1.79141	1.0844	-1.23949	-1.24757	-1.22939	PE(33:4p)	PE	0.000291012	0.00816272	-11.8432	-2.59677	Down-regulated
2.35279	2.11334	2.01824	0.60902	0.558335	0.822313	SM(d16:0/16:1)	SM	0.000306965	0.00840259	-11.6825	-1.49823	Down-regulated
1.49253	1.44167	1.0844	-1.23949	-0.731872	-1.22939	PE(16:1/16:1)	PE	0.000337759	0.00897754	-11.3998	-2.40645	Down-regulated
-4.57202	-4.24101	-4.51644	-2.67909	-2.38959	-2.8003	TG(16:1/22:6/22:6)	TG	0.000333228	0.00897754	11.4393	1.82016	Up-regulated
-1.50655	-1.44211	-1.50831	-0.379166	-0.3192	-0.0309639	PC(16:0/24:1)	PC	0.000345848	0.00906121	11.3308	1.24255	Up-regulated
-5.86084	-5.74253	-6.81813	-1.50377	-2.11829	-1.85798	LPC(24:0)	LPC	0.000358673	0.00926488	11.2255	4.31382	Up-regulated
-1.2501	-1.38756	-1.2958	-0.175901	0.12964	0.200153	TG(18:0/22:4/22:6)	TG	0.00036927	0.00940612	11.1419	1.36245	Up-regulated
-0.598019	-0.525513	-0.893934	-2.38943	-2.10802	-2.39166	DG(34:3p)	DG	0.000380366	0.00942692	-11.0575	-1.62388	Down-regulated
-3.49185	-3.66482	-3.69864	-4.58012	-4.45576	-4.64648	LPC(26:4)	LPC	0.000376614	0.00942692	-11.0857	-0.942346	No change
1.53948	1.8014	1.31802	-0.392874	-0.34068	-0.0946808	DG(18:1/18:2)	DG	0.000397011	0.00944498	-10.9366	-1.82905	Down-regulated
4.87476	5.12333	4.98174	5.80227	5.76697	5.79534	PE(18:0/18:1)	PE	0.000399268	0.00944498	10.9206	0.794918	No change
1.81045	1.62262	1.60934	0.463896	0.45235	0.15407	PC(14:0/20:4)	PC	0.000388777	0.00944498	-10.9956	-1.32403	Down-regulated
-1.77976	-1.89695	-1.98687	-3.11091	-3.29734	-2.96472	PG(16:0/14:1)	PG	0.000401695	0.00944498	-10.9036	-1.23646	Down-regulated
-1.72117	-1.65605	-1.82923	-0.772762	-0.731872	-0.498579	TG(26:0/16:0/22:6)	TG	0.000422667	0.0094533	10.7619	1.06774	Up-regulated
-0.419376	-0.396658	-0.409452	0.0886135	-0.0454473	0.0539627	TG(26:5/18:1/18:1)	TG	0.000412549	0.0094533	10.8292	0.440872	No change
-0.21397	-0.580978	-0.509834	0.852261	0.806355	0.764301	Cer(d18:1/18:0)	Cer	0.000419072	0.0094533	10.7856	1.24257	Up-regulated
-0.865257	-0.875162	-0.962372	-1.96004	-2.21195	-1.88674	PC(22:3/20:4)	PC	0.000411095	0.0094533	-10.839	-1.11865	Down-regulated
2.29658	2.18754	1.97993	0.248806	-0.323947	0.16041	SM(d18:0/16:0)	SM	0.000450074	0.00994501	-10.5894	-2.12626	Down-regulated
-0.517672	-0.582018	-0.695	-1.34479	-1.37967	-1.23062	PG(18:1/20:4)	PG	0.000463973	0.0101301	-10.5068	-0.720263	No change
0.371496	0.16931	0.0796852	-0.80768	-1.02695	-0.891104	dMePE(16:0/20:4)	dMePE	0.000485046	0.0104656	-10.3872	-1.11541	Down-regulated
1.37551	1.17761	1.21	1.94617	1.957	2.06151	PC(28:4/18:0)	PC	0.000499136	0.0106444	10.3109	0.732386	No change
2.06149	1.88828	1.9266	0.450909	0.546845	0.0640163	PI(39:6e)	PI	0.00051166	0.010786	-10.2452	-1.60486	Down-regulated
-2.33717	-2.31328	-2.2958	-1.05383	-1.14428	-0.713591	ChE(30:6)	ChE	0.000517665	0.0107886	10.2144	1.34485	Up-regulated
-2.19947	-1.8178	-2.5515	0.10821	-0.00916576	0.29497	PE(54:5)	PE	0.000539196	0.0110623	10.1075	2.32093	Up-regulated
-0.31329	-0.142019	-0.322269	0.541979	0.715325	0.787392	TG(16:1/18:2/22:6)	TG	0.000548893	0.0110623	10.0611	0.940758	No change
-2.40715	-2.42879	-2.31747	-3.56173	-3.73946	-3.35637	PE(24:4/18:1)	PE	0.000543683	0.0110623	-10.0859	-1.16805	Down-regulated
1.41715	1.52958	1.19726	-0.601843	-0.915311	-0.315723	dMePE(16:1/18:2)	dMePE	0.000556837	0.0111004	-10.0239	-1.99229	Down-regulated
0.854959	0.620586	0.667454	-0.170874	-0.424203	-0.326517	PI(16:0/16:1)	PI	0.00057595	0.011358	-9.93687	-1.02153	Down-regulated
-0.0574512	0.176079	-0.0254936	0.782017	0.855718	0.764456	PC(39:2)	PC	0.000599534	0.0114536	9.83433	0.769685	No change
-1.5592	-1.35171	-1.57466	0.328863	0.109981	-0.169271	PE(54:4)	PE	0.000598126	0.0114536	9.84031	1.58505	Up-regulated
0.928505	0.101431	0.735983	-2.18482	-2.06965	-1.87037	PC(16:2/14:0)	PC	0.000588801	0.0114536	-9.88036	-2.63025	Down-regulated
2.25543	2.19135	2.24477	2.73	2.88493	2.92683	PE(18:0/20:2)	PE	0.000612397	0.0115418	9.78048	0.616736	No change
-1.39069	-1.54057	-1.5853	-0.541437	-0.189578	-0.331121	TG(19:1/16:0/18:0)	TG	0.000616737	0.0115418	9.76263	1.15148	Up-regulated
-1.42518	-1.50077	-1.65089	-2.22104	-2.30506	-2.37799	So(d18:1)	So	0.000643793	0.0116036	-9.65476	-0.775748	No change
-4.00087	-4.11548	-4.23585	-2.57542	-2.64617	-2.14013	TG(25:1/18:1/18:1)	TG	0.000641597	0.0116036	9.6633	1.66349	Up-regulated
1.87329	2.37638	2.19897	3.80133	3.67984	3.99245	TG(49:6)	TG	0.000638948	0.0116036	9.67366	1.675	Up-regulated
2.02257	1.62936	1.65303	0.29784	0.180579	0.459764	PC(16:1/16:2)	PC	0.000645348	0.0116036	-9.64873	-1.45559	Down-regulated
-1.23983	-1.26581	-1.04007	-0.328892	-0.216903	-0.0807686	DG(33:0e)	DG	0.000652961	0.0116265	9.61948	0.973048	No change
-1.53389	-0.836252	-1.13	-3.37576	-3.5865	-3.92004	PE(16:1/14:0)	PE	0.000663954	0.0117086	-9.57797	-2.46048	Down-regulated
4.04058	4.25448	4.13959	3.03843	3.28625	3.26041	PE(39:0p)	PE	0.000686501	0.0119909	-9.49545	-0.949855	No change
-1.47249	-0.85495	-1.13074	0.828535	0.919848	1.30348	PE(52:4)	PE	0.000708082	0.0122512	9.41955	2.17001	Up-regulated
-1.00434	-0.952246	-0.829229	0.160763	0.125295	-0.12863	DG(35:0e)	DG	0.000727289	0.0123504	9.35438	0.981081	No change
-1.99671	-2.06672	-2.06757	-2.5008	-2.68915	-2.61021	PI(18:0p/20:4)	PI	0.000725629	0.0123504	-9.35993	-0.556387	No change
1.81538	1.60448	1.68439	2.65953	2.44896	2.68036	PG(18:0/18:1)	PG	0.000741079	0.0124692	9.3089	0.894867	No change
-1.29192	-1.38303	-1.48	-4.0729	-4.1072	-3.31644	PG(16:1/20:3)	PG	0.000749254	0.0124921	-9.28242	-2.44746	Down-regulated
4.60254	4.68489	4.63995	3.41054	3.77999	3.45681	PC(15:2/18:1)	PC	0.000769897	0.0125472	-9.21714	-1.09335	Down-regulated
-2.30043	-1.8178	-2.51644	0.113066	-0.0726442	0.456333	TG(18:1/22:5/22:6)	TG	0.000773085	0.0125472	9.20725	2.37714	Up-regulated
-2.16409	-1.65605	-1.81663	-0.0592861	-0.149539	0.318256	TG(19:1/16:1/22:5)	TG	0.000763849	0.0125472	9.23604	1.9154	Up-regulated
2.42636	2.08909	2.31086	1.28434	1.35976	1.36577	PE(33:3p)	PE	0.000784928	0.0125504	-9.17095	-0.938819	No change
-0.604591	-0.471621	-0.452665	0.384161	0.558173	0.755178	TG(26:1/16:1/18:1)	TG	0.000786964	0.0125504	9.16478	1.07546	Up-regulated
1.88506	2.29391	2.2144	0.666159	0.932338	0.797974	DG(36:2p)	DG	0.000818419	0.0127202	-9.07188	-1.3323	Down-regulated
4.66194	4.68489	4.35851	3.61913	3.61352	3.56253	PC(36:2e)	PC	0.000811796	0.0127202	-9.09107	-0.970054	No change
-5.59488	-6.22536	-4.31162	-0.328892	0.0332003	0.275635	PE(40:6e)	PE	0.000806861	0.0127202	9.1055	5.3706	Up-regulated
0.670469	1.245	0.666557	-0.894226	-0.850966	-0.881907	PC(16:2/22:6)	PC	0.000838244	0.0128849	-9.01558	-1.73638	Down-regulated
2.78804	2.78136	2.63135	3.39068	3.58808	3.62541	PE(18:0/20:1)	PE	0.000843071	0.0128849	9.00212	0.801139	No change
0.104437	-0.540567	0.0244	1.65288	1.82255	1.73172	PE(19:3/21:1)	PE	0.000854903	0.0129578	8.96952	1.87297	Up-regulated
4.37091	4.75077	4.51	5.65392	5.56119	5.52663	PC(17:0/18:1)	PC	0.000904416	0.0130397	8.83896	1.03669	Up-regulated
3.39788	3.79891	3.55463	2.11912	2.12421	2.43034	PC(22:1/20:4)	PC	0.000945625	0.0130397	-8.73687	-1.35925	Down-regulated
-1.16021	-0.540567	-0.662119	-2.52323	-2.56107	-2.81497	PC(52:10)	PC	0.000933771	0.0130397	-8.76566	-1.84546	Down-regulated
2.42636	2.08909	2.22967	1.27353	1.35976	1.37589	PE(16:0/16:1)	PE	0.000893173	0.0130397	-8.86781	-0.911981	No change
-1.7413	-1.36059	-1.84194	-0.132135	-0.343688	-0.269859	PE(47:0)	PE	0.000922838	0.0130397	8.79262	1.39938	Up-regulated
-1.03953	-0.61829	-0.835569	-2.22104	-1.95295	-2.15171	SM(d30:1)	SM	0.000934499	0.0130397	-8.76388	-1.27744	Down-regulated
1.50479	1.88828	1.82973	0.365963	0.00509548	-0.105909	SM(d36:0)	SM	0.000882745	0.0130397	-8.89499	-1.65255	Down-regulated
-3.06034	-3.23937	-3.34597	-2.12297	-2.37351	-2.17281	Cer(d17:1/24:0)	Cer	0.000933379	0.0130397	8.76662	0.992131	No change
-0.327898	-0.487577	-0.131517	0.915911	0.785851	0.664755	PA(45:9)	PA	0.000932	0.0130397	8.77	1.1045	Up-regulated
-0.586264	-0.861235	-0.628696	-1.72864	-1.92925	-1.63586	PG(18:1/20:3)	PG	0.000913576	0.0130397	-8.81577	-1.07252	Down-regulated
0.753763	0.889025	1.00694	-0.84865	-0.516252	-1.14939	PS(16:1/18:1)	PS	0.000944037	0.0130397	-8.7407	-1.72134	Down-regulated
0.461084	0.688869	0.718342	1.91661	1.75384	1.57709	PS(18:0/20:4)	PS	0.000902174	0.0130397	8.84468	1.12641	Up-regulated
0.603615	0.86371	0.639378	1.61913	1.90725	1.92338	TG(18:0/18:0/18:1)	TG	0.000959745	0.0130466	8.70315	1.11435	Up-regulated
2.01401	1.84163	1.75573	1.10577	0.904714	1.06025	PC(17:1/18:1)	PC	0.000960354	0.0130466	-8.70171	-0.846876	No change
2.2824	2.40285	2.02	0.843227	0.608855	1.01044	DG(16:0/16:1)	DG	0.000970626	0.0130892	-8.67759	-1.41336	Down-regulated
3.71734	3.76615	3.77355	3.46142	3.46022	3.36068	PE(18:1p/22:6)	PE	0.001002	0.0132206	-8.60581	-0.324906	No change
-0.000867844	-0.357475	-0.289253	0.826763	0.849145	1.05144	PE(18:0p/16:0)	PE	0.000997614	0.0132206	8.61567	1.12498	Up-regulated
1.55047	1.63383	1.49649	0.766685	0.40384	0.605413	PI(18:1/18:2)	PI	0.000994853	0.0132206	-8.62191	-0.968286	No change
0.87565	0.68973	0.775	-0.172941	0.0878191	-0.163395	CerG2(d18:1/24:0)	CerG2	0.00102581	0.0134369	-8.55316	-0.86283	No change
1.3383	1.34941	1.51779	-0.175901	0.170281	0.297104	DG(16:0/16:0)	DG	0.00103304	0.0134369	-8.53748	-1.30467	Down-regulated
5.90833	5.85031	5.73663	5.16223	5.0545	4.88667	PC(14:0/14:0)	PC	0.00109034	0.0140039	-8.41781	-0.797288	No change
-0.291916	-0.180803	-0.418945	0.273531	0.329858	0.365767	TG(16:0/20:4/24:0)	TG	0.00109954	0.0140039	8.39932	0.620273	No change
0.459826	0.301813	0.270983	0.890675	0.826571	0.898312	PC(16:0p/16:0)	PC	0.0010954	0.0140039	8.40762	0.527645	No change
0.307121	0.825081	0.607008	1.88358	1.98125	2.16439	PC(16:0p/18:0)	PC	0.00112362	0.0142119	8.35181	1.43	Up-regulated
3.41015	3.32885	3.27083	2.7919	2.55414	2.5954	PC(18:1/17:3)	PC	0.00118666	0.0148051	-8.2332	-0.689468	No change
3.41015	3.32885	3.27083	2.7919	2.55414	2.5954	PE(18:1/20:3)	PE	0.00118666	0.0148051	-8.2332	-0.689468	No change
4.48365	4.58438	4.45423	4.82558	4.83091	4.84173	PC(19:1/18:1)	PC	0.00120752	0.0149634	8.19567	0.325322	No change
4.6308	4.75077	4.61255	4.28164	4.30318	4.31931	PC(30:0e)	PC	0.00124669	0.0153452	-8.12729	-0.363332	No change
0.900232	0.691019	0.397766	-0.487497	-0.626252	-0.576868	PC(16:0e/16:1)	PC	0.00125802	0.0153814	-8.10801	-1.22655	Down-regulated
4.82672	4.62992	4.68218	3.368	3.77999	3.3683	PC(15:0/16:0)	PC	0.00127215	0.0154512	-8.08426	-1.20751	Down-regulated
6.8681	6.73783	6.83	7.14935	7.14783	7.21743	PC(17:4/18:0)	PC	0.00133082	0.0159525	7.98903	0.359438	No change
6.8681	6.73783	6.83036	7.14935	7.14783	7.21743	PE(18:0/20:4)	PE	0.00133082	0.0159525	7.98903	0.359438	No change
-0.80195	-0.88026	-0.606836	0.15135	0.155442	0.44676	DG(38:7p)	DG	0.00133977	0.0159554	7.97497	1.0142	Up-regulated
-2.08292	-2.51457	-2.39533	-1.08131	-1.24757	-1.27302	DG(40:2p)	DG	0.00135105	0.015986	7.9574	1.13031	Up-regulated
-0.764669	-0.700439	-0.596029	0.163107	0.155442	0.492144	DG(36:5e)	DG	0.00139733	0.0159947	7.88717	0.957277	No change
-5.75879	-6.41948	-6.83837	-9.10946	-8.76214	-9.09155	PC(21:3)	PC	0.00136705	0.0159947	-7.93279	-2.64884	Down-regulated
-0.442741	-0.282587	-0.409452	0.163107	0.0401411	0.0913086	PE(54:0)	PE	0.00139986	0.0159947	7.88342	0.476446	No change
-0.442741	-0.196613	-0.381348	1.37812	0.932338	1.59106	TG(20:3/18:2/22:5)	TG	0.00138884	0.0159947	7.89984	1.64074	Up-regulated
0.464855	0.00415611	0.220831	2.01201	1.61662	2.19559	PC(16:0/22:5)	PC	0.00138621	0.0159947	7.90379	1.71146	Up-regulated
1.50997	1.25157	1.17488	0.287134	-0.094779	0.164387	PE(16:1/20:4)	PE	0.00140411	0.0159947	-7.87712	-1.19323	Down-regulated
-1.67894	-1.71175	-1.69633	-1.07577	-0.9668	-0.743965	TG(16:0/16:0/24:0)	TG	0.00144598	0.01637	7.81639	0.76683	No change
-0.112593	0.141911	0.0383205	0.642836	0.635072	0.57884	DG(36:4e)	DG	0.00146732	0.0164089	7.78627	0.59637	No change
-0.651459	0.285402	-0.0400677	-2.30926	-2.85354	-2.69143	PC(52:7)	PC	0.00146117	0.0164089	-7.79489	-2.4827	Down-regulated
0.431192	0.861803	0.44379	1.69398	1.67427	1.82335	TG(22:5/18:2/18:2)	TG	0.0015094	0.0167773	7.72841	1.15161	Up-regulated
-0.855818	-0.86755	-0.920652	-1.36897	-1.42739	-1.61406	PC(16:1/19:4)	PC	0.00153709	0.016982	-7.69144	-0.588799	No change
1.24633	1.2797	1.22052	0.253872	0.378139	0.618605	DG(30:0e)	DG	0.00155046	0.0170272	-7.67387	-0.83198	No change
-1.03953	-0.490986	-0.927408	0.785065	0.553329	0.984203	DG(59:6)	DG	0.00157623	0.0172071	7.64054	1.59351	Up-regulated
1.55136	1.10046	1.61401	2.81071	2.6366	2.69175	SM(d36:2)	SM	0.00160249	0.0173904	7.60725	1.29108	Up-regulated
1.30887	1.01826	1.21409	2.07125	1.99203	1.86348	PE(18:0/22:4)	PE	0.0016192	0.0174683	7.58642	0.795175	No change
-0.463499	-0.718016	-0.742659	-1.49265	-1.62845	-1.38481	dMePE(18:2/20:4)	dMePE	0.00163411	0.0175261	-7.56805	-0.860581	No change
2.45034	2.36968	2.74727	3.54018	3.38724	3.42791	PE(16:0p/21:2)	PE	0.00167378	0.0178472	7.52019	0.929342	No change
3.73371	3.69027	3.64849	2.91174	3.18549	3.08946	DG(16:0/18:1)	DG	0.00169602	0.0179798	-7.49396	-0.628594	No change
-3.64061	-2.68252	-3.11368	-0.948862	-0.716189	-0.30501	TG(18:1/22:6/22:6)	TG	0.00175086	0.0184545	7.43107	2.48892	Up-regulated
-3.24147	-3.53775	-3.87919	-2.1694	-2.16223	-2.23185	Cer(d17:1/24:1)	Cer	0.0018196	0.019055	7.35559	1.36497	Up-regulated
-2.89524	-2.74974	-2.95448	-1.91781	-1.63139	-1.3814	PC(18:0/18:1)	PC	0.00182862	0.019055	7.34596	1.22295	Up-regulated
3.69342	3.45438	3.44706	2.55632	2.73863	2.82446	dMePE(18:1/18:1)	dMePE	0.00187872	0.0194665	-7.29344	-0.825153	No change
-2.10325	-1.91908	-1.81663	-6.63379	-5.2841	-5.00157	DG(32:2p)	DG	0.00193738	0.0199277	-7.23411	-3.6935	Down-regulated
3.47783	3.37971	3.524	2.87646	2.81245	2.58671	PC(17:4/18:2)	PC	0.0019828	0.0199277	-7.18968	-0.701973	No change
0.0759487	0.191345	-0.0437336	0.890675	1.25427	1.32454	PE(16:0p/16:0)	PE	0.00198858	0.0199277	7.18412	1.08197	Up-regulated
0.362762	0.0972233	0.0579548	-0.657423	-0.690681	-0.512705	PC(18:0p/18:1)	PC	0.00197862	0.0199277	-7.19372	-0.792916	No change
6.24061	5.99163	5.98905	5.13189	4.87687	5.24738	PC(18:1/18:1)	PC	0.00199098	0.0199277	-7.18182	-0.988385	No change
2.23349	2.01638	2.01031	2.94923	2.70153	2.92269	PE(18:0p/22:6)	PE	0.00199929	0.0199277	7.17386	0.771088	No change
-2.10325	-2.64299	-2.54984	-1.16058	-1.01395	-1.2411	SM(d22:1/18:1)	SM	0.00195984	0.0199277	7.21198	1.29348	Up-regulated
2.89675	3.03088	3.08187	0.335112	-1.01875	0.242819	PC(14:0/14:1)	PC	0.00201794	0.0200048	-7.15616	-3.15011	Down-regulated
-0.413595	-0.893084	-0.585302	-1.91385	-2.25889	-2.52546	PC(18:2p/22:2)	PC	0.00208629	0.0204913	-7.09297	-1.60207	Down-regulated
-3.00434	-2.5961	-3.04741	-4.48309	-4.14323	-4.07911	PG(18:2/22:6)	PG	0.00208935	0.0204913	-7.0902	-1.35253	Down-regulated
2.0923	2.08909	1.98174	0.973137	1.38724	1.12291	PC(40:5e)	PC	0.00211453	0.0205188	-7.0676	-0.89328	No change
3.47783	3.63551	3.31802	2.7919	2.55414	2.5954	PE(39:6p)	PE	0.00211152	0.0205188	-7.07029	-0.829975	No change
4.9924	5.3443	5.05855	3.98478	4.26665	3.91299	TG(6:0/18:0/22:6)	TG	0.00212977	0.0205579	-7.05409	-1.07694	Down-regulated
-0.31329	-0.241007	-0.274101	0.282183	0.417766	0.15148	DG(31:0e)	DG	0.0021585	0.0207261	7.02893	0.559942	No change
-2.09213	-1.00695	-1.55359	0.559879	0.868773	0.773674	PE(26:0/18:1)	PE	0.00218915	0.020911	7.00254	2.285	Up-regulated
2.07183	2.52236	2.23724	3.16369	3.35976	3.30878	GluCer(d18:1/24:0)	GluCer	0.00226155	0.0212994	6.94197	1.00027	Up-regulated
0.859026	0.777319	1.219	2.01915	2.22917	1.94394	PE(18:0p/20:1)	PE	0.00226466	0.0212994	6.93943	1.11231	Up-regulated
1.21774	1.00847	0.898596	0.226789	0.0343599	0.300934	PE(18:0/18:3)	PE	0.00224211	0.0212994	-6.958	-0.854243	No change
-0.557285	-0.840593	-0.778254	-0.0300732	0.0566664	0.242376	PE(18:1/22:0)	PE	0.00228035	0.0213375	6.92664	0.815034	No change
-0.665133	-0.401232	-0.719604	3.18979	1.72541	2.97424	DG(38:3p)	DG	0.00230458	0.021373	6.9071	3.22514	Up-regulated
-0.379379	-0.667017	-1.39533	-3.65082	-3.04202	-3.12406	PE(35:0)	PE	0.00234241	0.021373	-6.87711	-2.45839	Down-regulated
-0.255259	0.0274811	-0.0622063	1.50365	1.39629	0.916458	PE(43:4e)	PE	0.00233464	0.021373	6.88322	1.36879	Up-regulated
2.33487	2.8014	2.44771	3.7161	3.68723	4.07866	TG(16:1/18:1/22:5)	TG	0.00233172	0.021373	6.88552	1.29934	Up-regulated
-0.0925903	-0.399858	-0.316492	0.439932	0.368058	0.54011	SM(d16:1/18:1)	SM	0.00233216	0.021373	6.88517	0.719014	No change
2.7943	2.67677	2.42136	3.39068	3.58808	3.62541	PE(41:6p)	PE	0.00237951	0.021604	6.84826	0.903914	No change
3.95824	4.29391	3.90987	2.57228	2.07886	2.74271	PC(18:1/18:2)	PC	0.00240783	0.0217535	-6.8266	-1.58939	Down-regulated
-3.0756	-3.67807	-2.95062	-5.03329	-4.7686	-5.24793	PC(35:7)	PC	0.00250902	0.0225494	-6.75173	-1.78184	Down-regulated
-2.30043	-2.02943	-1.68598	-0.768736	-0.800075	-0.831648	Cer(d18:2/22:0)	Cer	0.00252052	0.0225494	6.74346	1.20513	Up-regulated
2.41015	2.49185	2.36025	2.69803	2.76436	2.6958	GluCer(d18:1/16:0)	GluCer	0.00255882	0.0226442	6.71624	0.298642	No change
1.62905	2.09722	1.74727	3.00288	3.00214	3.41324	DG(55:3)	DG	0.00258021	0.0226442	6.70126	1.3149	Up-regulated
-0.179707	0.245005	-0.219175	1.26264	1.0051	1.41569	DG(57:5)	DG	0.0025798	0.0226442	6.70154	1.2791	Up-regulated
2.77544	2.76615	3.11924	3.74181	3.65179	3.66517	PC(18:0/19:4)	PC	0.00259958	0.0226442	6.68782	0.799312	No change
-3.34816	-2.89825	-2.65537	-6.23578	-7.03034	-8.29033	PE(16:1/16:2)	PE	0.00261353	0.0226442	-6.67821	-4.21823	Down-regulated
2.77544	2.76615	3.11924	3.74181	3.65179	3.66517	PE(18:0/22:4)	PE	0.00259958	0.0226442	6.68782	0.799312	No change
-3.34816	-2.89825	-2.65537	-6.23578	-7.02415	-8.29033	PE(33:6e)	PE	0.00262227	0.0226442	-6.67223	-4.21616	Down-regulated
0.125639	-0.176878	-0.284473	0.740086	0.684644	0.712673	PE(16:0p/16:0)	PE	0.00264224	0.0226442	6.65865	0.824372	No change
-0.205952	-0.409039	-0.494699	1.06123	0.632625	1.25603	PG(22:6/22:6)	PG	0.00263466	0.0226442	6.66379	1.35319	Up-regulated
-0.260437	-0.10425	-2.6243	-6.77887	-8.36787	-9.13948	LPC(37:4)	LPC	0.00268947	0.0229418	-6.62703	-7.09908	Down-regulated
-1.3241	-0.628977	-0.667765	0.62254	0.616616	0.838072	PE(50:3)	PE	0.00271866	0.0230834	6.60783	1.56602	Up-regulated
4.32647	4.23233	4.13412	2.41743	1.72613	2.70426	PEt(42:6)	PEt	0.00274289	0.0231819	-6.59208	-1.94837	Down-regulated
2.34343	2.83581	2.44771	3.7161	3.68723	4.07866	PE(48:0)	PE	0.00278366	0.0234185	6.56596	1.28501	Up-regulated
1.62905	1.63272	1.73663	1.20693	1.36898	1.24944	LPC(30:0)	LPC	0.00285715	0.023927	-6.52006	-0.391013	No change
0.793049	0.685423	1.14684	1.81816	1.87526	2.08638	PE(18:0p/18:1)	PE	0.00287183	0.0239406	6.51106	1.05149	Up-regulated
7.38342	6.88593	6.72321	5.42892	5.6299	5.12291	PC(18:1/20:3)	PC	0.00291629	0.0241499	-6.48416	-1.60361	Down-regulated
3.49714	3.68218	3.80701	4.47091	4.53584	4.85083	PC(38:1)	PC	0.00293644	0.0241499	6.47213	0.957081	No change
1.30887	1.85031	1.57867	2.79568	2.76086	3.17892	PE(50:1)	PE	0.00293337	0.0241499	6.47396	1.33253	Up-regulated
2.95936	3.06857	2.84963	2.56254	2.45806	2.45442	PC(24:3/18:1)	PC	0.00297131	0.024265	-6.45156	-0.467512	No change
3.31759	3.25448	3.36717	2.47091	2.64801	2.1933	SM(d18:2/24:2)	SM	0.00301659	0.024265	-6.42528	-0.875674	No change
-1.5592	-1.14585	-1.92065	0.188643	-0.152173	0.191008	TG(18:1/22:5/22:5)	TG	0.00299078	0.024265	6.44019	1.61773	Up-regulated
-1.36815	-0.68363	-0.667765	0.62254	0.788604	1.11084	TG(18:2/20:4/20:4)	TG	0.00300927	0.024265	6.42949	1.74717	Up-regulated
-1.33936	-1.51556	-1.22499	-1.9744	-2.26915	-2.1811	LPC(16:1)	LPC	0.00300782	0.024265	-6.43033	-0.781574	No change
2.13731	1.81625	1.75257	2.63737	2.73293	2.68729	dMePE(18:0/18:1)	dMePE	0.00303742	0.0243259	6.41335	0.78382	No change
-3.76467	-2.66702	-3.15432	-1.07026	-0.716189	-0.247929	PE(54:6)	PE	0.00316579	0.0252437	6.34201	2.51721	Up-regulated
3.47783	3.63551	3.27083	2.7919	2.55414	2.5954	PE(18:0/18:1)	PE	0.00318225	0.0252651	-6.33312	-0.814246	No change
5.9011	5.91496	5.76964	5.47681	5.57121	5.52094	PC(32:0e)	PC	0.00323145	0.0253268	-6.30688	-0.338912	No change
2.57917	3.09316	2.7259	3.8163	3.98275	4.21037	TG(18:0/16:0/18:1)	TG	0.00322885	0.0253268	6.30825	1.20373	Up-regulated
-5.31243	-4.22795	-4.32583	-2.25819	-2.49268	-1.98697	TG(18:1/22:6/24:6)	TG	0.00320438	0.0253268	6.32125	2.37613	Up-regulated
1.61497	2.00519	1.61401	2.89421	2.67055	3.11386	PE(48:1)	PE	0.0032672	0.0254363	6.28812	1.14815	Up-regulated
-2.2968	-2.97089	-2.64264	-3.82607	-3.87288	-3.97993	Cer(d18:1/26:3)	Cer	0.00327315	0.0254363	-6.28502	-1.25618	Down-regulated
3.00324	2.75591	2.78393	2.17825	2.1933	1.90951	LPC(38:6)	LPC	0.00336642	0.0254598	-6.23735	-0.754011	No change
3.00324	2.75591	2.78393	2.17825	2.1933	1.90951	PC(16:1p/22:4)	PC	0.00336642	0.0254598	-6.23735	-0.754011	No change
2.78804	2.78136	2.63135	3.46855	3.19848	3.46395	PC(17:4/20:0)	PC	0.00333393	0.0254598	6.25377	0.643407	No change
1.89675	1.564	1.45423	0.786585	0.715325	0.523447	PE(18:1p/18:2)	PE	0.00337335	0.0254598	-6.23387	-0.963206	No change
1.58062	2.03088	1.67104	2.89421	2.7146	3.1438	PE(46:0)	PE	0.00336775	0.0254598	6.23668	1.15669	Up-regulated
-1.89879	-1.97252	-2.17508	-1.45263	-1.38338	-1.22939	TG(18:0/16:0/17:0)	TG	0.0033482	0.0254598	6.24653	0.66033	No change
0.494064	0.0991669	0.422	1.37206	1.14689	1.50512	PC(16:0/16:2)	PC	0.00331836	0.0254598	6.26171	1.00307	Up-regulated
0.424751	0.646074	0.774593	-0.289898	-0.704539	-0.311493	PC(50:6)	PC	0.00341811	0.0256132	-6.21162	-1.05045	Down-regulated
0.268438	0.086483	0.0776615	-0.553701	-0.682279	-0.371538	PC(18:1p/18:1)	PC	0.00342162	0.0256132	-6.20989	-0.680034	No change
-0.351473	-0.145851	-0.601423	-1.7028	-1.43379	-1.28573	PC(29:1)	PC	0.0035062	0.0259769	-6.16886	-1.10786	Down-regulated
-3.98021	-3.14892	-2.97842	-1.37576	-1.15481	-1.52095	PS(43:4e)	PS	0.00350659	0.0259769	6.16867	2.01868	Up-regulated
1.08005	1.32193	1.15646	1.82558	1.74678	2.0298	TG(16:1/16:1/20:4)	TG	0.00351269	0.0259769	6.16576	0.681239	No change
-0.631186	-0.378511	-0.617725	0.481283	0.447658	0.984203	TG(16:0/18:1/24:0)	TG	0.00354913	0.026141	6.1485	1.18019	Up-regulated
1.31027	1.81131	2.01384	-0.0159512	-0.640241	0.101105	dMePE(18:1/18:2)	dMePE	0.00365249	0.0267946	-6.10069	-1.89684	Down-regulated
3.03001	3.31149	2.94983	4.0543	4.1907	3.8252	PC(18:1/24:1)	PC	0.00375299	0.0274222	6.05577	0.92629	No change
0.227951	0.890148	0.44379	1.91869	1.67427	2.06777	PE(50:2)	PE	0.0037898	0.0275292	6.03969	1.36628	Up-regulated
1.62905	2.03088	1.60232	2.89421	2.67055	3.11386	TG(16:1/18:1/22:6)	TG	0.00379765	0.0275292	6.03628	1.13879	Up-regulated
2.77544	2.76615	3.11924	3.73985	3.70189	3.55364	PE(18:0/20:1)	PE	0.00384197	0.0277408	6.01722	0.778185	No change
-0.140974	-0.269987	0.376801	1.18403	1.36898	1.6169	PC(16:0p/15:0)	PC	0.0039131	0.0281436	5.98718	1.40136	Up-regulated
-3.10885	-2.92697	-3.00963	-2.44547	-2.14954	-2.00788	ChE(32:6)	ChE	0.00426405	0.0283339	5.84819	0.81419	No change
0.331427	-0.261648	-0.227489	-2.75495	-2.34068	-1.66297	DG(18:0/20:3)	DG	0.00408448	0.0283339	-5.91747	-2.2003	Down-regulated
-0.136206	0.21245	-1.06221	-3.53382	-5.49268	-4.14244	DG(18:1/20:3)	DG	0.00422378	0.0283339	-5.86341	-4.06099	Down-regulated
-0.31329	-0.667017	-0.438116	0.264828	0.417766	0.15148	DG(33:2p)	DG	0.00435749	0.0283339	5.81353	0.750832	No change
-0.239828	-0.734655	-0.362911	0.425751	0.522267	0.69013	DG(36:3e)	DG	0.00408286	0.0283339	5.91811	0.991848	No change
1.93123	2.36296	2.17551	3.03843	3.18288	3.50373	DG(55:2)	DG	0.00428678	0.0283339	5.83967	1.08511	Up-regulated
-0.658279	-0.823921	-0.668	-1.9744	-1.49268	-2.10591	LPC(20:3)	LPC	0.00417494	0.0283339	-5.88211	-1.14101	Down-regulated
7.23889	7.24948	6.93884	5.41669	6.00362	5.12291	PC(16:0/20:4)	PC	0.00425395	0.0283339	-5.85199	-1.628	Down-regulated
8.40658	8.38429	8.39113	6.07156	6.07224	7.07322	PC(16:1/18:2)	PC	0.00398881	0.0283339	-5.95593	-1.98833	Down-regulated
-1.05745	-1.34289	-1.19451	0.552746	0.802278	-0.0724869	PC(26:0/15:1)	PC	0.00398572	0.0283339	5.95719	1.6258	Up-regulated
-2.15248	-2.16439	-3.67571	-6.63379	-7.41569	-8.91688	PC(26:6/22:6)	PC	0.0040122	0.0283339	-5.94642	-4.99126	Down-regulated
-1.96153	-1.78158	-1.30457	-3.84064	-4.0538	-5.17045	PC(31:3)	PC	0.0042507	0.0283339	-5.85321	-2.67241	Down-regulated
-3.62984	-3.7697	-3.79422	-4.9744	-4.47674	-4.58235	PC(8:0p/18:3)	PC	0.00407011	0.0283339	-5.92318	-0.946572	No change
4.66706	4.75077	4.5209	4.16076	4.20364	4.01368	PE(18:1/20:3)	PE	0.00417387	0.0283339	-5.88252	-0.520216	No change
4.66706	4.75077	4.5209	4.16076	4.20364	4.01368	PE(18:1/22:6)	PE	0.00417387	0.0283339	-5.88252	-0.520216	No change
2.31759	2.59303	2.65981	1.80321	1.73969	1.46395	PE(18:1p/22:4)	PE	0.00443351	0.0283339	-5.78601	-0.854526	No change
-7.30214	-7.80514	-7.27255	-3.64753	-2.13905	-4.40547	PE(35:4)	PE	0.00411982	0.0283339	5.90354	4.06259	Up-regulated
-0.357012	0.03088	-0.248491	0.615709	0.569413	0.874231	TG(15:1/16:0/16:0)	TG	0.00419657	0.0283339	5.8738	0.877992	No change
1.4392	2.02237	1.67104	2.89421	2.7146	3.12591	TG(16:0/16:1/22:6)	TG	0.00440469	0.0283339	5.79637	1.2007	Up-regulated
3.56093	3.71689	3.73127	4.11307	4.25427	4.05994	TG(16:0/18:1/20:2)	TG	0.00403206	0.0283339	5.9384	0.472727	No change
2.5936	3.08092	2.82472	3.80133	3.89932	4.25219	TG(16:0/18:1/22:5)	TG	0.00422456	0.0283339	5.86311	1.1512	Up-regulated
-1.78842	-2.2247	-1.61773	-0.804472	-0.846692	-0.806702	TG(18:0/18:1/21:3)	TG	0.00429785	0.0283339	5.83554	1.05766	Up-regulated
1.30887	1.95241	1.60232	2.79568	2.76086	3.12591	TG(18:1/18:1/22:6)	TG	0.00438821	0.0283339	5.80234	1.27295	Up-regulated
-3.03953	-3.01955	-3.0125	-1.98474	-1.62552	-1.14591	TG(26:1/18:0/18:1)	TG	0.00408602	0.0283339	5.91686	1.43847	Up-regulated
-3.97135	-4.18442	-4.24934	-3.41298	-3.63345	-3.44713	Cer(d15:0/28:2)	Cer	0.00418085	0.0283339	5.87983	0.637182	No change
-1.64467	-1.98345	-2.03758	-2.58861	-2.81028	-2.6778	Cer(d18:1/26:2)	Cer	0.00442083	0.0283339	-5.79056	-0.803664	No change
2.6759	2.49493	2.79475	1.51103	1.11437	1.74193	PC(16:0/20:4)	PC	0.0041021	0.0283339	-5.91051	-1.19942	Down-regulated
-2.90689	-3.45669	-2.94623	-1.95089	-1.42995	-1.31475	PC(16:0/24:0)	PC	0.00431846	0.0283339	5.82789	1.53808	Up-regulated
0.180573	0.0874634	0.0469646	-0.34479	-0.67241	-0.471098	PC(16:1/20:5)	PC	0.00433855	0.0283339	-5.82048	-0.601099	No change
-1.80135	-2.16968	-2.29562	-1.11102	-1.14009	-0.79076	PC(26:0/18:1)	PC	0.00443393	0.0283339	5.78585	1.07492	Up-regulated
3.11047	3.05361	2.78393	1.81593	1.36068	2	PE(16:1/18:1)	PE	0.00427052	0.0283339	-5.84576	-1.25713	Down-regulated
0.250341	0.343136	0.351902	-0.0421734	-0.0794001	-0.267021	PS(18:0/20:3)	PS	0.00442121	0.0283339	-5.79042	-0.444658	No change
5.4344	5.70497	5.58165	6.08707	6.04014	6.21037	SM(d18:1/24:0)	SM	0.0044521	0.0283512	5.77936	0.538855	No change
-0.385025	0.13245	0.0759735	1.0256	1.07436	1.47341	TG(26:6/16:1/18:2)	TG	0.0044869	0.028474	5.76702	1.24999	Up-regulated
-0.617828	-0.428976	-0.385994	-2.05929	-1.42739	-2.19902	Cer(d18:2/26:1)	Cer	0.00462144	0.0285977	-5.72037	-1.41763	Down-regulated
1.06356	0.781361	0.871212	1.75741	1.47524	1.83073	LPC(38:4)	LPC	0.00460507	0.0285977	5.72596	0.782412	No change
-2.89074	-3.82761	-2.76246	-1.12069	-1.31093	-1.19302	PG(22:5/22:6)	PG	0.00457338	0.0285977	5.73684	1.95206	Up-regulated
-0.219507	-0.312422	-0.115225	0.744944	0.802278	0.363733	SM(d43:1)	SM	0.00460803	0.0285977	5.72494	0.852703	No change
2.41015	2.81131	2.49901	3.45187	3.35048	3.70988	TG(16:1/18:1/20:4)	TG	0.00455128	0.0285977	5.74449	0.930581	No change
5.21168	5.17512	4.96359	4.24892	4.1064	4.52094	PC(16:0/16:1)	PC	0.00461345	0.0285977	-5.72309	-0.824708	No change
-1.04757	-1.30127	-1.38	-2.90833	-3.81328	-2.79648	PC(26:1/20:4)	PC	0.00462729	0.0285977	-5.71838	-1.92899	Down-regulated
-0.734802	-1.01324	-1.02043	-1.46127	-1.54159	-1.45127	PE(16:0p/16:1)	PE	0.00463114	0.0285977	-5.71707	-0.561888	No change
1.31759	1.59877	1.07766	0.148987	-0.152173	0.363733	DG(18:0/18:1)	DG	0.00466568	0.0286182	-5.70539	-1.21116	Down-regulated
-1.2501	-1.21662	-0.947872	-0.56452	-0.270291	-0.318007	TG(19:1/16:0/22:5)	TG	0.0046655	0.0286182	5.70545	0.753924	No change
-0.155376	-0.0820541	0.262693	-1.84629	-1.54021	-2.65635	DG(30:0p)	DG	0.00478718	0.02912	-5.66514	-2.0227	Down-regulated
-2.10325	-1.42431	-1.63975	-0.379166	-0.149539	0.349419	PE(49:0)	PE	0.00481099	0.02912	5.6574	1.66268	Up-regulated
-4.09398	-3.14892	-2.97842	-1.37576	-1.15481	-1.52095	PS(18:1/24:0)	PS	0.00478136	0.02912	5.66704	2.0566	Up-regulated
1.10524	0.738352	0.712486	1.59936	1.63431	1.53343	Cer(d18:1/24:1)	Cer	0.00480525	0.02912	5.65926	0.737007	No change
-2.46577	-2.58566	-1.67685	-0.300516	-0.702992	-0.157833	PC(16:0p/22:3)	PC	0.00483675	0.0291796	5.64908	1.85564	Up-regulated
-3.40669	-3.21501	-3.00677	-2.38943	-1.84669	-1.926	TG(18:1/18:1/23:1)	TG	0.00486741	0.0292683	5.63924	1.15545	Up-regulated
-1.78244	-1.74624	-1.8677	-2.69259	-2.29337	-2.66297	SM(d31:1)	SM	0.00489724	0.0293515	-5.62975	-0.750848	No change
-0.29723	0.29674	1.71509	3.8403	3.94472	4.02337	PC(38:4e)	PC	0.00494607	0.0295475	5.61436	3.3646	Up-regulated
-3.74711	-2.86755	-2.51848	-1.08687	-0.921142	-0.70503	TG(14:0/22:5/22:6)	TG	0.00497943	0.0295543	5.60394	2.14003	Up-regulated
-0.692179	-0.953588	-1.05109	-1.7585	-1.59939	-1.51196	PC(26:4/18:1)	PC	0.00497005	0.0295543	-5.60686	-0.724328	No change
9.05401	9.44027	8.45341	7.37938	7.37642	7.0318	PC(18:1/18:2)	PC	0.00512739	0.0298528	-5.55878	-1.72003	Down-regulated
-3.36592	-2.68475	-3.43715	-1.7028	-1.89884	-1.55902	PE(56:5)	PE	0.00511095	0.0298528	5.56372	1.44239	Up-regulated
-3.36592	-2.68475	-3.43715	-1.67741	-1.89884	-1.55132	TG(18:1/22:5/24:6)	TG	0.00505497	0.0298528	5.58068	1.45341	Up-regulated
-4.74711	-3.53855	-4.06518	-1.90401	-2.27029	-1.68806	TG(18:2/18:2/21:5)	TG	0.00512001	0.0298528	5.561	2.16283	Up-regulated
0.708349	0.939264	0.697851	1.73	1.34769	1.53162	PI(18:0/22:4)	PI	0.00510917	0.0298528	5.56426	0.754615	No change
-0.222033	-0.468258	-0.529234	-1.26196	-1.86993	-1.46494	dMePE(18:1/20:2)	dMePE	0.00506848	0.0298528	-5.57657	-1.12577	Down-regulated
6.64386	6.94623	6.87958	6.25785	6.14448	6.31931	PE(37:5e)	PE	0.00516781	0.0299929	-5.54672	-0.582678	No change
2.05733	1.50413	1.58224	0.795677	0.443999	0.471142	PE(18:1/22:5)	PE	0.00518604	0.0300038	-5.54132	-1.1443	Down-regulated
0.962696	1.50413	0.71726	-0.25193	-0.38959	-0.169271	LPC(37:5)	LPC	0.00525303	0.0300168	-5.52167	-1.33163	Down-regulated
0.962696	1.50413	0.71726	-0.25193	-0.319793	-0.169271	PC(16:0p/21:4)	PC	0.00521586	0.0300168	-5.53254	-1.30836	Down-regulated
-1.0756	-0.61829	-0.804138	-0.03759	-0.113145	-0.10873	PE(54:2)	PE	0.00523655	0.0300168	5.52647	0.746187	No change
4.70393	4.40301	4.24965	5.19051	5.21774	5.17022	PC(18:0/18:1)	PC	0.00525376	0.0300168	5.52146	0.740624	No change
-1.34596	-1.44305	-2.49219	0.347532	0.172389	0.343239	PC(43:2)	PC	0.00528119	0.0300798	5.5135	2.04812	Up-regulated
-2.13906	-3.55476	-2.34924	-0.348791	-0.152173	0.188711	PE(52:5)	PE	0.00531354	0.0301704	5.50418	2.57694	Up-regulated
-0.140974	0.542734	0.472307	1.60195	1.75384	2.23283	PC(16:0/24:0)	PC	0.00552236	0.0312593	5.44565	1.57152	Up-regulated
2.06149	2.26534	2.28917	2.83296	2.83923	2.6169	Cer(d18:1/24:1)	Cer	0.00559247	0.0314619	5.4266	0.557694	No change
1.64299	2.20645	1.94521	2.93935	3.04303	3.43761	PE(50:0)	PE	0.00558295	0.0314619	5.42917	1.20844	Up-regulated
7.31705	7.534	6.71306	5.39193	5.91198	5.42059	PE(39:1)	PE	0.00564225	0.0316449	-5.41325	-1.6132	Down-regulated
3.73045	4.04985	3.90536	3.30306	2.98425	3.23283	PE(43:5)	PE	0.00569874	0.0318643	-5.39828	-0.721843	No change
-0.184622	0.484436	0.368549	1.40807	1.38724	1.77826	PE(45:0)	PE	0.00580453	0.0323401	5.37072	1.30174	Up-regulated
-1.63253	-1.44683	-1.59818	-1.22165	-1.03228	-1.01368	PIP(52:2)	PIP	0.00581909	0.0323401	5.36697	0.469978	No change
4.60254	4.68489	4.63995	3.40312	3.77999	3.9842	PE(18:1/18:2)	PE	0.00587133	0.0325318	-5.35363	-0.920021	No change
0.672646	0.256372	0.211325	-0.593508	-0.657357	-0.357046	SM(d44:3)	SM	0.00609818	0.033687	-5.29733	-0.916085	No change
6.88653	6.87711	6.68564	7.17135	7.14783	7.21743	PE(18:0/18:1)	PE	0.00614512	0.0337831	5.286	0.362444	No change
2.80859	2.94251	2.91861	0.928366	0.759456	1.80473	PEt(42:7)	PEt	0.00615244	0.0337831	-5.28424	-1.72572	Down-regulated
0.334867	0.53318	0.195862	-1.14368	-0.9668	-1.97663	DG(34:4p)	DG	0.00625038	0.0342185	-5.26097	-1.717	Down-regulated
0.713379	0.758993	-0.261	-1.29632	-1.35883	-1.39855	PE(18:0e/18:1)	PE	0.00628297	0.0342945	-5.25332	-1.75494	Down-regulated
0.815132	0.387289	0.658005	1.28757	1.43805	1.62541	PE(18:0p/18:1)	PE	0.00636743	0.0346524	5.23373	0.830201	No change
-0.887526	-0.650591	-0.880758	-0.255056	0.11218	0.186413	TG(26:5/18:2/18:2)	TG	0.00641143	0.0347886	5.22365	0.820804	No change
-0.584963	-0.775627	-0.601423	-2.05929	-3.20318	-2.26042	PC(14:0p/16:1)	PC	0.00660522	0.0351034	-5.18024	-1.85362	Down-regulated
2.23717	1.85989	2.24477	2.73	2.83258	2.90951	PC(15:0/22:5)	PC	0.00663912	0.0351034	5.17281	0.710085	No change
-1.18955	-1	-0.947872	-6.49015	-6.16351	-10.103	PC(28:2)	PC	0.00664171	0.0351034	-5.17224	-6.53975	Down-regulated
-0.779467	-0.387556	-0.656494	0.689112	0.503974	1.3453	TG(26:1/16:0/18:1)	TG	0.00656972	0.0351034	5.18808	1.45397	Up-regulated
-4.88624	-5.20474	-5.4267	-4.3103	-4.25616	-4.4127	Cer(d15:0/28:1)	Cer	0.00661606	0.0351034	5.17786	0.846174	No change
5.38446	5.18182	4.94637	3.51631	2.75102	3.84063	PC(16:1/18:1)	PC	0.00654838	0.0351034	-5.19281	-1.80156	Down-regulated
1.22517	0.921612	0.514803	-0.26133	-0.436036	-0.125484	PC(18:1/22:3)	PC	0.00664168	0.0351034	-5.17225	-1.16148	Down-regulated
-0.932295	-0.88026	-0.996782	-1.63119	-2.27603	-2.27302	PI(16:1/20:4)	PI	0.00662372	0.0351034	-5.17618	-1.12363	Down-regulated
4.12022	3.86514	3.88791	3.22303	2.8165	3.26696	SM(d17:1/16:0)	SM	0.00657252	0.0351034	-5.18746	-0.855592	No change
-1.11259	-1.28259	-1.37672	-0.522478	-0.374127	-0.761614	DG(38:4e)	DG	0.00674324	0.0354814	5.15026	0.704559	No change
5.4344	5.87416	5.72993	4.65912	4.53584	4.98089	PC(18:1/22:3)	PC	0.00675191	0.0354814	-5.1484	-0.954214	No change
4.25362	3.95889	3.85703	1.82187	1.73827	2.82446	PC(16:1/18:2)	PC	0.00679103	0.035585	-5.14005	-1.89498	Down-regulated
-3.20945	-3.29105	-2.97562	-2.11499	-1.96217	-1.30501	TG(25:1/16:0/18:1)	TG	0.00682307	0.035651	5.13326	1.36465	Up-regulated
-0.443918	-0.710051	-0.692301	-0.00196648	-0.0262251	0.312365	PC(18:1/24:1)	PC	0.00690697	0.0359869	5.11565	0.710148	No change
2.60789	2.59877	2.56068	1.79568	1.84254	1.26041	PC(16:1/17:2)	PC	0.00695418	0.0361302	-5.10586	-0.956232	No change
4.80674	5.02023	3.78134	2.74963	2.28381	2.21602	PC(34:2e)	PC	0.00709863	0.0367765	-5.07639	-2.11962	Down-regulated
-2.22355	-1.45251	-1.46245	-0.452627	0.116565	0.231712	PE(18:0p/22:2)	PE	0.00717933	0.0370898	5.06024	1.67805	Up-regulated
-0.383894	-0.55578	-0.694027	-0.0513821	-0.0276766	0.169285	PC(20:0/16:0)	PC	0.00722118	0.0372012	5.05195	0.574642	No change
1.35364	1.564	1.4147	0.786585	0.944722	0.523447	PC(35:6p)	PC	0.0073638	0.0378297	-5.02415	-0.692527	No change
0.224247	0.093977	0.297884	-3.60543	-1.88125	-4.1195	PC(30:3)	PC	0.00741324	0.0379706	-5.01466	-3.40743	Down-regulated
6.82672	6.94623	6.87656	6.44406	6.14448	5.98916	PE(18:1/18:1)	PE	0.00745333	0.0379706	-5.00702	-0.690604	No change
-1.02007	-1.17688	-1.35925	-1.7908	-1.75251	-1.6383	PC(24:3/18:1)	PC	0.00744651	0.0379706	-5.00832	-0.541806	No change
-2.10698	-3.71859	-2.52667	-0.560648	-0.0308256	0.188711	TG(20:4/20:4/20:4)	TG	0.00756654	0.0384405	4.98573	2.64982	Up-regulated
2.81168	2.68164	2.58699	2.23728	2.30414	2.38243	PE(18:1/22:6)	PE	0.00761795	0.0385948	-4.97618	-0.385488	No change
1.11827	0.640968	0.781654	0.104555	-0.0879507	0.15736	PC(18:0p/20:4)	PC	0.00787108	0.0397674	-4.93031	-0.788977	No change
0.999132	0.782974	0.741	0.22858	-0.169686	0.211729	PI(16:0/22:6)	PI	0.00792887	0.0399493	-4.92009	-0.750934	No change
-0.0610619	-0.0860977	-0.101404	-0.64753	-1.24983	-0.919052	PG(18:1/18:1)	PG	0.0080216	0.0403058	-4.90388	-0.855948	No change
-1.7544	-1.93225	-1.03276	-0.286695	-0.225204	-0.0807686	DG(35:2p)	DG	0.00814351	0.0403654	4.88291	1.37558	Up-regulated
6.36777	6.14309	6.33488	6.73739	6.95853	6.70536	PC(18:1/20:3)	PC	0.00810053	0.0403654	4.89026	0.518516	No change
-0.385025	0.373703	-0.248491	1.0256	1.17239	1.47341	PE(52:2)	PE	0.00811878	0.0403654	4.88713	1.3104	Up-regulated
-2.58548	-2.56642	-2.50084	-2.12869	-1.70919	-1.69397	PIP(54:3)	PIP	0.0081323	0.0403654	4.88482	0.706964	No change
-5.25406	-6.09542	-5.98653	-3.85955	-2.28294	-2.08576	SM(d17:1/22:0)	SM	0.00807983	0.0403654	4.89382	3.03592	Up-regulated
0.481709	0.719521	0.573896	1.14899	1.35976	1.02337	DG(39:4p)	DG	0.00818056	0.0404397	4.87661	0.585665	No change
2.49714	2.74561	2.56068	1.98643	1.98125	2.22725	DG(30:1e)	DG	0.00824163	0.0406321	-4.86631	-0.536166	No change
4.72391	4.89761	4.63995	3.96812	3.91985	3.3683	PE(37:6e)	PE	0.00837841	0.0411957	-4.84356	-1.00173	Down-regulated
2.81907	2.86466	3.07344	1.89773	2.36438	1.83807	SM(d17:0/23:0)	SM	0.0085464	0.0413018	-4.81624	-0.885663	No change
-6.60961	-6.80514	-6.28917	-9.5303	-8.06488	-9.54813	SM(d34:3)	SM	0.00849334	0.0413018	-4.8248	-2.4798	Down-regulated
3.373	3.75591	3.86438	4.37307	4.52557	4.37084	TG(16:0/16:0/18:1)	TG	0.00855763	0.0413018	4.81443	0.758725	No change
-0.184622	-0.0315533	-0.142483	0.541979	0.802278	1.21602	TG(16:0/18:1/24:1)	TG	0.00846817	0.0413018	4.82888	0.972978	No change
1.32106	1.46698	1.68218	0.986433	0.788604	0.943939	TG(16:1/16:2/18:2)	TG	0.0084701	0.0413018	-4.82857	-0.583747	No change
-1.68033	-2.50312	-2.53366	-4.00902	-4.20012	-3.51555	PC(16:0e/14:1)	PC	0.00849597	0.0413018	-4.82437	-1.66919	Down-regulated
3.54209	3.16065	2.67495	1.87074	1.60652	1.96018	dMePE(16:1/18:1)	dMePE	0.0085195	0.0413018	-4.82057	-1.31342	Down-regulated
-2.31976	-1.86755	-2.6442	-0.928753	-1.25889	-0.748358	PC(18:0/22:3)	PC	0.00862318	0.0415089	4.80396	1.2985	Up-regulated
-0.887526	-0.656046	-0.725481	0.382151	-0.197722	0.204704	PC(22:1/13:1)	PC	0.00867253	0.0415285	4.79615	0.886062	No change
0.398699	0.594181	0.20516	-4.15414	-1.90772	-4.47364	PE(35:1p)	PE	0.00865879	0.0415285	-4.79832	-3.91118	Down-regulated
0.781754	0.486418	0.630894	0.222525	0.144532	0.238831	PE(16:0p/20:3)	PE	0.00874545	0.0417687	-4.78469	-0.431059	No change
-0.260437	0.141911	0.0348492	0.642836	0.624335	0.957485	DG(38:6p)	DG	0.00892287	0.0420682	4.7573	0.769444	No change
1.95378	2.34941	2.30367	2.74963	2.957	2.88844	DG(55:1)	DG	0.0088639	0.0420682	4.76633	0.662741	No change
1.69744	1.51631	1.76833	2.18403	2.2241	2.55141	PC(14:0p/22:1)	PC	0.00889977	0.0420682	4.76083	0.659156	No change
2.13237	2.33574	2.39452	2.75352	2.64041	2.81221	TG(16:0/18:1/22:3)	TG	0.00890055	0.0420682	4.76071	0.447839	No change
5.86588	5.6383	5.66333	5.28636	4.90249	4.92683	PE(18:1/18:1)	PE	0.00886459	0.0420682	-4.76622	-0.683942	No change
1.64299	2.21395	1.93593	2.8476	2.94164	3.41324	TG(18:0/18:1/22:6)	TG	0.00912008	0.0428877	4.72762	1.13654	Up-regulated
1.39161	1.14317	1.28917	0.25629	-0.162763	0.569695	PE(18:1/14:0)	PE	0.00929693	0.0436076	-4.70166	-1.05358	Down-regulated
-0.995674	-0.965729	-1.13856	-1.94381	-2.18148	-2.84664	PC(20:5/13:1)	PC	0.00940219	0.0438397	-4.6865	-1.29065	Down-regulated
-0.54649	0.262457	-0.0696621	1.47564	1.48375	0.916458	PE(18:1/24:0)	PE	0.00937842	0.0438397	4.6899	1.40985	Up-regulated
1.82274	1.65491	1.61284	1.14899	1.06758	1.35864	PC(14:0/14:0)	PC	0.00941812	0.0438397	-4.68422	-0.505099	No change
0.318979	0.471989	0.0692	0.863546	0.800916	0.96018	PC(17:0/18:1)	PC	0.00958522	0.0445045	4.66061	0.588158	No change
-3.17696	-3.92118	-3.28882	-2.17413	-1.17611	-1.00157	PC(18:0p/16:0)	PC	0.00965466	0.0447138	4.65094	2.01172	Up-regulated
-2.19213	-2.85872	-2.72689	-3.4604	-3.89143	-3.83725	PE(16:1/14:0)	PE	0.00969321	0.0447792	-4.64561	-1.13711	Down-regulated
-0.0439892	0.093977	-0.353779	0.479403	0.746783	0.83367	TG(16:1/18:1/24:1)	TG	0.00976811	0.0447868	4.63533	0.787882	No change
-3.36592	-4.01674	-3.8651	-2.83128	-2.49268	-2.80213	TG(25:1/17:0/17:0)	TG	0.00976697	0.0447868	4.63549	1.04056	Up-regulated
1.11827	0.688869	0.781654	0.187031	-0.156665	0.168352	PC(16:0e/22:5)	PC	0.00972627	0.0447868	-4.64106	-0.796693	No change
2.00108	1.72897	1.8014	0.885006	-0.248981	0.0739994	PE(18:1/20:3)	PE	0.00979416	0.0447942	-4.63178	-1.60714	Down-regulated
-0.764669	0.486914	-0.158293	1.368	1.71821	1.76291	PC(26:0/16:0)	PC	0.00997091	0.0454892	4.60797	1.76172	Up-regulated
2.78804	2.88358	2.63135	3.46855	3.19848	3.62541	PE(18:0/22:4)	PE	0.0101713	0.0462881	4.58158	0.663154	No change
-2.11016	-2.28478	-1.44586	-0.875341	-0.325135	-0.476553	PC(18:0e/20:4)	PC	0.0102611	0.0465813	4.56996	1.38792	Up-regulated
-2.61199	-2.54562	-2.26449	-1.09525	-1.69068	-0.810369	SM(d18:1/18:1)	SM	0.0104283	0.0472233	4.54865	1.27527	Up-regulated
-0.54649	-0.291048	-0.574656	-1.41718	-1.46621	-0.976625	DG(18:1/22:4)	DG	0.0105364	0.0475953	-4.5351	-0.815941	No change
0.120466	-0.248816	-0.4	-1.43977	-1.00583	-0.987488	PG(18:1/22:5)	PG	0.0106001	0.0477656	-4.52718	-0.968235	No change
1.49253	1.44167	1.0844	-0.132135	-1.57514	-1.93598	PC(16:1/13:1)	PC	0.0107109	0.0477951	-4.51356	-2.55395	Down-regulated
1.26988	1.33574	1.24327	1.5581	1.69641	1.49214	PC(16:1/21:3)	PC	0.0106347	0.0477951	4.52291	0.299258	No change
-0.742754	-0.566013	-2.09378	-3.19439	-3.5088	-3.34835	PE(18:0e/22:4)	PE	0.0107056	0.0477951	-4.5142	-2.21633	Down-regulated
1.68402	2.16838	1.98174	2.52659	2.7146	2.80848	TG(18:0/18:1/22:5)	TG	0.0107039	0.0477951	4.51441	0.73851	No change
-0.714043	-0.253355	-0.304567	0.215992	0.37448	0.603174	TG(16:1/18:1/21:3)	TG	0.011117	0.0494234	4.46505	0.82187	No change
5.09737	4.81871	4.75521	2.77705	3.5268	3.85861	PC(16:1/16:1)	PC	0.0111297	0.0494234	-4.46356	-1.50294	Down-regulated
-0.239828	0.203444	0.00676727	0.512869	0.710982	0.794958	TG(18:1/17:2/18:1)	TG	0.0111587	0.0494323	4.46019	0.682809	No change
4.30887	3.62149	4.37577	3.00615	3.08838	2.93712	PC(18:1/13:1)	PC	0.0112004	0.0494978	-4.45535	-1.0915	Down-regulated
-0.598019	-0.540567	-0.40473	0.0612278	0.205701	0.642284	TG(16:0/16:0/24:1)	TG	0.0112699	0.0495801	4.44733	0.81751	No change
-2.78842	-2.49685	-2.63311	-3.32495	-3.41468	-3.04413	TG(16:0e/18:1/22:3)	TG	0.0112731	0.0495801	-4.44696	-0.621795	No change
-2.01131	-1.33412	-1.25273	-0.0813122	-0.433789	-0.476553	PE(20:0/18:1)	PE	0.0113836	0.0499462	4.43435	1.20217	Up-regulated
-2.07013	-1.84246	-1.94787	-2.36221	-2.74136	-2.81497	TG(14:0e/18:1/18:1)	TG	0.0114395	0.0500717	-4.42802	-0.686028	No change
-2.13525	-2.36059	-2.50023	-1.89423	-1.69298	-1.60606	PC(28:2/15:2)	PC	0.011621	0.0505045	4.40774	0.600934	No change
5.09737	4.8285	4.82094	2.80284	2.60379	3.89462	PC(16:1/16:1)	PC	0.0115813	0.0505045	-4.41214	-1.81519	No change
4.12022	3.86514	3.87801	3.22303	2.8165	3.37109	SM(d16:1/18:0)	SM	0.0116003	0.0505045	-4.41004	-0.817582	No change
-0.779467	-3.49489	-2.56619	-7.19295	-9.81248	-6.56986	LPC(16:0e)	LPC	0.0118731	0.0513569	-4.38019	-5.57824	No change
-2.35258	-2.98619	-1.06221	0.41399	0.238259	0.435188	SM(d39:1)	SM	0.0118483	0.0513569	4.38288	2.49614	No change
-2.08109	-1.8178	-1.94787	-2.36221	-2.74613	-2.79666	DG(50:2)	DG	0.0119222	0.051448	-4.37491	-0.686083	No change
-2.12955	-1.20859	-1.48221	-0.233315	-0.526471	-0.314747	GluCer(d17:1/24:0)	GluCer	0.0121081	0.0517182	4.35515	1.24861	No change
0.600761	0.0809212	0.244772	-0.908922	-1.81294	-0.862736	DG(16:0/18:2)	DG	0.0121113	0.0517182	-4.35481	-1.50368	No change
-0.431011	-0.269987	-1.04007	-2.65908	-1.76375	-2.98489	PC(36:7)	PC	0.0121258	0.0517182	-4.35328	-1.88889	No change
-0.832485	-0.68363	-0.438116	-0.149483	0.277949	0.174862	PC(44:12)	PC	0.0120727	0.0517182	4.35888	0.75252	No change
1.04814	0.908001	0.856339	0.485971	0.423085	0.672333	PC(16:1/22:6)	PC	0.0121206	0.0517182	-4.35383	-0.410364	No change
1.87329	2.64939	2.19897	3.47799	3.15917	3.73958	PC(26:1/16:0)	PC	0.0122486	0.0520141	4.34046	1.21836	No change
0.53351	0.537966	1.57	2.65704	2.23423	2.50142	PE(16:0p/21:3)	PE	0.012252	0.0520141	4.3401	1.58484	No change
-0.750023	-0.16128	-0.2698	0.303589	0.517301	0.534336	TG(16:0/18:1/21:3)	TG	0.0124109	0.0525672	4.32372	0.845443	No change
2.03001	2.14505	2.09444	1.58457	1.75384	1.3453	DG(36:4p)	DG	0.0127039	0.0535384	-4.29419	-0.528597	No change
-1.88272	-1.42431	-1.84194	-2.64425	-2.6066	-2.28573	PC(16:1/19:5)	PC	0.0127332	0.0535384	-4.29129	-0.795867	No change
3.31759	3.45121	3.6794	4.01915	4.08279	4.40831	PC(18:1/22:1)	PC	0.0127566	0.0535384	4.28896	0.687348	No change
1.42604	1.13277	1.13424	0.653543	0.544894	0.834551	PC(16:0e/20:4)	PC	0.012757	0.0535384	-4.28893	-0.553355	No change
-0.270855	-0.119238	-0.477243	-1.32232	-1.16011	-2.01845	PE(38:4e)	PE	0.0128468	0.0537924	-4.28008	-1.21118	No change
-0.0439892	0.509014	0.5522	1.24062	1.08559	1.37589	TG(19:1/16:1/18:1)	TG	0.0129228	0.0538888	4.27266	0.894956	No change
-0.515192	-0.418741	-0.805382	-1.21555	-1.68228	-1.94	dMePE(18:1/20:3)	dMePE	0.0129286	0.0538888	-4.27209	-1.03284	No change
1.95378	2.55223	1.75784	1.10089	0.515641	0.888445	PC(26:4/20:3)	PC	0.0130122	0.0541141	-4.26399	-1.25296	No change
2.16269	2.10046	2.00677	1.03075	0.28576	1.23283	PC(18:1/20:3)	PC	0.0131142	0.0544151	-4.25419	-1.24019	No change
3.06149	3.40612	3.27452	2.75741	2.76784	2.48748	PC(18:1/21:3)	PC	0.013285	0.054752	-4.23798	-0.576467	No change
-1.75967	-1.80199	-1.78315	-2.4355	-3.28942	-2.77858	PE(16:2/20:4)	PE	0.0132749	0.054752	-4.23893	-1.0529	No change
-0.305773	-0.105742	-0.206	-1.45622	-0.753316	-1.43278	dMePE(16:1/20:4)	dMePE	0.0132349	0.054752	-4.24271	-1.00814	No change
3.01937	2.3562	3.19119	1.71809	1.78172	1.81593	DG(32:1e)	DG	0.0133689	0.0548515	-4.2301	-1.08367	No change
-1.35701	0.418503	-0.300175	-2.41718	-3.13487	-2.74309	PC(52:8)	PC	0.0133494	0.0548515	-4.23193	-2.35215	No change
0.376844	-0.17218	-0.0722809	-1.33814	-0.986417	-0.702896	SM(d22:0/18:0)	SM	0.0134659	0.0551258	-4.22109	-1.05328	No change
-2.01481	-1.85495	-2.1323	-0.611826	-1.35275	-1.11156	PE(49:1)	PE	0.013756	0.0561883	4.19455	0.975307	No change
0.341721	0.717413	0.454226	1.13711	0.969174	0.970907	PE(52:0)	PE	0.0138315	0.0563709	4.18776	0.521278	No change
-2.13906	-2.34818	-2.28014	-4.74613	-4.76214	-3.3167	PE(18:0e/22:4)	PE	0.0139228	0.0566174	-4.1796	-2.0192	No change
-1.18265	-1.35348	-0.94	-1.81458	-2.0255	-1.6514	PE(24:5/18:1)	PE	0.0141658	0.0574779	-4.1582	-0.671672	No change
-3.38842	-2.79836	-2.99821	-2.08131	-2.03812	-1.32455	TG(28:2/18:0/18:2)	TG	0.0142439	0.0576674	4.15142	1.24701	No change
-1.14097	-0.678072	-0.656494	-0.248812	0.030879	-0.021101	DG(36:1e)	DG	0.0143174	0.0578374	4.14507	0.745502	No change
4.81492	4.43735	4.53633	5.10547	5.06304	5.04257	PE(18:0/18:1)	PE	0.0143789	0.0579579	4.1398	0.474161	No change
-1.87158	-1.84246	-2.03714	-2.69429	-2.30506	-2.39166	PI(20:3/20:4)	PI	0.0146054	0.0583137	-4.12059	-0.546608	No change
-1.20945	-0.912537	-0.835569	-0.342129	-0.0308256	-0.462053	TG(18:1/18:1/21:3)	TG	0.0146261	0.0583137	4.11885	0.707517	No change
1.75889	1.53438	1.41336	1.10333	1.0413	1.19444	PC(16:0e/16:0)	PC	0.014578	0.0583137	-4.1229	-0.455853	No change
0.312365	0.147245	-0.618818	-1.1694	-2.13487	-1.93598	dMePE(16:1/16:2)	dMePE	0.0146018	0.0583137	-4.12089	-1.69368	No change
-2.3559	-2.62705	-3.11955	-1.59668	-1.87601	-1.67629	dMePE(18:0/20:2)	dMePE	0.0145094	0.0583137	4.12869	0.984506	No change
2.55726	2.89295	2.73663	1.81071	0.476943	0.826305	DG(16:1/18:1)	DG	0.0146708	0.058365	-4.11511	-1.69096	No change
0.554312	-0.119238	-0.134642	-0.72864	-1.27603	-1.23554	Cer(d18:0/24:0)	Cer	0.0147742	0.0585225	-4.10651	-1.18021	No change
-1.65146	-1.97797	-2.02724	-2.36897	-2.3467	-2.41521	Cer(d18:1/26:1)	Cer	0.0147568	0.0585225	-4.10795	-0.491406	No change
-2.01656	-2.34818	-1.81663	-1.40324	-1.35883	-1.03445	PE(38:1e)	PE	0.0148164	0.0585632	4.10302	0.79495	No change
-0.422277	-0.784559	-0.616632	-0.187202	-0.135913	0.0400238	PE(20:0/18:1)	PE	0.0148648	0.0586282	4.09903	0.513459	No change
-0.189554	-0.196613	-0.0734043	-1.94381	-1.99018	-0.901339	PC(52:9)	PC	0.0151284	0.0595397	-4.07758	-1.45859	No change
7.20992	7.54333	7.60744	6.9065	6.96043	6.69529	PC(17:4/19:0)	PC	0.0152616	0.0599351	-4.06692	-0.599489	No change
-2.15828	-2.05658	-2.15909	-1.48163	-1.42739	-0.811289	TG(26:1/16:0/22:4)	TG	0.0152986	0.059952	4.06398	0.884546	No change
-2.74275	-2.90343	-2.9067	-2.21615	-2.57091	-2.26545	LdMePE(18:0)	LdMePE	0.0154577	0.0604464	4.05142	0.500122	No change
0.708084	1.44167	1.38773	-0.568403	0.0332003	-1.25416	PC(18:1/21:5)	PC	0.0157198	0.0611896	-4.03106	-1.77561	No change
-1.13145	-0.86755	-1.24427	-0.545259	-0.651381	-0.638304	PC(20:5/22:6)	PC	0.0157478	0.0611896	4.02891	0.469441	No change
3.11897	2.9092	2.42402	2.04543	1.85441	1.97291	PI(16:1/18:1)	PI	0.0156954	0.0611896	-4.03293	-0.859814	No change
-0.266678	-0.421061	-0.550983	-0.884995	-1.04692	-0.747478	PG(18:2/22:6)	PG	0.0158101	0.0613017	-4.02414	-0.480223	No change
3.06149	2.90689	3.25227	3.54917	3.4253	3.54918	PE(18:0/20:5)	PE	0.0158838	0.0613686	4.01853	0.43433	No change
6.11997	5.73458	4.98849	4.2558	4.10503	4.3721	PC(16:1/18:1)	PC	0.0158943	0.0613686	-4.01773	-1.37004	No change
-0.0893593	-0.0565834	0.102753	0.755856	1.68907	0.970907	TG(19:1/16:0/18:1)	TG	0.0161418	0.0621933	3.99913	1.15301	No change
-3.6734	-3.152	-3.36934	-1.95393	-2.68228	-1.77499	PE(51:2)	PE	0.0162476	0.0624698	3.99128	1.26118	No change
-0.757328	-1.49099	-0.920652	-2.33549	-3.02068	-2.08354	DG(18:1/22:6)	DG	0.0163834	0.0628376	-3.98129	-1.42358	No change
0.0845547	-0.111349	-0.228743	-0.621477	-0.729901	-0.426077	PC(20:4/20:4)	PC	0.0164118	0.0628376	-3.97922	-0.507306	No change
2.7041	3.20645	3.22205	2.16076	1.91985	2.41078	TG(16:0/16:1/16:2)	TG	0.016452	0.0628602	-3.97629	-0.880405	No change
6.79195	6.8593	6.79872	6.64347	6.49695	6.65429	PC(34:1e)	PC	0.016592	0.0630014	-3.96615	-0.218422	No change
3.96214	4.01381	3.84963	3.31891	3.46022	3.6775	PE(18:0/18:0)	PE	0.0165658	0.0630014	-3.96804	-0.456318	No change
-0.943916	-1.66262	-1.64643	-0.543346	-0.0691557	0.210825	PC(18:1/24:0)	PC	0.016541	0.0630014	3.96983	1.28376	No change
6.27571	6.04145	6.39959	5.73985	5.85981	5.80473	PC(18:2p/18:1)	PC	0.0167365	0.0633812	-3.95579	-0.437451	No change
1.81291	2.08909	1.95443	2.75352	2.957	2.37589	TG(9:0/18:1/22:3)	TG	0.0167611	0.0633812	3.95404	0.743326	No change
2.79305	2.77225	2.78	2.46095	2.02855	2.33444	PI(18:1/18:1)	PI	0.0169736	0.0639605	-3.93903	-0.506184	No change
-1.30792	-1.76498	-1.98546	-0.967201	-0.856971	-0.81912	dMePE(16:0/22:6)	dMePE	0.0169841	0.0639605	3.9383	0.80502	No change
0.506317	0.637182	1.24927	1.66946	1.85572	1.66723	TG(16:0/17:1/18:1)	TG	0.017076	0.0640438	3.93188	0.933212	No change
0.179808	-0.461079	-0.167463	0.620493	0.510486	0.71443	PC(18:0/22:6)	PC	0.017042	0.0640438	3.93424	0.764714	No change
1.93123	2.22882	2.2067	1.27353	1.73257	1.35557	PE(16:0p/24:6)	PE	0.0173151	0.0648079	-3.91537	-0.668362	No change
-0.260437	-0.204584	-0.304567	-0.681614	-1.10802	-0.679644	DG(35:1e)	DG	0.0175812	0.06567	-3.89733	-0.566563	No change
7.95796	7.82147	7.91985	7.43196	7.4864	7.02779	PC(18:1/20:4)	PC	0.0177034	0.0659919	-3.88915	-0.584375	No change
-1.39069	-1.18474	-1.2958	-0.707075	-0.999642	-0.594156	TG(26:2/16:0/22:5)	TG	0.0177434	0.0660067	3.88649	0.523452	No change
1.42314	1.29391	1.29062	1.64451	1.55009	1.80098	PE(17:0/20:4)	PE	0.0180578	0.0670403	3.86581	0.329304	No change
0.108461	0.14505	0.368549	-0.245699	-0.128629	-0.0890999	DG(36:4p)	DG	0.0182538	0.0674948	-3.85313	-0.361829	No change
-0.969988	-0.906023	-0.848337	0.144249	0.203641	1.30348	TG(19:1/18:1/18:1)	TG	0.0182529	0.0674948	3.85319	1.45857	No change
-2.85582	-2.69594	-3.0386	-1.11499	-2.09782	-0.843815	PC(43:1)	PC	0.0184651	0.0681388	3.83965	1.51124	No change
4.2957	4.23251	4.25413	3.99304	3.93854	3.66517	DG(36:4e)	DG	0.0185769	0.0684138	-3.83259	-0.395199	No change
-2.21347	-2.47934	-1.83	-1.35549	-0.925643	-1.42643	DG(36:0e)	DG	0.0186617	0.0684624	3.82727	0.938158	No change
0.530214	0.123884	0.242968	-0.513092	-0.375051	-0.122631	SM(d44:2)	SM	0.0186648	0.0684624	-3.82708	-0.635947	No change
-0.936436	-1.2575	-1.02549	-2.03759	-1.49938	-1.77499	DG(16:0/20:3)	DG	0.0187422	0.0686093	-3.82224	-0.697511	No change
0.484808	0.781361	0.280396	1.13711	1.05164	1.04891	TG(24:3/16:0/18:1)	TG	0.0190795	0.0697049	3.80147	0.563697	No change
-3.10512	-2.7416	-2.57678	-1.7999	-1.99964	-1.11722	TG(19:1/18:1/22:6)	TG	0.0194687	0.0709852	3.77804	1.16891	No change
-2.08109	-1.84246	-1.94787	-2.36221	-2.74136	-2.99948	TG(20:1p/14:0/16:0)	TG	0.0196723	0.0715851	-3.76601	-0.743878	No change
-1.12671	-1.80562	-1.40851	-2.15648	-2.16649	-2.32062	Cer(d18:0/16:0)	Cer	0.0197182	0.0716104	-3.76331	-0.767581	No change
2.83737	2.87416	2.95902	3.06687	3.0198	3.02337	PC(14:0p/16:0)	PC	0.0199487	0.0718411	3.74991	0.146503	No change
-0.895563	-0.823921	-1.03276	-0.452627	-0.596519	-0.187046	TG(26:2/18:1/18:2)	TG	0.0199064	0.0718411	3.75235	0.505352	No change
-0.999134	-1.20538	-1.29056	-1.64917	-1.90861	-1.52924	PG(16:1/22:6)	PG	0.019939	0.0718411	-3.75047	-0.530648	No change
-0.52763	-0.659876	-0.552027	-0.753624	-0.9668	-1	PI(16:0/22:6)	PI	0.0199765	0.0718411	-3.7483	-0.326964	No change
-1.80225	-1.78396	-2.01394	-2.31186	-2.51015	-2.16809	dMePE(18:1/22:4)	dMePE	0.0199776	0.0718411	-3.74824	-0.463319	No change
-0.194504	-0.274174	-0.0734043	0.421841	1.05164	0.425472	PE(35:1p)	PE	0.020047	0.0718532	3.74424	0.813677	No change
0.314108	0.676771	0.271572	1.05114	0.969174	0.840998	TG(26:6/16:0/18:1)	TG	0.0200593	0.0718532	3.74354	0.532953	No change
1.69744	2.04775	2.1676	2.48503	2.51315	2.7435	Cer(d18:1/24:0)	Cer	0.020158	0.0720658	3.73789	0.609628	No change
1.5365	1.34941	1.79936	2.03843	2.09117	2.33496	LPC(34:0)	LPC	0.0204134	0.0726708	3.72343	0.593095	No change
-3.44392	-2.79115	-2.10446	-1.20281	-1.16011	-1.49858	PS(18:1/22:0)	PS	0.0204461	0.0726708	3.72159	1.49268	No change
1.49253	0.81526	1.55463	0.172445	0.0766096	0.537947	TG(16:0p/8:0/8:0)	TG	0.0204229	0.0726708	-3.7229	-1.02514	No change
-2.14097	-2.51259	-2.96446	-4.25568	-4.29804	-6.00493	DG(42:5)	DG	0.0206342	0.0731977	-3.7111	-2.31354	No change
-0.112593	0.256662	0.0658016	-0.984737	-0.755717	-0.367817	Cer(d18:0/22:0)	Cer	0.0209663	0.0742319	-3.69285	-0.772714	No change
-1.19947	-0.694815	-1.13074	-0.0647602	-0.31388	0.48093	PE(54:3)	PE	0.021124	0.0745996	3.6843	1.04244	No change
0.695566	0.397856	0.63365	-0.244455	-0.428668	0.177874	PI(18:1/22:5)	PI	0.0211515	0.0745996	-3.68282	-0.740774	No change
-0.55283	-0.623623	-0.543177	0.07374	-0.343688	-0.0780029	PE(26:1/18:1)	PE	0.0213976	0.075323	3.66966	0.457226	No change
-1.16506	-1.67364	-1.64086	-2.43834	-4.06886	-3.80725	PE(18:1/22:2)	PE	0.0216069	0.0759139	-3.6586	-1.94496	No change
-2.45338	-1.7697	-2.19451	-1.4242	-1.32276	-0.926001	PE(51:0)	PE	0.0217693	0.0763383	3.65011	0.914878	No change
0.375509	0.777319	0.671038	0.999609	1.16182	1.32454	TG(16:0/16:1/17:1)	TG	0.0220875	0.0773063	3.63369	0.554036	No change
5.07183	5.44326	3.4346	-1.59588	2.14045	-1.41242	PE(38:6e)	PE	0.022315	0.0779538	-3.62213	-4.93918	No change
4.63429	4.61584	4.5697	4.2681	3.60183	3.73762	PC(18:1p/18:0)	PC	0.0225224	0.0783465	-3.61171	-0.737429	No change
-0.413595	-0.274174	-0.477243	-0.0268631	-0.203177	-0.0560608	TG(26:4/16:1/20:1)	TG	0.0224829	0.0783465	3.61369	0.29297	No change
3.23992	3.26246	3.21478	2.8556	2.46968	2.90147	PC(18:1/20:4)	PC	0.0225556	0.0783465	-3.61005	-0.496806	No change
-3.09028	-2.51656	-2.97562	-1.87486	-1.99964	-2.32455	LPC(26:1)	LPC	0.0227483	0.0783875	3.60049	0.794468	No change
3.84944	3.76104	3.70693	3.00615	3.48798	2.97424	PC(16:0/20:3)	PC	0.0227961	0.0783875	-3.59813	-0.616345	No change
4.58279	4.86228	4.69598	4.37307	4.46237	4.37084	PC(16:1/22:6)	PC	0.0227827	0.0783875	-3.59879	-0.311594	No change
-3.06106	-3.0537	-2.68713	-2.45982	-2.34068	-1.99739	TG(29:5/18:1/19:0)	TG	0.0227812	0.0783875	3.59886	0.668001	No change
2.5602	1.90966	2.19586	0.854149	1.55495	0.631338	PC(16:1/20:4)	PC	0.0228205	0.0783875	-3.59693	-1.20843	No change
-2.5475	-3.59484	-3.12234	-1.90009	-1.93832	-1.15521	PS(18:1/24:0)	PS	0.0228238	0.0783875	3.59676	1.42369	No change
4.79555	4.76232	4.69185	5.37812	4.9722	5.35365	PI(18:0/20:4)	PI	0.0229064	0.0785239	3.59271	0.484751	No change
1.82519	3.71689	1.93	4.60627	4.6251	4.94734	PE(35:4e)	PE	0.0231064	0.0789145	3.58297	2.23668	No change
-2.5592	-2.10201	-2.55988	-1.52625	-1.87253	-1.22327	TG(26:6/18:1/20:4)	TG	0.02309	0.0789145	3.58376	0.866349	No change
0.880363	0.754889	1.4927	2.61913	2.23423	1.80098	PE(35:0p)	PE	0.0231625	0.0789592	3.58025	1.17546	No change
-1.72117	-1.44305	-1.66212	-3.01834	-2.40208	-2.19902	TG(20:5/20:5/20:5)	TG	0.0232806	0.0792144	-3.57456	-0.931034	No change
-4.28345	-7.69324	-7.72855	-1.30926	-1.0284	-3.18705	PI(18:0/21:3)	PI	0.0236192	0.0800695	3.55843	4.72684	No change
1.60789	1.36565	1.23	2.12814	1.79614	2.33911	PC(16:0/22:6)	PC	0.0236004	0.0800695	3.55932	0.686982	No change
0.916849	0.850115	0.720074	0.348356	0.0628157	0.523083	PC(18:1p/20:4)	PC	0.0239324	0.0809817	-3.54376	-0.517594	No change
-2.33062	-2.09756	-2.35834	-1.94381	-1.68533	-1.47655	TG(26:1/16:0/24:6)	TG	0.0240926	0.0813735	3.53634	0.560274	No change
5.19285	4.99	4.72859	4.3819	3.65103	4.17152	PEt(44:6)	PEt	0.024173	0.0814952	-3.53264	-0.902326	No change
2.54246	2.63272	2.61401	3.15489	3.18288	2.79722	SM(d41:1)	SM	0.0242781	0.0816525	3.52782	0.448601	No change
4.19403	3.89108	3.76859	4.4277	4.34582	4.52094	PE(16:0p/20:4)	PE	0.0243087	0.0816525	3.52643	0.480252	No change
0.112474	0.371023	0.583435	-0.707075	-0.804627	-0.114388	GluCer(d18:0/22:0)	GluCer	0.0244618	0.0820162	-3.51947	-0.897674	No change
-0.103254	0.423681	0.479988	0.904749	1.14045	1.55587	PE(46:1)	PE	0.0246653	0.0825476	3.5103	0.93355	No change
10.3177	10.6895	10.6457	9.63359	10.1403	9.51451	PC(18:1/18:1)	PC	0.0247824	0.0827887	-3.50506	-0.788198	No change
-0.334986	0.46698	0.340696	1.03843	0.944722	1.21602	DG(51:2)	DG	0.0254144	0.0843793	3.47729	0.908826	No change
-1.53389	-0.769701	-0.861219	-0.0980549	-0.293374	-0.190029	DG(54:1)	DG	0.0253516	0.0843793	3.48002	0.861117	No change
-7.28852	-5.92644	-5.71914	-3.66074	-2.8484	-4.74134	PI(34:1)	PI	0.0254426	0.0843793	3.47608	2.56121	No change
2.96047	2.80686	2.69598	1.9718	1.59321	2.38394	dMePE(16:0/16:1)	dMePE	0.0253606	0.0843793	-3.47963	-0.838122	No change
2.46611	2.66041	2.25972	1.46618	2.05735	1.43519	PC(16:1p/24:6)	PC	0.025568	0.0844896	-3.47067	-0.809175	No change
0.901392	1.58727	1.38773	2.0448	2.17765	1.91646	PE(47:1)	PE	0.0255292	0.0844896	3.47234	0.754169	No change
0.87565	1.32193	0.170771	1.8403	2.02855	2.43519	DG(53:3)	DG	0.025631	0.0845454	3.46797	1.3119	No change
2.39376	2.8014	2.51156	1.98643	1.98125	2.22725	DG(30:0p)	DG	0.0258992	0.08482	-3.45655	-0.503929	No change
1.44876	1.47947	1.19742	-2.49339	-0.276027	-0.491199	PC(40:3p)	PC	0.0258226	0.08482	-3.4598	-2.46209	No change
-2.9134	-2.70722	-3.0953	-3.52776	-4.19881	-3.55132	PE(50:4)	PE	0.0258094	0.08482	-3.46036	-0.85399	No change
-4.18324	-3.34853	-3.86355	-2.38258	-2.80662	-1.50823	dMePE(20:3/18:2)	dMePE	0.0258976	0.08482	3.45662	1.56597	No change
2.35194	2.55223	2.4927	0.103334	1.02855	-1.54367	DG(36:4p)	DG	0.0260653	0.0849075	-3.44955	-2.60288	No change
-4.22557	-3.66042	-2.81162	-1.89423	-2.18148	-2.23554	DG(38:0e)	DG	0.0261574	0.0849075	3.44568	1.46212	No change
2.03001	1.98781	1.71509	2.25717	2.30798	2.22164	PC(15:0/14:0)	PC	0.0260556	0.0849075	3.44995	0.351291	No change
-2.5592	-0.457266	-5.52298	-7.09648	-9.28114	-8.90428	PI(18:1/22:5)	PI	0.0260069	0.0849075	-3.452	-5.58082	No change
0.534109	0.495548	0.593382	-0.0854797	0.174914	0.306662	PI(18:1/22:6)	PI	0.0261446	0.0849075	-3.44622	-0.408981	No change
-1.20146	-1.64407	-2.24005	-2.56903	-3.41316	-3.58926	SM(d22:1/22:3)	SM	0.0264549	0.0857213	-3.43333	-1.49529	No change
-0.742754	-0.757925	-1.85476	-0.00828171	0.234229	0.537947	PC(17:4/24:0)	PC	0.0266022	0.085895	3.42727	1.37311	No change
1.04898	0.840658	0.943361	1.40807	1.1933	1.1933	PE(17:1/18:1)	PE	0.0265735	0.085895	3.42844	0.320557	No change
9.65787	9.58276	9.54684	9.11949	8.94703	8.36767	PC(16:0/16:1)	PC	0.026912	0.0865511	-3.41465	-0.784424	No change
2.25543	1.76615	1.7205	1.18172	1.08559	1.43034	PE(18:2/20:4)	PE	0.0269469	0.0865511	-3.41324	-0.681479	No change
2.25543	1.76615	1.7205	1.18172	1.08559	1.43034	dMePE(16:1/20:5)	dMePE	0.0269469	0.0865511	-3.41324	-0.681479	No change
-0.239828	-0.757925	0.0725918	0.540176	0.442428	0.632183	DG(36:2p)	DG	0.0270352	0.0866618	3.40969	0.846649	No change
5.92981	5.91496	5.82723	6.01185	6.01834	6.11538	PC(20:1/18:1)	PC	0.0270759	0.0866618	3.40805	0.157854	No change
-0.228109	-0.670324	-0.393459	-0.879194	-1.30917	-0.974566	Cer(d18:1/14:0)	Cer	0.0272639	0.0871116	-3.40053	-0.623678	No change
2.99783	3.43206	3.23	3.6487	3.78516	4.10932	TG(16:1/18:1/20:3)	TG	0.027838	0.0886533	3.37796	0.626612	No change
0.403946	0.24968	0.12611	-0.0885429	-0.733844	-0.748796	PC(17:4/16:1)	PC	0.0278431	0.0886533	-3.37776	-0.78364	No change
-2.09028	-2	-1.48221	-3.25318	-4.69913	-6.06677	PC(17:4/14:0)	PC	0.0279023	0.0886877	-3.37546	-2.81553	No change
4.16172	4.23251	4.08398	3.78049	3.67613	3.99081	DG(36:3p)	DG	0.0280794	0.0887891	-3.36863	-0.343595	No change
-0.324097	1.20495	0.907738	-0.818277	-1.23634	-1.04521	PC(48:8)	PC	0.0280253	0.0887891	-3.37071	-1.62947	No change
-0.553467	-0.741016	-0.913256	-1.07799	-1.10802	-1.0769	SM(d22:1/18:1)	SM	0.028064	0.0887891	-3.36922	-0.351722	No change
-0.624491	0.927095	-0.73138	-5.25568	-2.12863	-5.85343	DG(32:2e)	DG	0.0284775	0.0898772	-3.35345	-4.26966	No change
-3.05205	-3.01002	-2.75139	-2.6273	-2.64587	-2.54519	dMePE(16:0p/22:1)	dMePE	0.0285216	0.0898772	3.35178	0.331697	No change
3.74021	3.8285	3.77094	2.73788	2.72541	1.39593	DG(34:3p)	DG	0.028607	0.0899434	-3.34856	-1.49348	No change
-0.631186	-0.710619	-3.11893	-4.55339	-4.06012	-4.17944	SM(d22:0/22:5)	SM	0.0286407	0.0899434	-3.3473	-2.7774	No change
2.4879	1.56283	2.26	1.23728	0.795457	1.16672	PC(16:0/22:6)	PC	0.0287289	0.0900663	-3.34399	-1.03799	No change
2.44239	1.68758	0.780825	-0.851013	-1.45315	-4.21838	DG(36:5p)	DG	0.0289601	0.0906363	-3.33538	-3.81112	No change
-0.098608	-0.334116	-0.295795	-0.00828171	-0.0139513	0.0539627	TG(16:1/16:1/17:1)	TG	0.0291445	0.0909836	3.32857	0.253416	No change
0.529613	0.465473	0.27981	0.778353	0.633849	0.859875	PG(18:1/22:6)	PG	0.0291703	0.0909836	3.32762	0.332393	No change
-2.34156	-2.73466	-2.40473	-3.31447	-3.37721	-4.35102	PI(18:2/20:4)	PI	0.0292238	0.0909956	-3.32566	-1.18725	No change
-0.23472	0.250845	-0.182339	-1.19679	-1.47939	-0.570633	DG(38:2p)	DG	0.0294307	0.0913298	-3.3181	-1.02686	No change
2.35871	2.13561	2.08356	1.17941	0.75665	1.7254	PC(18:1/20:2)	PC	0.0293841	0.0913298	-3.3198	-0.97214	No change
5.5591	6.37805	6.39113	4.70005	5.37928	4.78588	PC(16:1/20:4)	PC	0.0295437	0.0915256	-3.314	-1.15436	No change
-3.40347	-3.53815	-3.2372	-2.9889	-2.50341	-2.16809	PC(18:0/16:0)	PC	0.0296709	0.0916102	3.30941	0.839473	No change
0.0094986	0	-0.0596046	-0.183029	-0.541938	-0.377647	PI(18:1/22:5)	PI	0.0296274	0.0916102	-3.31098	-0.350836	No change
-3.75879	-2.14125	-4.4842	-6.43692	-6.52074	-5.3089	PC(42:12)	PC	0.0298097	0.091884	-3.30442	-2.62744	No change
-0.847218	-0.712322	-0.507807	-0.0162163	-0.0359259	-0.411377	PS(18:0/22:5)	PS	0.0299647	0.0922067	3.29889	0.534609	No change
0.940292	1.42884	0.926596	2.32677	2.09672	1.58234	DG(55:4)	DG	0.0304122	0.093427	3.28309	0.903369	No change
-1.05745	-1.13058	-1.05479	-1.44547	-1.51965	-1.99739	TG(16:1/14:0/14:1)	TG	0.0304735	0.0934589	-3.28095	-0.573227	No change
3.2957	2.81625	3.71	4.22668	3.99322	4.23839	PC(36:1e)	PC	0.031656	0.0967619	3.2406	0.877988	No change
-2.42286	-2.76734	0.666557	2.03843	1.99917	2.05522	PE(16:0e/22:3)	PE	0.0316433	0.0967619	3.24102	3.53882	No change
0.437605	-0.189873	0.170139	-1.29826	-1.05232	-0.386177	PC(18:1/17:2)	PC	0.0325736	0.0994008	-3.2105	-1.05154	No change
-3.78244	-4.2809	-3.65313	-3.31447	-3.30037	-3.25291	LPS(37:4)	LPS	0.0327496	0.0994417	3.20483	0.61624	No change
1.87329	1.71952	2.13554	0.240616	1.1933	1.12291	PC(30:1e)	PC	0.0326949	0.0994417	-3.20659	-1.05718	No change
-0.862103	-1.1215	-1.19614	-0.666552	-0.752116	-0.441639	PE(19:1/18:1)	PE	0.0327123	0.0994417	3.20603	0.439813	No change
1.16751	1.86942	1.90774	0.456654	1.01687	0.179493	PC(22:6/13:1)	PC	0.0333217	0.100845	-3.18668	-1.09722	No change
0.516045	0.316092	0.211634	0.693335	0.895812	0.618946	SM(d22:0/20:3)	SM	0.0332745	0.100845	3.18817	0.388108	No change
4.16414	4.38304	4.27083	4.43499	4.66307	4.61476	PE(39:3p)	PE	0.0336006	0.101521	3.17796	0.298273	No change
0.903709	0.791414	0.576286	1.22948	1.28381	0.997379	Cer(d18:1/16:0)	Cer	0.0337407	0.101724	3.17362	0.413086	No change
-0.0174351	0.428844	1.10607	1.50365	1.47524	1.81593	PE(18:0/20:0)	PE	0.0337786	0.101724	3.17244	1.09245	No change
-2.50655	-2.09015	-2.85734	-3.43409	-3.04398	-3.59179	PC(19:5/18:2)	PC	0.0338706	0.101834	-3.16961	-0.871936	No change
0.856636	1.37638	-2.6221	-3.94179	-4.21195	-4.18943	PS(18:0/22:5)	PS	0.0339545	0.101919	-3.16702	-3.98469	No change
-1.85739	-0.775627	-0.927408	-2.38943	-2.10802	-2.39166	DG(32:1e)	DG	0.0341493	0.102336	-3.16106	-1.10956	No change
-0.832485	-0.628977	-0.662119	-0.434793	-0.276027	0.041296	TG(18:0/18:0/18:0)	TG	0.0342618	0.102506	3.15764	0.484686	No change
0.6894	0.758993	-0.737307	-1.66905	-1.14428	-1.31149	PE(16:0p/20:0)	PE	0.0344774	0.102983	-3.1511	-1.61197	No change
-0.22608	-0.434589	0.020174	-0.97028	-0.697978	-0.596926	PC(16:0e/14:0)	PC	0.034773	0.103591	-3.14223	-0.541563	No change
-0.505936	-0.349501	0.0285778	-1.32429	-1.68915	-0.762056	PS(18:0/20:2)	PS	0.034794	0.103591	-3.1416	-0.982879	No change
-2.51395	-2.06527	-2.57466	-1.41019	-1.86387	-0.930983	PE(56:4)	PE	0.0350368	0.104145	3.13438	0.982945	No change
-0.67894	-1.71175	-0.497211	0.0811958	0.254266	0.516142	PE(44:0)	PE	0.0353302	0.104847	3.12574	1.2465	No change
-0.229631	-0.597151	-1.09226	-2.29632	-1.53332	-1.48386	PC(17:4/24:2)	PC	0.0355651	0.105374	-3.11888	-1.13149	No change
1.60076	2.01381	1.46716	2.11307	2.29353	2.35557	PC(18:0/24:6)	PC	0.0357408	0.105724	3.11378	0.560143	No change
5.24176	5.54333	5.37	4.58457	4.91198	5.07711	DG(34:1e)	DG	0.0359541	0.106183	-3.10764	-0.525622	No change
-2.52988	-3.06236	-3.07146	-2.37848	-2.26116	-2.32849	PG(18:1/20:4)	PG	0.0361663	0.106638	3.10156	0.56519	No change
1.02363	0.993048	1.17866	0.788105	0.842542	0.534336	DG(40:7p)	DG	0.0364253	0.10723	-3.09421	-0.343453	No change
0.19805	0.203444	-0.48221	-0.790796	-1.40208	-0.757181	PE(37:0)	PE	0.0365438	0.107406	-3.09086	-0.956447	No change
0.239006	0.523563	0.250771	-0.496349	0.00272846	-0.788496	PC(18:1/19:5)	PC	0.0371864	0.109003	-3.07294	-0.765152	No change
-2.79141	-2.11398	-2.40662	-0.781752	-1.81294	-1.41242	TG(16:1/17:1/22:6)	TG	0.037206	0.109003	3.0724	1.10163	No change
1.24084	1.15131	0.71726	-0.26763	0.316579	-1.15754	PE(18:0p/22:4)	PE	0.0373135	0.109143	-3.06944	-1.406	No change
-3.27924	-2.16283	-2.56409	-1.36221	-1.88125	-1.12863	PE(51:1)	PE	0.0374274	0.109302	3.06631	1.21136	No change
-1.23983	-1.09311	-1.2698	0.158415	-0.446671	-0.770519	DG(40:2p)	DG	0.0378723	0.110311	3.0542	0.847987	No change
-0.0386391	-0.400316	-0.324051	0.0886135	0.132457	0.435575	PC(18:1/22:1)	PC	0.0378931	0.110311	3.05364	0.473217	No change
2.26448	2.72478	2.524	2.92215	3.0051	3.39593	DG(53:1)	DG	0.0379754	0.110375	3.05142	0.603308	No change
-0.012619	0.0474186	0.00782967	0.180798	0.0689363	0.128189	LPE(20:4)	LPE	0.0385242	0.111793	3.03676	0.111765	No change
4.27122	4.33745	2.96359	1.9325	2.56621	2.57357	PE(18:0/22:6)	PE	0.0388211	0.112477	-3.02894	-1.5	No change
2.50479	3.02663	2.9172	3.43499	3.57619	3.1933	TG(16:0/18:1/22:4)	TG	0.039443	0.114035	3.01276	0.585289	No change
-1.73986	-1.36059	-3.0125	-0.248812	-0.287568	-0.793026	TG(16:1/17:1/22:5)	TG	0.0394834	0.114035	3.01172	1.59451	No change
-2.42054	-1.89308	-2.85734	-1.66905	-1.49938	-1.35772	PE(24:0/20:3)	PE	0.039567	0.114097	3.00957	0.881606	No change
2.42394	2.18754	2.25749	1.88997	1.48714	1.98222	PEt(46:9)	PEt	0.0396979	0.114295	-3.00622	-0.503219	No change
-2.35701	-0.16128	-3.22916	-6.23974	-3.96959	-5.94402	PC(50:9)	PC	0.0401148	0.114506	-2.99562	-3.46863	No change
-3.76467	-2.56293	-2.39533	-6.68954	-6.41569	-4.06152	PC(54:11)	PC	0.0400427	0.114506	-2.99745	-2.81461	No change
-0.509014	-0.428976	-0.585302	-2.19679	-1.72401	-4.07469	PI(18:1/20:3)	PI	0.0399652	0.114506	-2.99941	-2.1574	No change
2.69074	2.74561	0.981737	0.642836	-0.136436	0.316156	SM(d44:5)	SM	0.039908	0.114506	-3.00086	-1.86518	No change
0.189337	-0.148924	-0.163469	0.471104	0.322665	0.261942	Cer(d18:2/24:1)	Cer	0.0399033	0.114506	3.00098	0.392922	No change
-3.4548	-3.68252	-2.37968	-2.27586	-1.2147	-1.28637	PC(18:0/22:3)	PC	0.0402081	0.114506	2.99327	1.58002	No change
-1.93909	-2.35047	-2.9454	-1.13559	-1.63802	-1.50972	PMe(49:12)	PMe	0.0402071	0.114506	2.99329	0.983878	No change
0.837366	0.893885	1.26269	-1.50377	0.303176	-0.638304	PC(18:1/19:4)	PC	0.0402868	0.114552	-2.99129	-1.61095	No change
-1.4882	-1.70157	-1.86251	-1.04677	-1.41721	-0.896944	Cer(d18:2/18:0)	Cer	0.0405176	0.11503	2.98551	0.563785	No change
-2.3241	-3.36059	-1.07716	-0.155312	-0.250392	-0.419409	PC(38:2)	PC	0.0408369	0.115757	2.97757	1.97891	No change
2.74345	3.06443	1.69323	0.674398	1.50062	0.0310822	PC(16:1/17:3)	PC	0.0410037	0.1159	-2.97345	-1.765	No change
0.749905	0.540352	0.247774	0.11064	-0.334682	-0.700768	TG(16:0/18:1/19:5)	TG	0.041016	0.1159	-2.97315	-0.820947	No change
0.856396	0.454378	0.804468	0.164043	-1.43187	-1.23554	PI(16:1/18:2)	PI	0.0410767	0.1159	-2.97166	-1.53954	No change
-2.2337	-1.65605	-1.88076	-0.81366	-1.52647	-0.730869	PC(24:1/20:4)	PC	0.0413056	0.116142	2.96605	0.899835	No change
-3.82479	-3.36059	-2.55988	-1.7028	-1.89002	-2.39166	PS(18:1/24:1)	PS	0.0413527	0.116142	2.9649	1.25359	No change
-0.172853	-0.449667	-0.442949	-0.10961	-0.0533056	0.125313	PE(18:1/24:1)	PE	0.0412299	0.116142	2.9679	0.342622	No change
0.108461	0.591883	-0.574656	-3.43125	-1.70841	-1.28573	DG(38:4p)	DG	0.0416462	0.116609	-2.95778	-2.18369	No change
1.38051	1.4159	1.37406	1.44707	1.61352	1.60834	PE(45:7)	PE	0.0416317	0.116609	2.95813	0.166151	No change
2.96492	2.91611	2.64849	2.59763	2.52969	2.48281	SM(d42:3)	SM	0.0419232	0.117206	-2.95111	-0.306467	No change
1.50326	1.82116	0.871212	2.49902	2.06304	2.89901	DG(34:0e)	DG	0.0420017	0.117247	2.94922	1.08848	No change
0.648527	0.093977	1.53017	2.65704	2.27403	1.73172	PC(14:0e/18:1)	PC	0.0421806	0.117342	2.94495	1.46337	No change
3.3604	3.71425	3.19119	2.93935	3.03436	2.77444	SM(d18:1/26:1)	SM	0.042184	0.117342	-2.94487	-0.505897	No change
-1.25733	-1.08059	-0.763668	-0.364237	-0.195273	-0.704603	PS(20:0/18:1)	PS	0.0422276	0.117342	2.94383	0.612489	No change
-0.407261	-0.430845	-0.688	-1.17946	-1.32871	-2.34436	PC(26:5/16:0)	PC	0.0423102	0.117393	-2.94187	-1.10871	No change
3.67726	3.16065	3.38091	2.66119	2.78516	1.83807	PE(18:1/20:2)	PE	0.042412	0.117498	-2.93946	-0.978129	No change
0.296577	-0.525513	-0.372099	-1.08687	-0.817119	-1.03445	PC(48:10)	PC	0.0426387	0.117948	-2.93411	-0.779134	No change
0.497139	0.694023	0.704205	0.134726	0.339269	-0.276186	PC(40:9)	PC	0.0428018	0.118072	-2.93028	-0.565853	No change
-1.61119	-1.73466	-2.25443	-5.94664	-3.77184	-3.28318	TG(16:1/16:1/16:2)	TG	0.0428122	0.118072	-2.93004	-2.46713	No change
2.0821	1.83094	0.857517	0.545576	0.189141	0.57884	PC(46:6)	PC	0.0429509	0.118276	-2.9268	-1.15233	No change
-0.895563	-1.16906	-0.55883	-1.54144	-1.37721	-2.03982	LPC(16:0e)	LPC	0.0430493	0.118369	-2.9245	-0.778337	No change
-2.04309	-1.74624	-1.5853	-2.1379	-2.20318	-2.23554	PC(18:1/23:4)	PC	0.0431602	0.118497	-2.92193	-0.400659	No change
-1.80392	-1.95628	-0.580502	-0.0279331	-0.400826	0.182957	PC(18:0/22:5)	PC	0.0433047	0.118716	2.91859	1.36496	No change
1.55902	1.92253	1.83474	1.50365	1.13505	0.935751	PS(18:0/16:1)	PS	0.0434461	0.118926	-2.91532	-0.580611	No change
-7.12842	-12.8928	-8.80453	-5.03329	-4.74295	-2.35102	GluCer(d18:2/16:0)	GluCer	0.0435763	0.118927	2.91233	5.56615	No change
3.99783	3.73783	3.90536	3.4277	3.24428	2.55587	PC(20:2/22:6)	PC	0.0435157	0.118927	-2.91372	-0.804391	No change
-1.75002	-1.46203	-1.85476	-0.352135	-1.28179	-0.0587845	TG(26:1/18:1/18:1)	TG	0.0438049	0.119373	2.90711	1.1247	No change
0.24633	0.29674	0.485	-4.04623	-0.666369	-4.01421	PC(37:2p)	PC	0.0443944	0.1208	-2.89377	-3.25165	No change
-0.170414	-0.46586	-0.45364	-0.0918922	-0.068656	0.16041	dMePE(18:1/22:1)	dMePE	0.0445484	0.12104	2.89033	0.363259	No change
1.40526	1.73001	1.64849	1.13711	1.18288	0.575329	PE(16:0p/18:0)	PE	0.0448754	0.121748	-2.88305	-0.629481	No change
5.51241	5.60163	5.21056	5.7738	5.77566	5.80004	PE(16:0p/20:4)	PE	0.0450155	0.121947	2.87995	0.341637	No change
-4.74711	-3.38212	-3.98	-3.12869	-2.72401	-2.5683	LPC(24:1)	LPC	0.045461	0.12282	2.87017	1.23076	No change
-0.090744	-0.382574	-0.440048	0.00196648	0.0273905	0.301359	SM(d17:1/24:0)	SM	0.0454714	0.12282	2.86994	0.414694	No change
4.9924	4.97684	1.34631	0.120323	0.363454	0.379921	DG(36:3e)	DG	0.0456593	0.123146	-2.86585	-3.48395	No change
-2.52638	-1.51061	-1.7673	-1.14948	-0.629186	-1.06699	PC(43:5)	PC	0.0460138	0.12392	2.85818	0.986213	No change
-4.05745	-3.52651	-3.72666	-3.30149	-3.32633	-2.88868	TG(28:1/18:1/18:1)	TG	0.0465099	0.125072	2.84757	0.598044	No change
-3.62984	-3.58774	-3.35834	-2.9519	-2.31683	-3.11269	LPC(17:0)	LPC	0.0466703	0.125106	2.84417	0.731499	No change
-4.09398	-3.63866	-3.51	-5.44833	-7.15333	-9.95795	PE(16:2/22:6)	PE	0.0466755	0.125106	-2.84406	-3.77289	No change
0.665834	0.617199	0.935934	0.495489	0.189765	0.39274	dMePE(18:1/20:4)	dMePE	0.0467271	0.125106	-2.84297	-0.380324	No change
-1.4136	-0.830074	-1.10753	-1.71136	-1.49268	-1.90624	DG(32:1p)	DG	0.0469273	0.125276	-2.83874	-0.58636	No change
1.4614	2.30799	2.04351	1.25167	1.0051	1.29284	PC(24:5/20:3)	PC	0.0468991	0.125276	-2.83934	-0.754433	No change
0.820293	0.721626	0.34631	-0.117838	-0.829719	-2.00788	LPC(32:2)	LPC	0.0471548	0.1257	-2.83397	-1.61455	No change
2.64299	2.74561	2.51156	2.38817	2.27893	2.47811	SM(d18:1/22:1)	SM	0.0473251	0.125971	-2.83042	-0.251648	No change
-0.995674	-0.342888	-1.51237	-11.1929	-4.20755	-5.68637	DG(18:1/22:3)	DG	0.0476076	0.126206	-2.82455	-6.07865	No change
1.16751	1.37638	1.90774	0.456654	1.01687	0.179493	PE(16:1/22:6)	PE	0.0476885	0.126206	-2.82288	-0.932871	No change
1.16751	1.37638	1.90774	0.456654	1.01687	0.179493	PE(18:1/18:3)	PE	0.0476885	0.126206	-2.82288	-0.932871	No change
1.22053	1.61017	1.30367	1.8621	1.79546	1.63387	SM(d41:2)	SM	0.0475476	0.126206	2.82579	0.385687	No change
-0.098608	0.319151	-0.548376	-2.64589	-2.53332	-6.57484	DG(30:0p)	DG	0.0479901	0.12676	-2.81667	-3.80874	No change
3.0923	3.44486	3.47999	3.61913	3.80568	3.73369	TG(16:0/16:0/16:1)	TG	0.0481053	0.12676	2.81432	0.38045	No change
-1.58887	-1.38665	-1.24427	-1.2004	-0.901944	-0.805328	PIP(52:3)	PIP	0.0480531	0.12676	2.81538	0.43737	No change
1.04037	0.88208	0.734915	1.8935	1.27108	2.44916	PE(26:0/18:1)	PE	0.0486369	0.127977	2.80352	0.985459	No change
3.48944	5.10329	3.59055	2.66946	2.67798	2.37084	DG(38:5p)	DG	0.0488242	0.128102	-2.79975	-1.48833	No change
-2.5746	-2.91882	-3.04653	-2.45263	-2.49135	-2.23308	PE(20:0e/18:1)	PE	0.0488208	0.128102	2.79981	0.454297	No change
1.37384	1.2797	1.08	1.66946	1.58215	1.42547	PC(40:5e)	PC	0.0490757	0.128512	2.79471	0.315295	No change
-2.15828	-3.26082	-2.83176	-1.87486	-1.89884	-1.76606	PE(32:1e)	PE	0.0491203	0.128512	2.79382	0.903697	No change
0.87801	0.968447	1.95443	-0.286695	-1.58223	-4.07469	PC(34:6)	PC	0.0492585	0.12869	-2.79106	-3.24817	No change
2.60076	2.81131	2.86	0.20466	0.337392	-3.89256	PI(18:1/20:3)	PI	0.0494739	0.129068	-2.78679	-3.87565	No change
0.899071	2.08092	2.00854	0.421841	0.389054	0.799479	PC(16:1p/22:0)	PC	0.0496222	0.129272	-2.78386	-1.12605	No change
6.14712	6.34856	6.10586	6.80696	6.79503	6.36449	PE(41:4)	PE	0.0498661	0.129723	2.77907	0.454983	No change
-3.15441	-2.31328	-1.98969	-1.32889	-1.70841	-1.36444	DG(40:0p)	DG	0.0502913	0.130643	2.77077	1.01855	No change
1.27705	1.45438	1.65981	2.14306	1.81582	1.77061	TG(18:1/18:1/22:3)	TG	0.050512	0.131031	2.7665	0.446087	No change
7.40658	7.45121	7.22966	7.11382	7.18256	6.90863	PC(16:0/20:4)	PC	0.0507749	0.131527	-2.76143	-0.294148	No change
-4.38842	-0.0783882	-3.71258	0.765142	1.28381	0.902519	DG(34:1p)	DG	0.0511704	0.132365	2.75387	3.71029	No change
-4.34376	-7.88486	-6.00906	-2.65412	-2.71619	-3.84287	PG(18:1/22:6)	PG	0.0513053	0.132463	2.75131	3.00817	No change
0.020647	-0.364155	-0.247223	0.104311	0.117658	0.128908	PE(18:0/16:0)	PE	0.0513529	0.132463	2.75041	0.313869	No change
2.31759	1.99653	2.15166	2.96644	2.61352	2.41569	PC(16:0/22:5)	PC	0.0516934	0.132684	2.74398	0.509957	No change
-1.21951	-0.689211	-1.19451	-0.0813122	-0.610946	-0.476553	PC(17:4/20:0)	PC	0.0515463	0.132684	2.74675	0.644807	No change
-0.923229	-1.84619	-1.21091	-0.761604	-0.148749	-0.388575	PE(18:0/20:2)	PE	0.0517183	0.132684	2.74351	0.8938	No change
0.823479	0.628237	0.54977	1.00484	0.899634	0.857565	PI(18:0/22:3)	PI	0.051728	0.132684	2.74333	0.253519	No change
1.14614	1.58727	1.44117	1.74963	2.2241	1.81593	PC(28:1/16:0)	PC	0.0523501	0.134092	2.73172	0.538361	No change
-0.460516	-0.351711	-0.569361	-2.92576	-2.46621	-6.53788	DG(30:1e)	DG	0.0525658	0.134408	-2.72773	-3.51609	No change
2.30887	2.42239	2.36717	1.01266	1.97522	1.73172	SM(d42:4)	SM	0.0526199	0.134408	-2.72673	-0.79294	No change
-1.98878	-1.16906	-2.26	-4.45406	-2.72558	-3.22571	DG(17:1/18:1)	DG	0.0526964	0.134416	-2.72533	-1.66152	No change
-1.16021	-2.11098	-5.49701	-6.7224	-5.96217	-8.74977	PS(18:0/20:0)	PS	0.0534448	0.136136	-2.71167	-4.22204	No change
1.51847	0.36565	1.5667	2.6361	2.73257	1.90252	DG(40:5p)	DG	0.0542092	0.137701	2.69795	1.27346	No change
-3.36101	-3.62491	-3.47229	-3.31682	-3.05992	-2.8769	dMePE(36:0p)	dMePE	0.0541451	0.137701	2.69909	0.401523	No change
4.15929	4.61584	4.48158	5.20551	5.13775	4.66723	LPS(37:4)	LPS	0.0542952	0.137728	2.69642	0.584593	No change
-0.9785	-1.45251	-0.95476	-2.2835	-5.16011	-3.02696	DG(32:2e)	DG	0.054535	0.13805	-2.69217	-2.3616	No change
-0.817137	-1.79355	-0.767302	0.193237	-0.499377	0.307718	PE(18:0p/16:1)	PE	0.0545728	0.13805	2.69151	1.12652	No change
-1.08476	-1.86755	-0.737307	-0.541437	-0.0259829	0.49028	PC(33:2p)	PC	0.0546726	0.138069	2.68974	1.20416	No change
-7.70131	-10.3087	-4.0953	-2.62957	-2.65961	-2.24793	PE(35:1p)	PE	0.0547418	0.138069	2.68852	4.85606	No change
0.651289	0.413042	-0.0741539	0.824099	0.969174	0.958834	dMePE(18:0/16:0)	dMePE	0.0548062	0.138069	2.68739	0.58731	No change
-1.22963	-1.32801	-4.43176	-6.50175	-4.85251	-5.07469	PE(16:0p/21:3)	PE	0.054889	0.138088	-2.68594	-3.14651	No change
3.21214	2.86562	2.87753	3.36138	3.39019	3.21574	PC(18:0/16:0)	PC	0.0550871	0.138397	2.68247	0.337338	No change
-1.21447	-0.711754	-1.52359	-1.78898	-2.18795	-1.71273	dMePE(16:0e/16:1)	dMePE	0.0552933	0.138725	-2.67887	-0.746618	No change
-0.953114	-0.965729	-1.14642	-2.20886	-1.25889	-2.26042	PE(16:1/18:2)	PE	0.0553764	0.138744	-2.67743	-0.887635	No change
3.152	3.16838	3.09	-2.22104	2.07998	-2.79121	PC(30:3)	PC	0.0554827	0.13882	-2.67558	-4.1143	No change
1.82519	1.44167	1.42799	0.758959	0.815824	-0.513453	PC(32:4)	PC	0.0556039	0.138934	-2.67349	-1.21117	No change
-4.97339	-4.73697	-6.1014	-4.25568	-4.19881	-3.76606	TG(20:0e/16:0/18:1)	TG	0.0558509	0.139361	2.66923	1.19707	No change
-0.260437	-0.257496	0.0793476	-0.79534	-0.739776	-1.80213	GluCer(d18:1/14:0)	GluCer	0.0563655	0.140074	-2.66042	-0.966219	No change
2.57917	2.93437	2.46716	1.19553	-5.50341	-5.25791	PE(34:2e)	PE	0.0563132	0.140074	-2.66131	-5.84883	No change
-4.14672	-2.50077	-2.71726	-1.1379	-1.42739	-2.09468	PG(22:6/22:6)	PG	0.0562305	0.140074	2.66272	1.56826	No change
1.38383	1.71952	1.57867	1.83296	1.91985	2.29284	TG(18:0/16:0/18:0)	TG	0.0568439	0.140881	2.65232	0.454539	No change
0.382505	0.086483	0.0776615	-0.428782	-3.22055	-3.10028	PC(16:0e/20:3)	PC	0.0567977	0.140881	-2.6531	-2.43209	No change
-4.00782	-1.46203	-6.42333	-9.14169	-8.47357	-15.5734	PC(18:2p/17:3)	PC	0.0569795	0.141026	-2.65004	-7.09851	No change
2.90255	2.6383	2.59645	0.684223	2.34114	1.074	PC(16:1p/22:5)	PC	0.0574001	0.141787	-2.643	-1.34598	No change
0.521488	0.594181	0.740894	-0.640156	-0.299203	0.375891	TG(16:1/14:1/16:1)	TG	0.0575189	0.141787	-2.64102	-0.806677	No change
-3.97407	-3.52971	-2.37376	-1.98994	-2.21085	-1.24731	PE(17:1/20:4)	PE	0.0574843	0.141787	2.6416	1.47648	No change
1.17713	-1.27417	1.01912	2.18403	2.95088	2.31405	DG(36:3p)	DG	0.0580939	0.143012	2.63152	2.17563	No change
2.9924	2.96134	2.85457	-2.82755	1.69641	-4.34037	DG(32:0p)	DG	0.0585507	0.143751	-2.62404	-4.75994	No change
3.89267	3.46353	3.58344	3.39965	3.16103	3.22725	PI(18:1/20:4)	PI	0.0585377	0.143751	-2.62425	-0.383903	No change
3.76592	3.8285	3.86926	2.72207	2.84585	0.874231	DG(32:1e)	DG	0.0586515	0.143806	-2.6224	-1.67384	No change
-0.54649	0.262457	-0.0696621	0.372055	1.48375	0.916458	PC(39:1)	PC	0.0587732	0.143912	2.62042	1.04199	No change
-4.32714	-4.20859	0.231791	1.27027	1.12312	1.09131	PC(17:1/16:0)	PC	0.0589569	0.144169	2.61745	3.92954	No change
-3.903	-4.00946	-1.40567	-0.841114	-0.928802	-0.874687	PI(17:0/20:4)	PI	0.0591948	0.144558	2.61361	2.22451	No change
6.27571	6.04145	6.04783	5.14009	5.77999	5.72777	PC(36:4e)	PC	0.0593015	0.144626	-2.6119	-0.572377	No change
0.182863	-1.74624	0.119242	1.17245	1.08559	1.26041	PC(35:0)	PC	0.059656	0.144741	2.60623	1.65419	No change
-0.169926	0.057785	-0.134642	0.454741	0.583737	0.0615101	PE(18:0/16:0)	PE	0.0596643	0.144741	2.6061	0.448923	No change
1.96492	1.97022	2.08607	2.07623	2.18288	2.22164	TG(16:0/14:0/16:1)	TG	0.0596183	0.144741	2.60683	0.153182	No change
2.07183	2.30097	1.95443	2.37307	2.41421	2.73172	TG(18:0/16:0/16:0)	TG	0.0595215	0.144741	2.60838	0.397254	No change
0.962696	1.50413	0.71726	-0.315777	-2.5061	-0.169271	PE(38:2e)	PE	0.0598313	0.144954	-2.60344	-2.05841	No change
3.77544	3.8285	3.91011	2.74573	2.84585	0.851192	DG(32:0p)	DG	0.0600123	0.145101	-2.60057	-1.69043	No change
0.7281	0.392847	0.26862	1.0397	0.733996	0.888445	Cer(d18:1/24:0)	Cer	0.0600499	0.145101	2.59997	0.424193	No change
-0.9785	-0.261648	-0.696335	0.314173	-0.22243	-0.0026207	PE(54:1)	PE	0.0603958	0.145745	2.59452	0.675202	No change
0.84944	1.14348	0.757841	-2.73736	-0.0115557	-4.35102	PC(34:3p)	PC	0.0611919	0.147472	-2.5821	-3.28357	No change
1.45509	1.51631	1.57867	1.58457	1.62895	1.65065	PE(34:0e)	PE	0.0615315	0.148095	2.57685	0.104699	No change
2.31759	3.53138	2.19897	1.58457	1.73969	1.30348	PC(16:1/21:3)	PC	0.0623095	0.149427	-2.56497	-1.14006	No change
0.116476	0.302376	1.07766	1.07623	1.7886	1.39593	PC(42:4p)	PC	0.0623292	0.149427	2.56467	0.921416	No change
-2.01306	-1.73466	-2.01971	-0.0813122	-1.5061	-0.916084	PE(18:0/22:4)	PE	0.0621869	0.149427	2.56683	1.08797	No change
2.68671	2.65326	1.61865	1.75119	0.127034	0.0964603	PI(18:1/20:3)	PI	0.0627361	0.150206	-2.55852	-1.66131	No change
0	0.191345	-0.174278	-9.37947	-1.46621	-9.54031	DG(30:1e)	DG	0.0633047	0.150625	-2.55001	-6.80102	No change
2.32625	2.44167	2.46716	2.00615	1.16182	0.307718	DG(34:1p)	DG	0.0635796	0.150625	-2.54593	-1.25313	No change
2.9924	2.45438	2.69323	-2.93576	1.59792	-4.40547	DG(34:3p)	DG	0.0631713	0.150625	-2.552	-4.62777	No change
6.18334	6.17704	6.01516	5.99139	5.94318	5.76195	PC(17:4/18:1)	PC	0.0636222	0.150625	-2.5453	-0.22634	No change
6.18334	6.17704	6.01516	5.99139	5.94318	5.76195	PE(18:1/18:1)	PE	0.0636222	0.150625	-2.5453	-0.22634	No change
3.67726	3.16065	3.30727	0.890675	2.78516	-0.0974808	PE(18:1/22:5)	PE	0.0635438	0.150625	-2.54646	-2.18894	No change
-2.98363	-3.57528	-3.39159	-3.7148	-4.53058	-3.98075	PE(52:4)	PE	0.0630898	0.150625	-2.55322	-0.758543	No change
2.65198	2.36498	2.27893	1.9173	2.02039	2.23672	PC(18:0p/16:0)	PC	0.0636502	0.150625	-2.54488	-0.373825	No change
-1.20945	-1.57013	-1.12996	-2.11841	-2.19555	-1.52245	dMePE(26:1/18:1)	dMePE	0.0634825	0.150625	-2.54737	-0.642289	No change
-1.12199	-0.99308	-0.596029	-1.5723	-1.2992	-1.26042	SM(d38:0)	SM	0.0637667	0.150706	-2.54316	-0.473607	No change
-0.114468	-0.413189	-0.47032	-2.34213	-2.61865	-6.63707	PE(16:1/16:1)	PE	0.0641269	0.151363	-2.53785	-3.53329	No change
2.41015	0.723726	4.91248	5.77858	5.70463	5.81872	PE(37:3p)	PE	0.0643547	0.151705	2.53452	3.08519	No change
-3.90689	-3.84744	-4.06518	-3.30149	-2.03812	-3.28063	DG(38:1p)	DG	0.065162	0.153411	2.5228	1.06643	No change
-5.38118	-2.66262	-2.23083	-1.03759	-0.95295	-0.825138	PE(34:1e)	PE	0.0655991	0.154242	2.51653	2.48632	No change
-0.425182	-0.204584	-0.385994	-1.35549	-1.30506	-3.27555	DG(30:2e)	DG	0.0657083	0.154301	-2.51497	-1.64011	No change
2.88506	2.87416	2.11102	2.08861	0.855718	0	PC(16:1/19:3)	PC	0.0671291	0.157436	-2.49493	-1.64197	No change
-1.27085	-1.20059	-1.88	-0.76829	-0.994905	-0.901339	Cer(d17:1/24:0)	Cer	0.0673454	0.157741	2.49193	0.562558	No change
1.10645	1.65491	1.38773	0.188643	0.0653124	-2.32455	PC(50:7)	PC	0.0675955	0.158125	-2.48846	-2.07323	No change
-4.42518	-3.16128	-3.28014	-4.41998	-5.6153	-4.81313	PE(20:0e)	PE	0.0681027	0.159109	-2.48148	-1.32727	No change
-2.86526	-2.6279	-2.6689	-2.43125	-2.51965	-2.08354	TG(16:0e/18:0/18:1)	TG	0.0686515	0.160187	2.474	0.375871	No change
-0.603275	-0.364603	-0.166264	0.249468	0.105796	-0.174875	PA(18:0/18:1)	PA	0.0689946	0.160579	2.46935	0.438177	No change
-0.603275	-0.364603	-0.166264	0.249468	0.105796	-0.174875	PMe(17:1/18:0)	PMe	0.0689946	0.160579	2.46935	0.438177	No change
1.79804	1.6865	1.66992	1.36393	-0.0245352	0.820387	PI(16:0/20:3)	PI	0.0697661	0.162169	-2.459	-0.998227	No change
-1.71547	-2.20586	-1.95062	-1.57074	-1.6204	-1.63099	dMePE(18:0e/16:0)	dMePE	0.0704254	0.163494	2.45026	0.349942	No change
0.28133	-0.117357	-0.00677	-0.458742	-0.568091	-0.125484	PC(18:0/22:4)	PC	0.0707252	0.163982	-2.44632	-0.436508	No change
1.523	1.37102	1.19197	1.76823	1.50062	1.79722	PE(18:0/20:5)	PE	0.0719273	0.166559	2.43069	0.326693	No change
1.73697	1.86942	1.7259	0.973137	1.5742	1.42547	PC(48:6)	PC	0.0720258	0.166577	-2.42942	-0.453156	No change
0.271673	0.634951	0.363022	-0.0188713	-0.22243	0.245029	DG(16:0/20:4)	DG	0.0721677	0.166695	-2.4276	-0.421973	No change
1.03636	-0.781576	1.13716	1.9325	2.06304	1.94394	PE(18:0p/22:4)	PE	0.0722996	0.166789	2.42591	1.51584	No change
-0.961527	-0.269987	-0.317823	-1.35549	-1.23634	-2.67964	GluCer(d14:0)	GluCer	0.0730497	0.167912	-2.41637	-1.24071	No change
-2.16409	-1.60241	-1.70792	-0.0840893	-0.281787	-1.55132	DG(40:0e)	DG	0.0731357	0.167912	2.41528	1.18574	No change
0	-1.06381	-3.94513	-8.43465	-3.27258	-8.00157	PC(43:5)	PC	0.0732801	0.167912	-2.41346	-4.89995	No change
0.456671	0.224373	0.283325	-0.87006	-1.36493	-4.10141	PE(16:0/16:1)	PE	0.0730748	0.167912	-2.41605	-2.43359	No change
0.928961	2.38967	2.30367	1.12514	-2.37721	-2.92799	PE(18:0/18:3)	PE	0.0733853	0.167912	-2.41213	-3.26745	No change
-6.37218	-5.5613	-4.52461	-4.10368	-4.39457	-3.99739	PS(18:1/22:1)	PS	0.0734273	0.167912	2.4116	1.32082	No change
4.25543	4.69831	4.60672	4.74963	4.92767	5.07711	TG(16:0/16:1/18:1)	TG	0.073227	0.167912	2.41412	0.397983	No change
2.34343	2.19589	2.13635	1.93592	1.57739	2.04701	PE(18:1p/22:6)	PE	0.073836	0.168267	-2.40648	-0.371784	No change
1.79679	1.1199	1.17882	0.57914	-5.13821	-4.58989	PE(40:5p)	PE	0.0737888	0.168267	-2.40707	-4.41482	No change
3.72194	3.93641	4.13148	4.60734	4.42198	4.11069	PS(18:0/18:1)	PS	0.0738577	0.168267	2.40621	0.450056	No change
-3.03242	-4.35703	-5.53448	-6.29427	-8.56051	-5.94402	PI(18:1/18:2)	PI	0.0742369	0.168921	-2.40148	-2.62495	No change
-5.2534	-4.45251	4.38432	5.7738	5.54094	5.59323	PE(16:0e/18:2)	PE	0.074427	0.169144	2.39912	7.40985	No change
1.69744	1.86942	1.7259	0.918688	1.39629	-0.00524712	CerG2(d18:1/22:0)	CerG2	0.0745847	0.169293	-2.39717	-0.994342	No change
6.18334	6.17704	6.02	5.99139	5.94318	5.71786	PE(18:1/20:4)	PE	0.0748261	0.169548	-2.3942	-0.241038	No change
-0.575893	-0.744499	-0.872259	-1.01251	-1.36371	-0.939997	PG(38:6)	PG	0.0748822	0.169548	-2.39351	-0.37452	No change
1.89675	1.45438	2.00854	1.38817	1.28381	1.43519	PI(18:1/20:4)	PI	0.0755286	0.170801	-2.38559	-0.417496	No change
4.28995	4.11234	4.0844	4.0185	3.64895	3.91229	PI(18:0/20:3)	PI	0.0764458	0.172662	-2.3745	-0.302314	No change
-2.10698	-2.85244	-3.61773	0.301462	-2.28179	-0.157541	DG(38:5p)	DG	0.0771959	0.174142	2.36553	2.14643	No change
-7.86336	-6.59275	-4.93965	-1.60383	-5.38959	-1.91608	PC(39:6p)	PC	0.0774188	0.17443	2.36289	3.49542	No change
0.694763	1.29391	0.972692	0.284338	0.220035	0.753626	TG(16:1/18:1/23:1)	TG	0.078296	0.175469	-2.35256	-0.567791	No change
-0.9785	-0.32106	-0.816629	-0.0785389	-0.395822	-0.0237598	TG(26:5/16:0/20:3)	TG	0.0782966	0.175469	2.35255	0.539357	No change
0.325562	0.0551167	-0.0470409	-0.399776	-0.23132	-0.0694599	PE(20:0p/16:0)	PE	0.0781899	0.175469	-2.3538	-0.344731	No change
-0.274519	-0.622555	-0.547855	-0.851961	-0.793477	-0.654285	PE(24:3/18:0)	PE	0.0780107	0.175469	-2.35591	-0.284932	No change
-0.301495	-0.622555	-0.55621	-0.856701	-0.774676	-0.654285	dMePE(18:1/22:2)	dMePE	0.0783584	0.175469	-2.35183	-0.268468	No change
-3.69008	-4.70044	-1.3312	0.462376	-1.67771	-0.16633	LPC(34:3)	LPC	0.0785402	0.175617	2.34971	2.78002	No change
-0.0341949	-0.172571	-0.349236	-0.483093	-0.92294	-0.427485	PG(20:3/22:6)	PG	0.0786158	0.175617	-2.34883	-0.425839	No change
0.648527	1.564	1.5667	2.61913	2.23423	1.73172	LPC(32:1)	LPC	0.0791566	0.17661	2.34256	0.935281	No change
-2.54396	-0.84869	-2.20597	-1.1264	-0.0626955	0.326633	PC(26:1/18:0)	PC	0.0797701	0.177683	2.3355	1.57872	No change
0.552835	0.497023	0.484577	-0.822908	-0.820048	0.376495	PG(16:1/18:1)	PG	0.0798313	0.177683	-2.3348	-0.933632	No change
2.80053	3.25084	2.9952	2.61057	2.54196	2.81593	TG(16:1/16:1/18:2)	TG	0.0801983	0.177921	-2.33061	-0.359371	No change
-3.80044	-3.81291	-3.91258	-3.74965	-3.41721	-3.18229	TG(18:0e/16:0/18:0)	TG	0.0802735	0.177921	2.32976	0.392262	No change
1.26664	0.902445	0.902983	1.31733	3.29812	3.75808	PE(18:0/16:1)	PE	0.0802835	0.177921	2.32964	1.76716	No change
0.882715	0.640301	0.803652	0.468264	0.462203	0.683788	PE(18:0e/22:4)	PE	0.0804235	0.177921	-2.32805	-0.237471	No change
1.26538	1.10627	1.21961	0.882162	0.807712	1.13488	PI(18:0/20:2)	PI	0.0803762	0.177921	-2.32859	-0.2555	No change
-2.86526	-2.6279	-2.6689	-2.43125	-2.51965	-2.01845	TG(20:0p/16:0/16:0)	TG	0.0806303	0.178164	2.32571	0.39757	No change
-6.44581	-5.6062	-0.331202	0.454741	0.478648	0.0615101	PE(35:2p)	PE	0.0807405	0.178193	2.32446	4.45937	No change
-1.29192	-0.433653	-0.537998	-1.46705	-1.21415	-1.70503	PC(32:4e)	PC	0.0813349	0.179269	-2.31778	-0.707555	No change
0.790546	-1.1382	1.14524	1.81816	1.87526	2.06151	PC(33:1p)	PC	0.0814238	0.179269	2.31678	1.65245	No change
-0.509014	1.50413	-0.585302	-1.22104	-1.51286	-1.70503	PC(46:13)	PC	0.0816644	0.179464	-2.31409	-1.61625	No change
-1.38389	-1.46395	-0.526667	-1.52776	-4.07564	-3.54948	dMePE(18:1/20:2)	dMePE	0.081708	0.179464	-2.31361	-1.92613	No change
-0.86368	-2.48127	-0.982639	-4.81828	-2.21415	-3.6432	PE(18:2p/22:6)	PE	0.0818763	0.179619	-2.31173	-2.11601	No change
1.23846	1.20435	0.835335	1.53385	1.32797	1.40288	PC(17:1/16:0)	PC	0.0820878	0.179867	2.30938	0.328853	No change
-2.0756	-2.76498	-2.45462	-2.09245	-1.84669	-1.87709	TG(16:0/16:0/23:1)	TG	0.0824267	0.180395	2.30563	0.492986	No change
0.897909	0.564003	0.677509	0.904749	0.990834	1.28103	PC(18:0e/16:0)	PC	0.0827967	0.180988	2.30156	0.345731	No change
-2.58756	-3.20538	-3.36934	-2.01622	-2.75412	-1.74836	TG(18:1/20:4/21:4)	TG	0.0831514	0.181547	2.29768	0.881199	No change
-1.2501	-0.134384	1.68218	1.9798	2.19848	2.01692	PC(18:0/20:3)	PC	0.0835418	0.181768	2.29342	1.96583	No change
-2.20545	-2.09607	-2.44102	-8.48075	-2.86906	-9.25952	PI(18:1/20:3)	PI	0.0835499	0.181768	-2.29333	-4.62226	No change
-0.93395	-1.30127	-1.40473	-1.53534	-1.67544	-1.48679	PC(26:5/18:1)	PC	0.0834186	0.181768	-2.29476	-0.352541	No change
2.94255	2.70895	2.7205	2.94957	2.94472	3.04891	PE(18:0p/22:5)	PE	0.0841303	0.182166	2.28705	0.190398	No change
-0.307917	0.00346374	0.0555573	0.727629	0.715325	0.0438385	PE(48:2)	PE	0.0839902	0.182166	2.28856	0.578563	No change
1.97597	1.96134	2.02613	2.17245	2.20364	2.64647	SM(d33:1)	SM	0.0840792	0.182166	2.2876	0.353037	No change
-2.83341	-3.84395	-1.21503	-1.48603	-0.218284	-0.128916	PEt(40:4p)	PEt	0.0839071	0.182166	2.28946	2.01972	No change
-1.27085	-1.18474	-1.32227	-1.10933	-1.07765	-0.743965	DG(31:0p)	DG	0.0843394	0.182404	2.2848	0.28231	No change
6.82672	6.68151	6.88	6.44406	6.61545	5.98916	PC(15:1/18:1)	PC	0.0850535	0.183732	-2.27715	-0.44638	No change
1.34684	1.67677	1.9266	-0.474323	1.14045	0.764456	PC(42:3p)	PC	0.0853415	0.183972	-2.27409	-1.17321	No change
1.83129	1.79041	1.66206	1.62339	1.32134	1.5954	PEt(44:8)	PEt	0.0853656	0.183972	-2.27383	-0.247881	No change
-0.460516	-0.312422	-3.50023	-8.54786	-3.81795	-4.32455	DG(18:1/18:3)	DG	0.0858072	0.184707	-2.26916	-4.13907	No change
-1.82479	-1.74624	-2.48221	-2.50228	-4.16436	-3.06589	DG(18:0/22:5)	DG	0.0859858	0.184874	-2.26728	-1.22643	No change
-0.611195	0.945219	0.515301	-4.61183	-0.800487	-1.99739	DG(38:2p)	DG	0.0865208	0.185807	-2.26167	-2.75301	No change
2.89092	2.19892	2.68218	2.34237	1.73257	1.76291	PS(18:0/16:1)	PS	0.0866556	0.185879	-2.26026	-0.644719	No change
-6.51941	-6.48631	-1.15432	-0.406712	-1.20865	-0.39855	DG(40:4p)	DG	0.0880796	0.188492	2.24554	4.04871	No change
-1.17971	1.50413	-0.779476	-2.03759	-2.32871	-1.81129	PC(16:1p/19:0)	PC	0.0880205	0.188492	-2.24614	-1.90751	No change
1.6568	1.03765	1.57867	0.876461	0.855718	-0.214125	LPC(16:1)	LPC	0.0882946	0.188732	-2.24334	-0.918356	No change
1.42314	1.68758	1.54245	0.23171	-0.065177	1.41569	DG(28:0e)	DG	0.0894739	0.19103	-2.23138	-1.02365	No change
2.2824	2.45438	2.06069	1.94617	2.09672	1.88136	DG(35:0)	DG	0.0897233	0.19134	-2.22887	-0.291073	No change
5.25316	5.20081	5.58907	4.68992	4.66307	5.22445	PC(17:1/16:1)	PC	0.0901287	0.191982	-2.22481	-0.488531	No change
-3.19708	-3.39228	-3.63886	-4.05797	-12.8029	-12.0898	PG(18:1/20:2)	PG	0.0902487	0.192014	-2.22362	-6.24084	No change
-1.12199	-0.476437	-0.65089	-0.25819	-0.352754	0.405844	TG(16:1/18:1/19:3)	TG	0.0905231	0.192375	2.22089	0.681406	No change
-2.27504	-3.06817	-2.89129	-2.41718	-1.60371	-1.97663	TG(25:1/16:0/16:0)	TG	0.0908469	0.192724	2.21767	0.74566	No change
-1.08568	-1.38032	-1.51644	-1.67155	-1.64246	-1.54902	PC(20:0e/16:0)	PC	0.0908977	0.192724	-2.21717	-0.293533	No change
-1.7544	-1.68921	-1.53284	-3.2457	-2.94745	-6.62306	DG(28:0e)	DG	0.0912467	0.193018	-2.21373	-2.61325	No change
0.984756	1.09072	1.62559	2.07	2.25427	1.45442	PS(18:0/22:4)	PS	0.091183	0.193018	2.21436	0.692538	No change
0.175209	1.68758	0.564293	4.07934	1.25427	3.64647	PC(15:0/17:0)	PC	0.0916721	0.193541	2.20955	2.18433	No change
3.05629	2.4159	3.33929	3.59763	3.48587	3.54918	PC(16:0/19:5)	PC	0.0919163	0.193541	2.20716	0.607062	No change
1.45509	1.51631	1.57867	1.58457	1.62895	1.76291	PE(18:1p/18:1)	PE	0.0919155	0.193541	2.20717	0.142121	No change
-2.93644	-2.57322	-2.34019	-2.17294	-2.03812	-1.07249	TG(18:0/18:1/23:4)	TG	0.0918971	0.193541	2.20735	0.855433	No change
-3.39297	-2.08573	-1.50225	-1.38943	-0.0211592	-1.00262	PC(18:0/24:0)	PC	0.0924899	0.193638	2.20158	1.52258	No change
-5.24845	-8.52412	-0.690575	-0.0162163	0.451135	0.137264	PE(18:0p/20:3)	PE	0.0924039	0.193638	2.20241	5.01177	No change
-1.57202	-0.153545	-0.0584927	-1.58012	-1.72401	-1.73087	PE(40:6e)	PE	0.0923452	0.193638	-2.20298	-1.08365	No change
0.858788	0.24822	0.614704	-0.698538	0.0422182	0.201292	PE(18:1p/22:5)	PE	0.0922153	0.193638	-2.20425	-0.72558	No change
0.135927	0.00588417	-0.0364094	-0.399776	-0.180675	-0.0585117	dMePE(16:0e/18:1)	dMePE	0.0920732	0.193638	-2.20563	-0.248122	No change
-0.404964	-0.806833	-0.762459	-1.17649	-9.29196	-8.96448	PE(18:0e/16:0)	PE	0.0935177	0.195566	-2.19167	-5.81956	No change
0.230907	0.604027	-2.06847	-2.13214	-2.27029	-2.33112	PE(18:1p/22:3)	PE	0.0938414	0.19602	-2.18857	-1.83334	No change
-0.077425	1.56869	-0.628696	-1.17176	-1.29745	-1.02749	dMePE(18:1/14:1)	dMePE	0.094084	0.196303	-2.18626	-1.45309	No change
6.6568	5.74432	6.65416	5.75935	5.68631	5.59864	PC(18:2/20:4)	PC	0.0945672	0.197087	-2.18168	-0.670328	No change
2.52751	2.06111	2.4451	1.72207	1.39809	2.17196	PC(16:0/18:3)	PC	0.0948826	0.197519	-2.1787	-0.580534	No change
2.13237	2.06443	3.01736	1.41792	2.02855	1.17022	DG(34:1p)	DG	0.095862	0.199189	-2.16952	-0.865825	No change
-2.81561	-2.82515	-3.11986	-9.86001	-3.56107	-7.2262	PC(17:4/20:5)	PC	0.0962275	0.199189	-2.16612	-3.96222	No change
-2.85896	-3.30127	-4.05	-6.93375	-4.73661	-4.29855	PC(19:4/22:6)	PC	0.0960633	0.199189	-2.16764	-1.92043	No change
0.00992966	-0.147001	0.0904293	-0.107065	-0.556874	-0.341702	LPC(18:1)	LPC	0.0959738	0.199189	-2.16847	-0.319666	No change
2.73501	2.45817	2.36993	2.11307	2.09783	2.39742	SM(d22:0/18:1)	SM	0.0962202	0.199189	-2.16618	-0.318264	No change
-2.2898	-2.5961	-2.90456	-9.47888	-2.96773	-9.80725	PC(34:6e)	PC	0.0971186	0.200258	-2.15789	-4.82113	No change
-9.86135	-5.09163	-5.45579	-3.46851	-3.24307	-3.73435	PE(22:6/22:6)	PE	0.0971803	0.200258	2.15732	3.32095	No change
-3.33936	-9.26108	-3.69864	-1.1379	-1.47278	-1.2667	PE(39:1p)	PE	0.0971808	0.200258	2.15732	4.14057	No change
0.47237	0.545115	0.559469	0.676041	0.558173	0.759825	TG(26:4/16:1/18:1)	TG	0.0970286	0.200258	2.15872	0.139028	No change
-3.20146	-4.61298	-3.74564	-1.81828	-3.44279	-1.10028	PC(16:0/24:0)	PC	0.0978718	0.20123	2.151	1.73291	No change
-1.37938	-1.82392	-1.84578	-2.0141	-7.82211	-6.84348	PC(18:1/21:3)	PC	0.0977838	0.20123	-2.1518	-3.87687	No change
-1.12199	-1	-0.376717	-0.137896	-0.523057	0.305601	DG(33:1e)	DG	0.0981512	0.201353	2.14846	0.714452	No change
6.57282	8.19608	8.18631	7.07351	5.40191	4.49214	PC(16:1/14:0)	PC	0.0980721	0.201353	-2.14918	-1.99588	No change
-2.51395	-2.99446	2.40128	2.54018	2.67427	2.78588	PC(20:3/22:6)	PC	0.0984567	0.201528	2.14569	3.70249	No change
-0.110252	-0.368179	-0.579437	-0.118977	-0.0550318	0.230598	PC(18:0e/18:1)	PC	0.0983745	0.201528	2.14643	0.371486	No change
0.167515	0.97904	0.0623951	0.959715	0.944722	1.47341	TG(16:0/22:4/22:4)	TG	0.0990357	0.202488	2.14047	0.722965	No change
3.30449	2.54035	3.32515	3.67358	3.67798	3.50834	SM(d34:2)	SM	0.099962	0.204154	2.13219	0.563303	No change
1.34513	1.62149	1.5667	1.12514	1.08559	1.43519	DG(34:4p)	DG	0.100633	0.204793	-2.12624	-0.295803	No change
-5.12539	-5.96926	-1.92065	-1.17294	-1.87253	-1.95616	DG(40:3p)	DG	0.100945	0.204793	2.12349	2.67122	No change
-2.38389	-0.0422268	-0.198595	0.501801	1.05164	0.74584	PC(14:0e/18:2)	PC	0.100775	0.204793	2.12498	1.64133	No change
2.48944	3.06857	2.73127	0.404116	1.86226	-2.78218	PC(38:3e)	PC	0.100839	0.204793	-2.12442	-2.93503	No change
2.55799	1.77934	2.22281	1.68911	1.40348	1.82631	PC(16:0/20:3)	PC	0.100919	0.204793	-2.12372	-0.547084	No change
-1.9206	-1.33674	-1.72	-0.359182	-0.8009	-1.47728	PS(18:1/22:0)	PS	0.10069	0.204793	2.12574	0.781428	No change
-0.936436	-0.965729	-1.26124	-1.18482	-1.93469	-1.56675	PC(17:4/24:2)	PC	0.101958	0.206446	-2.11462	-0.507616	No change
-5.08954	-6.92223	-3.34019	-1.60383	-3.99207	-1.03982	PE(20:4/22:6)	PE	0.101985	0.206446	2.11439	2.90541	No change
-9.86135	-5.09163	-5.45579	-3.46851	-3.42484	-3.78038	PE(42:9)	PE	0.102329	0.206915	2.1114	3.24501	No change
0.926683	2.08092	0.91531	0.292925	0.43893	0.655642	PC(38:2e)	PC	0.102622	0.207278	-2.10887	-0.84514	No change
2.51847	2.30799	2.30439	1.89702	0.739694	1.95546	PC(18:0/20:4)	PC	0.103159	0.207905	-2.10423	-0.846221	No change
-0.508398	-0.536537	-0.777643	-0.816891	-0.903718	-0.728699	PE(18:0e/20:3)	PE	0.103122	0.207905	-2.10456	-0.20891	No change
-0.735523	-0.639744	-0.874216	0.218248	0.224105	2.85987	PC(25:0/15:1)	PC	0.103925	0.209218	2.09768	1.85057	No change
2.80674	2.90689	-2.91796	-2.82198	-3.81461	-2.84476	PC(14:0e/20:2)	PC	0.104159	0.20923	-2.09569	-4.09234	No change
-3.48214	-1.75793	-2.10446	-1.2899	-1.19772	-1.49858	PS(41:4e)	PS	0.104101	0.20923	2.09618	1.11944	No change
2.14222	2.37638	2.53633	1.5581	1.84254	2.23283	LPC(35:5)	LPC	0.104709	0.2098	-2.09103	-0.473819	No change
3.05107	2.67677	2.38091	2.54018	1.4494	1.73958	PC(17:1/18:1)	PC	0.104786	0.2098	-2.09038	-0.7932	No change
-0.928167	-2.7509	0.0793476	0.22275	0.829246	0.665581	PE(16:0p/22:1)	PE	0.104764	0.2098	2.09057	1.77243	No change
0.259418	-0.0533409	-0.0953026	-2.86795	-11.0029	-2.9256	SM(d16:0/16:0)	SM	0.105555	0.211111	-2.08391	-5.63575	No change
-5.06323	-5.63521	-1.2958	-0.918804	-1.21415	-1.33112	DG(37:3p)	DG	0.105968	0.211238	2.08046	2.84339	No change
2.0821	2.24354	2.19897	2.27894	2.25923	2.29284	TG(16:0/16:0/16:0)	TG	0.10608	0.211238	2.07953	0.102134	No change
-3.81256	-3.68252	-4.73612	-3.23085	-3.58366	-2.39166	TG(30:4/18:0/18:1)	TG	0.106002	0.211238	2.08018	1.00834	No change
0.304317	0.145678	0.0131321	-0.483459	-0.567035	0.100861	PG(18:1/14:0)	PG	0.105937	0.211238	-2.08072	-0.47092	No change
0.258696	0.0257797	0.350786	0.130419	-0.210572	-0.3076	LPE(18:1)	LPE	0.106566	0.211747	-2.07548	-0.341005	No change
2.30537	2.19589	1.88188	1.80771	-7.76266	-5.98075	dMePE(38:7p)	dMePE	0.106494	0.211747	-2.07608	-6.10628	No change
0.310968	0.00588417	-0.0364	-0.399776	-0.180675	-0.0585117	dMePE(18:0p/16:0)	dMePE	0.10735	0.213073	-2.06901	-0.306469	No change
-0.855818	-1.86755	-1.75523	-0.636074	-0.985476	-0.774992	PC(22:1/20:4)	PC	0.107695	0.213527	2.06618	0.694018	No change
4.13213	3.98584	3.82346	3.76089	3.29812	3.77042	PE(16:0/18:1)	PE	0.107926	0.213754	-2.06429	-0.370667	No change
-0.357012	-0.87389	-0.816629	-1.02686	-1.01875	-1.01315	LPC(18:0p)	LPC	0.10846	0.21458	-2.05994	-0.337078	No change
0.928961	0.727503	0.904507	0.750097	-4.91343	-4.64976	PE(18:1p/18:1)	PE	0.109293	0.215994	-2.0532	-3.79135	No change
-3.31329	-0.220659	0.376801	0.986433	1.36898	1.6169	PE(18:0p/16:0)	PE	0.109444	0.216061	2.05198	2.37649	No change
-3.14289	-2.82515	-7.13105	-8.85272	-6.87462	-6.82495	PE(18:1/21:5)	PE	0.109828	0.216402	-2.0489	-3.15107	No change
-7.32905	-5.27552	-1.97702	-3.11114	-0.0488806	0.146994	PE(18:0p/20:3)	PE	0.109853	0.216402	2.0487	3.85619	No change
-2.78215	-3.08514	-3.19	-2.69225	-2.86975	-2.60018	SM(d16:1/16:1)	SM	0.110026	0.216511	2.04731	0.299329	No change
-0.985346	-0.364603	-0.166264	0.249468	0.105796	-0.174875	PEt(18:0/16:1)	PEt	0.110171	0.216564	2.04615	0.565534	No change
-1.39297	-2.03653	-1.88865	-1.51797	-1.26458	-1.20383	PE(20:0p/16:0)	PE	0.110331	0.216646	2.04487	0.443922	No change
3.16655	2.48568	3.45097	3.53113	3.58413	3.83073	DG(30:0e)	DG	0.110758	0.21702	2.04147	0.614264	No change
4.66706	4.75077	4.5209	-0.781752	4.20364	-3.82051	PC(15:1/22:6)	PC	0.110641	0.21702	-2.0424	-4.77912	No change
0.443989	0.428844	1.31802	-0.129265	0.379964	-0.143013	PE(45:6)	PE	0.111083	0.217193	-2.03889	-0.69439	No change
-1.60459	-3.24331	1.94429	2.17593	1.87202	2.47435	PC(16:0/14:1)	PC	0.111053	0.217193	2.03913	3.14197	No change
-2.44628	-1.90602	-2.73375	-3.79261	-2.62405	-3.20625	SM(d18:1/24:1)	SM	0.111569	0.21791	-2.03506	-0.845623	No change
2.87388	2.51752	2.52	3.01169	2.7563	3.15472	PE(22:4/18:2)	PE	0.111954	0.218429	2.03203	0.338669	No change
0.116476	-0.18474	1.59055	1.58457	1.62895	1.65065	PC(33:2p)	PC	0.112256	0.218492	2.02966	1.11396	No change
-3.03597	-2.40766	-2.87291	-3.5864	-6.70655	-4.0528	PC(40:11)	PC	0.112144	0.218492	-2.03054	-2.00974	No change
1.86379	1.64275	1.62213	1.01785	0.847827	1.66888	PC(16:0/22:3)	PC	0.112344	0.218492	-2.02898	-0.531369	No change
-0.643991	-0.280479	0.155504	-0.755836	-1.03325	-0.589815	PS(18:0/20:2)	PS	0.112691	0.218936	-2.02626	-0.536646	No change
-5.12539	-5.93067	-1.8677	-1.17294	-2.11829	-1.90624	DG(38:1e)	DG	0.113432	0.220143	2.02051	2.57543	No change
1.96492	2.19892	0.40666	-0.537624	0.415988	0.642284	DG(36:1p)	DG	0.113641	0.220194	-2.01889	-1.34995	No change
1.29163	0.799406	0.740467	0.500689	0.431909	0.718573	PC(18:1/22:4)	PC	0.113699	0.220194	-2.01844	-0.393445	No change
9.80557	9.67474	9.76719	8.13823	8.94703	9.59797	PC(16:1/18:1)	PC	0.11402	0.220583	-2.01597	-0.854756	No change
-2.11879	-3.10023	-1.71726	-1.77187	-1.29804	-1.12292	SM(d41:2)	SM	0.114355	0.220998	2.0134	0.914487	No change
0.503263	0.73419	-3.33299	-6.41215	-2.90239	-3.21595	PC(35:2p)	PC	0.114899	0.221816	-2.00924	-3.47831	No change
-0.903645	-1.24923	-1.08469	-0.26133	-0.943789	-0.696518	PE(20:3/20:3)	PE	0.116594	0.224618	1.99641	0.445308	No change
-0.604591	-0.0565834	-0.553595	-0.164101	-0.0259829	0.200153	TG(16:1/17:1/18:2)	TG	0.116596	0.224618	1.99639	0.40828	No change
-1.37938	-2.30298	0.675503	1.11307	1.12964	0.275635	LPC(36:1)	LPC	0.117105	0.225363	1.99258	1.84173	No change
1.72391	1.96134	1.67104	1.52203	1.30318	1.68362	TG(16:1/14:0/16:1)	TG	0.117261	0.225426	-1.99141	-0.282486	No change
1.34684	1.24939	1.42799	1.8476	1.88814	1.35557	LPC(18:0)	LPC	0.117515	0.225441	1.98952	0.355697	No change
0.375509	1.30799	1.20825	1.67768	1.82925	1.3453	TG(15:1/14:0/18:1)	TG	0.117413	0.225441	1.99028	0.653495	No change
3.20934	2.46069	3.54551	3.58019	3.67798	4.01692	PC(18:1/24:2)	PC	0.118895	0.227453	1.97931	0.68652	No change
-2.37713	-3.63866	0.446405	0.540176	0.476943	0.585835	PC(28:5/16:0)	PC	0.118935	0.227453	1.97902	2.39078	No change
-7.22234	-4.9349	-0.867702	-0.685827	-0.585792	-0.717892	PE(18:0p/22:3)	PE	0.118926	0.227453	1.97908	3.67848	No change
-0.46649	-0.396658	-0.26124	-2.17294	-0.763755	-0.881907	LPC(35:4)	LPC	0.119847	0.228481	-1.97235	-0.898072	No change
0.684015	1.14191	1.22358	-1.7999	0.73257	-3.94402	PE(18:1p/18:2)	PE	0.119776	0.228481	-1.97286	-2.68695	No change
3.26448	3.77377	3.64849	3.75935	3.92767	4.00065	TG(18:1/18:1/18:2)	TG	0.119681	0.228481	1.97356	0.333641	No change
0.355331	0.282555	-0.308971	-0.338808	-0.383384	-1.4912	GluCer(d18:0/16:0)	GluCer	0.121101	0.230633	-1.96326	-0.847435	No change
-0.229631	-0.123011	0.115959	0.00745583	0.27599	0.279953	DG(36:1p)	DG	0.121975	0.232056	1.95699	0.266694	No change
-5.19351	-1.64516	-6.29195	-6.23974	-8.00878	-7.69448	DG(30:2p)	DG	0.122583	0.232453	-1.95266	-2.93746	No change
-0.665133	-0.172962	-0.385994	0.700451	-0.343688	1.1933	PC(18:1/23:1)	PC	0.123405	0.232453	1.94684	0.924717	No change
1.64299	1.2797	1.63709	-0.759384	0.919848	0.984203	PC(38:6p)	PC	0.12272	0.232453	-1.95168	-1.13837	No change
-3.35701	-3.37851	-3.24258	-6.52837	-3.28873	-6.11677	PC(39:8)	PC	0.123236	0.232453	-1.94803	-1.98525	No change
-5.66129	-0.805622	-0.507301	-7.38559	-4.36983	-6.25191	PE(16:0p/18:3)	PE	0.123229	0.232453	-1.94808	-3.67771	No change
-2.35479	-1.71175	-3.2225	-4.1872	-2.77346	-3.93198	PE(35:5)	PE	0.123451	0.232453	-1.94651	-1.2012	No change
2.94255	2.70895	2.7205	2.92561	2.91356	3.01368	PE(38:3e)	PE	0.123319	0.232453	1.94744	0.160282	No change
2.65198	2.36498	2.27893	1.9173	2.12257	2.31405	PC(16:0e/18:1)	PC	0.122504	0.232453	-1.95322	-0.313987	No change
1.21439	0.975164	0.882267	0.864988	0.548144	0.832788	PE(18:1/22:4)	PE	0.122897	0.232453	-1.95043	-0.275299	No change
0.117674	0.265635	-0.855	0.67981	0.593207	0.380524	PS(18:0/22:4)	PS	0.122454	0.232453	1.95358	0.708547	No change
2.0821	1.2797	2.09	1.17245	1.27403	1.39593	PE(45:5)	PE	0.124266	0.233747	-1.94078	-0.537946	No change
-3.15441	-2.31328	-2.07866	-2.14948	-1.71619	-1.38481	DG(42:3p)	DG	0.124427	0.233811	1.93965	0.765292	No change
1.81291	2.25811	1.42799	2.32677	2.45374	2.1818	PC(36:0e)	PC	0.125435	0.234265	1.93263	0.487763	No change
-1.73552	-4.13362	0.0793476	0.00222969	0.5869	0.849741	PE(20:0p/20:4)	PE	0.125151	0.234265	1.93461	2.40956	No change
-6.74711	-6.97797	-4.26295	-4.67741	-3.93287	-4.17517	PS(16:1/22:0)	PS	0.125125	0.234265	1.93479	1.73419	No change
2.81907	2.51023	2.86438	-4.90991	2.88493	-5.78687	TG(6:0/8:0/13:1)	TG	0.125209	0.234265	-1.9342	-5.33518	No change
-2.7509	-5.74494	-4.56957	-3.07356	-2.46097	-2.29855	PC(18:1/21:3)	PC	0.125398	0.234265	1.93289	1.74411	No change
-1.40669	-1.25253	-2.01682	-1.26007	-1.03325	-0.492672	PC(26:1/18:1)	PC	0.12543	0.234265	1.93267	0.630013	No change
-8.78483	-3.84744	-2.68713	-1.19079	-1.67771	-1.59021	PC(42:6e)	PC	0.125766	0.234495	1.93034	3.62023	No change
5.65851	5.44246	5.59497	6.08861	5.5757	6.09138	PE(20:2/18:2)	PE	0.125814	0.234495	1.93001	0.353248	No change
-8.28177	-2.55069	0.829735	1.8693	1.49221	2.05522	PE(18:0p/22:5)	PE	0.125953	0.234516	1.92905	5.13982	No change
0.685095	0.188305	0.129044	0.251673	4.53992	5.05837	PE(18:0/18:2)	PE	0.126784	0.235823	1.92334	2.94917	No change
-0.36257	0.106916	-0.150366	-0.392874	-0.371053	-0.881907	Cer(d18:1/26:1)	Cer	0.126983	0.235955	-1.92197	-0.413271	No change
3.03001	3.564	3.45423	3.88713	3.50899	4.38344	PC(18:0/18:0)	PC	0.127696	0.237038	1.91711	0.577106	No change
-8.70673	-10.7237	-8.07716	-6.55278	-8.49911	-4.81313	PE(41:7p)	PE	0.128074	0.2375	1.91454	2.54753	No change
-4.53138	-3.81291	-3.71258	-3.34879	-2.99775	-3.7625	LPE(20:4)	LPE	0.128466	0.237987	1.91189	0.64928	No change
-3.00782	-1.64516	-5.13856	-8.45292	-3.90772	-7.10231	PG(20:3/22:6)	PG	0.128773	0.238124	-1.90982	-3.2238	No change
2.45588	2.19135	2.5721	2.23728	2.10723	1.62031	PE(18:1/18:2)	PE	0.1288	0.238124	-1.90963	-0.418167	No change
2.79929	2.70417	2.44641	2.79605	2.86682	3.14676	SM(d42:1)	SM	0.129138	0.238508	1.90736	0.286591	No change
-2.31976	-2.76734	-1.34019	-1.61986	-1.09782	-1.11156	PE(44:7)	PE	0.129788	0.239468	1.90301	0.866017	No change
2.5936	2.82116	2.87898	2.48034	2.57021	1.83807	PC(18:1/19:5)	PC	0.130156	0.239906	-1.90055	-0.468371	No change
-1.01306	-0.433653	-0.574656	-1.09245	-0.980784	-0.966358	GluCer(d18:1/26:1)	GluCer	0.130726	0.240714	-1.89676	-0.33941	No change
-0.598019	-0.274174	-0.767302	0.23171	-0.499377	0.395927	PE(34:2e)	PE	0.130935	0.240858	1.89538	0.589252	No change
5.48365	4.95465	4.24289	5.91956	5.75384	5.2995	PC(18:1/22:5)	PC	0.131933	0.242208	1.8888	0.763902	No change
1.53948	1.79141	1.87898	4.8889	2.35513	2.58671	PE(37:0)	PE	0.131812	0.242208	1.8896	1.54029	No change
-4.2337	-3.47162	-4.47625	-5.80649	-4.36983	-4.92799	PE(50:4)	PE	0.132152	0.242366	-1.88737	-0.974244	No change
4.13237	3.96578	2.4927	2.66533	2.5742	2.36068	PE(35:2p)	PE	0.132476	0.242719	-1.88524	-0.996881	No change
-0.4021	-0.123011	-0.0510941	-0.0952511	0.159698	0.10598	DG(36:2e)	DG	0.132914	0.243161	1.88239	0.248877	No change
-0.644669	0.197407	-1.80414	-2.84818	-1.94379	-7.22229	PC(16:1/23:3)	PC	0.133115	0.243161	-1.88108	-3.25429	No change
-0.821724	-0.927629	-0.942387	-0.690052	-0.858262	-0.464218	dMePE(18:1/22:6)	dMePE	0.13301	0.243161	1.88176	0.226403	No change
-0.23472	0.379045	0.229666	0.429651	0.445916	1.04891	DG(34:1p)	DG	0.133459	0.243248	1.87884	0.516828	No change
0.329016	0.0574512	-0.0378723	-0.162926	0.00201702	-0.423265	dMePE(16:0e/18:1)	dMePE	0.133561	0.243248	-1.87819	-0.310923	No change
0.329016	0.0574512	-0.0378723	-0.162926	0.00201702	-0.423265	dMePE(18:0p/16:0)	dMePE	0.133561	0.243248	-1.87819	-0.310923	No change
3.98694	3.94116	4.16958	3.97481	3.74501	3.8344	PE(16:0/18:1)	PE	0.134153	0.244084	-1.87436	-0.181155	No change
-7.02888	-3.55069	-0.0182629	0.450909	0.530507	-0.145906	DG(38:3p)	DG	0.134403	0.244296	1.87275	3.81111	No change
4.74426	4.57787	4.44526	4.35396	4.0459	4.48865	PE(18:1/20:4)	PE	0.135478	0.246006	-1.86586	-0.292958	No change
-0.936436	-0.447773	-0.358337	-0.459824	0.0630426	0.0361977	PC(17:4/24:1)	PC	0.13601	0.246728	1.86248	0.460654	No change
-1.5214	-1.04223	-1.73138	-2.51122	-1.99964	-4.92004	PC(33:4)	PC	0.137292	0.248807	-1.85438	-1.71197	No change
1.30537	0.685423	0.898214	1.43742	1.24428	1.2713	PC(38:3e)	PC	0.137869	0.249437	1.85075	0.354665	No change
-5.29872	-6.45251	0.522757	0.267008	0.0168715	0.495861	PE(16:0/18:2)	PE	0.137911	0.249437	1.85049	4.00274	No change
3.47783	6.87711	3.27083	2.38817	2.41421	2.33496	PE(39:6p)	PE	0.138057	0.249455	-1.84958	-2.16281	No change
-1.54522	-1.72087	-2.59109	-1.22165	-1.5958	-1.01792	Cer(d18:2/16:0)	Cer	0.138525	0.250055	1.84666	0.673938	No change
5.6132	6.97132	6.83972	5.74963	5.80143	5.3645	PC(18:1/20:2)	PC	0.139207	0.251038	-1.84242	-0.836231	No change
0.542461	1.05945	0.762047	-0.167042	0.224105	0.698221	PE(19:1/18:1)	PE	0.139762	0.251791	-1.83899	-0.536224	No change
-1.10232	-1.29956	-1.38228	-1.16999	-3.01127	-3.05106	PE(24:5/18:0)	PE	0.140249	0.252421	-1.83599	-1.14939	No change
0.826902	0.438601	0.527458	0.433538	0.343017	0.351883	PE(18:1/22:1)	PE	0.140976	0.253481	-1.83153	-0.221508	No change
-1.91504	-1.78158	-2.59818	-1.69429	-1.32871	-1.7222	PE(42:2)	PE	0.141914	0.254916	1.82583	0.516533	No change
0.451612	0.196499	0.14749	0.201014	-0.307111	-0.0506268	PI(18:1/22:4)	PI	0.142789	0.256238	-1.82053	-0.317442	No change
9.22303	9.20786	7.34149	7.05981	8.02199	6.52947	PC(16:1/16:1)	PC	0.142934	0.256247	-1.81966	-1.38703	No change
-1.2501	-1.54057	-1.28708	-5.42561	-1.40208	-8.56986	DG(35:2p)	DG	0.143333	0.256711	-1.81726	-3.77327	No change
-1.29192	-0.520531	-1.39533	-2.1264	-1.99018	-5.4971	PC(44:10)	PC	0.144536	0.258614	-1.81007	-2.1353	No change
2.52751	2.69295	2.86926	1.49437	2.73257	0.943939	PC(17:4/20:1)	PC	0.144824	0.258697	-1.80836	-0.972948	No change
-1.72833	-2.50234	-2.42658	-3.77851	-7.08633	-2.86961	PG(16:1/16:1)	PG	0.144865	0.258697	-1.80811	-2.35907	No change
-0.961527	-1.10053	-1.7	-1.25193	-2.62992	-2.87901	PE(18:1/24:2)	PE	0.145076	0.258822	-1.80686	-1.00083	No change
-2.75938	-2.81609	-2.66144	-3.44976	-3.10577	-2.77088	dMePE(17:1/14:0)	dMePE	0.145269	0.258914	-1.80572	-0.363166	No change
-1.42518	-0.740437	-1.02549	0.292925	-0.0626955	-1.02909	TG(18:1/17:1/20:4)	TG	0.145604	0.25926	1.80374	0.797416	No change
0.770369	1.37638	1.26418	0.834431	0.663821	-0.415911	TG(19:1/18:0/18:1)	TG	0.147831	0.262969	-1.7907	-0.776194	No change
-8.35081	-4.24101	-4.51644	-2.67909	-2.57514	-4.19902	PE(52:6)	PE	0.148158	0.263296	1.7888	2.55167	No change
3.94536	2.46698	4.60086	4.82558	4.83923	4.73762	PC(34:0e)	PC	0.148313	0.263317	1.7879	1.12974	No change
-0.239828	-0.530514	-0.569361	-1.14948	-1.0284	-3.4971	PC(42:4p)	PC	0.149045	0.264105	-1.78367	-1.44509	No change
0.269159	0.128332	0.141	0.663015	0.155229	0.633871	PI(18:0/21:3)	PI	0.148992	0.264105	1.78398	0.304419	No change
4.19048	4.17031	4.34456	4.19839	3.82255	3.36577	LPC(34:1)	LPC	0.149696	0.265002	-1.77994	-0.439547	No change
1.01079	-0.196613	0.618652	1.13711	0.932338	1.38594	PC(16:0p/18:0)	PC	0.149903	0.265112	1.77875	0.674188	No change
3.40607	3.47324	3.61981	3.00615	3.15117	3.49679	PC(44:3p)	PC	0.150429	0.265786	-1.77574	-0.281669	No change
-0.665133	-0.700439	-0.634212	-0.860506	-0.731872	-1.26042	LPC(16:0p)	LPC	0.150739	0.266063	-1.77398	-0.284338	No change
-0.368151	-0.107983	-0.40473	-0.492655	-0.462935	-1.03982	PC(48:11)	PC	0.150875	0.266063	-1.7732	-0.371516	No change
-1.04846	-1.06454	-3.10446	-2.93155	-3.01223	-2.90408	PS(40:5p)	PS	0.151326	0.266601	-1.77064	-1.21013	No change
-0.307917	-0.612976	-0.968632	-0.325602	0.283811	-0.351021	PE(40:6e)	PE	0.151555	0.266749	1.76935	0.498904	No change
-3.9666	-4.16439	-5.04153	-4.27079	-3.01875	-2.05063	PE(36:0e)	PE	0.151808	0.266937	1.76792	1.27745	No change
-2.84956	-1.42431	-1.27841	-3.34346	-2.14954	-3.66629	LPC(20:2)	LPC	0.152297	0.267289	-1.76516	-1.20233	No change
-9.01201	-13.9492	-8.81733	-4.50674	-8.7934	-7.36175	LPE(20:0p)	LPE	0.152299	0.267289	1.76515	3.70556	No change
2.49714	3.6198	2.5209	1.14662	-5.18579	1.25713	dMePE(16:1/18:1)	dMePE	0.153008	0.268277	-1.76117	-3.80663	No change
-0.306309	-0.625227	-0.483204	-0.215546	-0.413415	-0.087431	PE(17:1/18:1)	PE	0.153277	0.268491	1.75966	0.232783	No change
-2.31329	-2	-2.22083	-2.22104	-2.51965	-2.49858	DG(50:1)	DG	0.153741	0.269047	-1.75707	-0.235047	No change
3.36881	4.68489	3.37749	3.14009	3.17502	1.79345	DG(38:4p)	DG	0.154028	0.269293	-1.75547	-1.10754	No change
-1.19054	-0.91058	-0.850904	-0.634037	-0.847117	-0.817736	PS(18:0/22:3)	PS	0.154287	0.269487	1.75404	0.217712	No change
-3.58756	0.754889	0.547335	-3.19199	-2.88826	-3.74484	PC(28:2/18:1)	PC	0.155033	0.270533	-1.74991	-2.51325	No change
0.856157	0.48394	0.337599	0.900541	0.699336	1.0362	PS(38:6p)	PS	0.155385	0.270889	1.74797	0.31946	No change
-0.43218	-0.749737	-0.788059	-0.488602	-0.447318	-0.438087	Cer(d18:1/22:0)	Cer	0.155936	0.271592	1.74494	0.198656	No change
3.50479	1.65491	3.74462	4.14306	3.99322	4.23839	PC(14:0p/22:0)	PC	0.156485	0.27229	1.74193	1.15678	No change
1.35364	1.44167	1.45423	0.786585	0.944722	-1.35102	PE(18:1p/20:5)	PE	0.156727	0.272339	-1.74061	-1.28975	No change
0.32798	1.44167	-0.606836	-0.619864	-0.337678	-1.34436	PE(22:2/20:4)	PE	0.15681	0.272339	-1.74015	-1.1549	No change
-9.14304	-5.3814	-7.13605	-4.93375	-6.235	-3.09468	PG(20:4/22:6)	PG	0.157053	0.272503	1.73883	2.46568	No change
-1.12199	-1.4095	-1.4832	-3.28452	-11.5101	-3.41214	SM(d20:0/16:0)	SM	0.157341	0.272744	-1.73726	-4.73071	No change
2.77544	2.79642	2.68218	3.14899	3.25675	2.71984	PC(22:5/13:1)	PC	0.158249	0.274059	1.73234	0.290517	No change
-3.63522	-5.58941	-4.08318	-4.28095	-2.2252	-1.59811	TG(26:0/15:0/16:0)	TG	0.158781	0.274722	1.72947	1.73451	No change
1.73697	2.04775	2.63709	-0.0813122	1.6366	1.6169	PC(17:4/22:3)	PC	0.159431	0.275585	-1.72598	-1.08321	No change
-1.49674	-1.16906	-0.989693	-1.45263	-1.64024	-1.41242	DG(38:2p)	DG	0.159603	0.275623	-1.72506	-0.283268	No change
-1.34596	-1.01394	-1.42371	-1.03759	-1.08266	-0.505997	PE(24:6/20:4)	PE	0.159804	0.275666	1.72398	0.385786	No change
0.462971	1.62149	0.607008	0.17477	0.466676	-1.1811	PE(47:9)	PE	0.159928	0.275666	-1.72332	-1.07704	No change
2.21867	2.85031	2.29643	1.98643	0.653296	2.11084	DG(32:3p)	DG	0.160779	0.276872	-1.71878	-0.871617	No change
5.01937	5.04145	5.0041	-0.836893	4.85572	2.53795	PE(18:1p/20:5)	PE	0.161315	0.277274	-1.71594	-2.83605	No change
-1.19947	-0.169058	-1.30457	-2.78717	-0.957551	-2.31149	TG(16:0/16:0/23:0)	TG	0.161207	0.277274	-1.71651	-1.12771	No change
3.36881	3.65491	3.45423	3.14009	3.17502	1.79345	DG(36:1p)	DG	0.16299	0.279665	-1.70712	-0.789799	No change
-1.2501	-0.85495	-1.28708	-2.54602	-2.53332	-1.01315	PC(18:0/16:1)	PC	0.163011	0.279665	-1.70701	-0.900125	No change
2.67047	3.28683	3.09026	3.22948	3.35281	4.00065	TG(47:4)	TG	0.163649	0.280235	1.70367	0.511794	No change
-1.39639	-1.43085	-2.05434	-2.63869	-6.12988	-2.38481	dMePE(18:1/22:5)	dMePE	0.163629	0.280235	-1.70378	-2.0906	No change
-5.26501	-6.52731	-3.72195	-6.78175	-6.09214	-7.01505	PC(33:6)	PC	0.164133	0.280384	-1.70115	-1.45822	No change
3.60076	4.61584	4.74992	5.20551	5.13775	4.66723	PS(18:0/18:1)	PS	0.163984	0.280384	1.70193	0.681324	No change
1.60646	1.77934	1.5715	2.06687	1.69494	1.83807	PI(16:0/18:1)	PI	0.164194	0.280384	1.70083	0.214194	No change
1.58496	2.5463	2.26714	2.5714	2.69274	2.59972	GluCer(d18:1/24:1)	GluCer	0.164954	0.281419	1.6969	0.488486	No change
3.22332	2.76615	2.31802	3.16953	3.41421	3.12591	PC(19:1/20:4)	PC	0.165997	0.282935	1.69152	0.467388	No change
0	0.191345	0.262693	-1.81828	-1.54021	-9.62048	DG(32:3p)	DG	0.166286	0.283166	-1.69003	-4.47767	No change
-0.469486	-0.630587	-1.47328	-1.35549	-1.56107	-1.28637	dMePE(17:1/18:1)	dMePE	0.166883	0.283918	-1.68698	-0.54319	No change
-2.72632	-4.07692	-3.33623	-2.27713	-2.8851	-2.79557	MGDG(22:5/22:6)	MGDG	0.169157	0.28752	1.67544	0.727224	No change
2.26448	1.94342	2.46071	1.71809	1.83591	2.13488	PC(24:3/20:4)	PC	0.169713	0.28793	-1.67265	-0.326573	No change
1.78804	2.0727	2.77875	1.17245	2.04014	1.47341	PC(28:4/18:1)	PC	0.169572	0.28793	-1.67336	-0.651166	No change
3.98694	3.9092	4.16958	3.97481	3.74501	3.8344	PC(17:4/16:0)	PC	0.170313	0.288415	-1.66964	-0.170502	No change
-0.995674	-2.14432	-1.04741	-1.07026	-0.571614	-0.433483	PC(41:8)	PC	0.170218	0.288415	1.67012	0.704015	No change
5.59539	5.77631	5.61836	5.14751	3.99769	5.52663	PC(38:6e)	PC	0.170574	0.288591	-1.66834	-0.772746	No change
-0.179707	0.141911	-0.0922623	-0.00828171	-0.796359	-0.606064	PC(16:1/21:5)	PC	0.170867	0.288733	-1.66688	-0.426882	No change
1.26628	1.54035	1.4147	1.22948	1.32229	1.24944	PC(18:2p/22:4)	PC	0.17113	0.288733	-1.66556	-0.140041	No change
-3.26127	-3.57363	-3.30668	-3.3744	-2.95368	-2.62387	PC(41:5)	PC	0.171076	0.288733	1.66583	0.396543	No change
-2.84706	-2.288	-2.26671	-2.60495	-2.89178	-3.06655	PMe(17:1/18:1)	PMe	0.171656	0.289088	-1.66295	-0.38717	No change
2.31062	1.98431	1.93	1.82632	1.52392	1.98155	dMePE(16:0/16:0)	dMePE	0.171544	0.289088	-1.66351	-0.298137	No change
0.264477	-0.817797	0.637089	0.563433	0.690539	1.22725	Cer(d18:2/24:1)	Cer	0.172252	0.289826	1.66	0.79915	No change
2.73045	2.70364	2.47999	1.52203	2.73614	0.738012	PE(20:1/18:1)	PE	0.172665	0.289988	-1.65796	-0.972633	No change
1.57191	2.02237	1.5053	2.01915	1.83591	2.39593	SM(d18:1/25:1)	SM	0.17254	0.289988	1.65858	0.383803	No change
0.242672	0.652708	-4.88601	-4.20644	-4.11007	-4.54519	DG(40:8p)	DG	0.173266	0.290466	-1.655	-2.95702	No change
1.19654	1.20299	0.884583	0.462376	-3.01223	0.235943	PC(18:1/22:5)	PC	0.173201	0.290466	-1.65533	-1.86601	No change
-0.86368	-5.46012	-3.38042	-0.799898	-1.09782	-1.18705	PI(18:2/18:2)	PI	0.173468	0.29054	1.65401	2.20649	No change
-9.19542	-8.9938	-3.05036	-3.81828	-3.56668	-3.85419	CerG3(d18:1/24:1)	CerG3	0.173842	0.290899	1.65218	3.33347	No change
0.4879	0.55459	0.547335	0.290783	0.295461	-0.793026	PC(16:1p/24:0)	PC	0.174024	0.290939	-1.65129	-0.598869	No change
-0.329531	-4.36415	-0.861219	0.406096	0.333631	-0.00524712	PC(33:0e)	PC	0.174648	0.291715	1.64825	2.09646	No change
-2.64874	-2.40766	-2.78929	-1.36897	-2.69298	-1.77499	PC(46:12)	PC	0.175419	0.292309	1.6445	0.669581	No change
-0.953114	-1.71175	-1.13856	-2.32232	-1.25889	-2.26042	PE(16:2/20:4)	PE	0.17564	0.292309	-1.64342	-0.6794	No change
-1.59017	-1.74044	-1.6265	-1.67741	-1.33408	-1.14533	PE(26:1/18:1)	PE	0.17537	0.292309	1.64473	0.26676	No change
-2.1575	-2.00417	-1.98405	-1.0891	-1.42931	-2.11495	PS(18:1/24:1)	PS	0.175493	0.292309	1.64414	0.504117	No change
-0.584963	1.71952	0.048687	-2.33549	-0.316833	-0.70503	PE(16:0e/18:1)	PE	0.17698	0.294272	-1.63696	-1.51353	No change
5.50288	5.54333	5.34806	1.11307	4.70917	4.69782	DG(36:3p)	DG	0.177586	0.295012	-1.63405	-1.95807	No change
3.21401	2.84066	3.39452	2.48034	3.05164	2.78207	PC(16:0/19:3)	PC	0.178235	0.295586	-1.63095	-0.378379	No change
2.68469	2.70044	2.52338	2.47281	2.12094	2.58103	PE(16:0/20:4)	PE	0.178254	0.295586	-1.63086	-0.244578	No change
-1.65282	-1.67585	-1.5928	-1.17472	-1.69298	-1.26042	LPC(18:0)	LPC	0.178538	0.295789	1.62951	0.264453	No change
-0.0395298	0.224373	-1.61773	-1.08131	-1.36493	-2.40547	PE(14:0/20:4)	PE	0.179827	0.297655	-1.6234	-1.13961	No change
-0.843327	-0.435059	-0.696911	-1.01569	-1.09681	-2.88191	PC(24:5/18:1)	PC	0.180207	0.298015	-1.6216	-1.00637	No change
-0.255259	0.247929	0.167604	-0.143677	-0.276027	-1.20504	PE(16:0/16:0)	PE	0.181773	0.300336	-1.61425	-0.595007	No change
1.60931	2.47074	1.48254	1.37206	-0.272582	1.39692	dMePE(16:1/16:1)	dMePE	0.182049	0.30052	-1.61296	-1.02206	No change
1.08619	-1.16906	0.894388	1.34753	1.34114	1.64228	PE(17:0/18:1)	PE	0.182707	0.301065	1.6099	1.17315	No change
-0.0760555	-0.349058	1.219	0.576857	1.62048	1.38795	PE(18:0p/22:5)	PE	0.182671	0.301065	1.61006	0.930467	No change
-1.4136	-0.525513	-5.82216	-7.59779	-3.5061	-6.52576	PE(18:1p/22:2)	PE	0.183026	0.301319	-1.60842	-3.28946	No change
1.14222	-0.689211	1.54245	1.368	2.07998	2.04257	PC(26:2/20:4)	PC	0.183286	0.301477	1.60721	1.16503	No change
0.982565	-1.2247	0.990726	1.368	1.34114	1.6169	PC(18:0/14:1)	PC	0.183459	0.301491	1.60641	1.19248	No change
2.06253	1.43655	1.58462	1.92007	2.09783	2.00653	PS(38:3)	PS	0.18439	0.30275	1.60211	0.313579	No change
0.106853	-0.0890446	-0.185575	0.218023	-0.0412893	0.292835	PC(19:1/18:1)	PC	0.185039	0.303544	1.59913	0.212445	No change
2.36881	2.45438	1.9172	2.28971	1.50062	1.23839	PE(17:0/18:1)	PE	0.18543	0.303912	-1.59734	-0.570557	No change
1.94255	2.01381	1.95443	1.40807	1.36898	-1.55132	DG(32:2p)	DG	0.186351	0.304606	-1.59313	-1.56169	No change
2.00648	1.94612	1.82873	2.14009	1.9286	2.36678	PG(18:1/18:1)	PG	0.186325	0.304606	1.59325	0.218047	No change
-2.62716	-3.12785	-2.15	-3.10188	-3.36029	-2.92302	dMePE(18:0/22:4)	dMePE	0.186074	0.304606	-1.59439	-0.492897	No change
3.35194	3.58149	3.26714	1.03843	2.88171	3.11689	CerP(d48:5)	CerP	0.187356	0.305976	-1.58857	-1.05451	No change
0.0635643	0.360256	-0.0584927	-0.328892	-0.170754	-2.03982	PC(42:2p)	PC	0.188317	0.306786	-1.58423	-0.968265	No change
-3.13906	-2.42431	-1.18638	0.0511379	-2.13905	-0.536053	PE(18:0p/21:3)	PE	0.188354	0.306786	1.58406	1.37527	No change
-0.270855	-0.347292	-0.194513	-0.474323	1.0051	1.0362	PE(39:2p)	PE	0.188078	0.306786	1.5853	0.79321	No change
-1.00434	-0.769701	1.14201	0.674398	1.21391	0.797974	PC(15:1/20:1)	PC	0.188742	0.307146	1.58231	1.1061	No change
3.73371	3.78388	3.90774	3.25717	3.41865	3.86168	Co(Q10)	Co	0.190488	0.309438	-1.5745	-0.295944	No change
-4.21749	-2.63435	-2.39159	-6.86489	-3.14743	-4.97663	PE(16:0e)	PE	0.190477	0.309438	-1.57455	-1.91517	No change
0.16404	0.062109	0.14427	0.605921	0.274423	0.147938	LPE(18:0)	LPE	0.192517	0.312343	1.56552	0.219288	No change
-1.19153	-1.74974	-1.3721	-1.17472	-1.26743	-1.03821	SM(d43:2)	SM	0.192617	0.312343	1.56508	0.277671	No change
1.51847	-1.05658	2.80956	3.20693	2.66681	2.78588	PC(40:6e)	PC	0.192789	0.312345	1.56432	1.79606	No change
0.554312	0.481707	0.425875	0.81831	0.490184	0.631845	PI(18:0/22:5)	PI	0.193076	0.312534	1.56306	0.159482	No change
-4.13145	0.950613	0.122517	-2.9889	-2.9365	-5.39441	SM(d42:5)	SM	0.19488	0.315176	-1.55518	-2.75383	No change
1.69744	1.51631	1.85948	0.303589	1.64421	1.22725	LPC(32:1)	LPC	0.196175	0.316991	-1.54957	-0.632725	No change
-2.2187	-2.66812	-2.18412	-1.45406	-1.92294	1.84683	PE(20:0/20:4)	PE	0.197528	0.318896	1.54374	1.84692	No change
0.933504	0.279701	0.784966	0.320486	0.515641	-0.334419	PI(18:1/18:1)	PI	0.198964	0.320932	-1.5376	-0.498821	No change
-0.216484	-0.114349	-0.11754	0.10309	-1.85182	-1.45342	PS(36:4)	PS	0.199199	0.321028	-1.53661	-0.917927	No change
0.489443	0.775902	0.821295	1.22948	0.794089	0.852209	PS(18:0/22:6)	PS	0.199894	0.321867	1.53365	0.263045	No change
-0.472488	-0.347292	-0.194513	-0.580118	1.0051	1.0362	PC(35:0)	PC	0.201004	0.322803	1.52897	0.825156	No change
-3.24475	-4.01562	-3.12358	-3.02986	-3.10373	-2.95312	PE(18:0/18:0)	PE	0.200875	0.322803	1.52951	0.432415	No change
0.685095	0.371023	0.129044	0.148514	0.121808	0.172773	dMePE(16:0/18:2)	dMePE	0.200688	0.322803	-1.5303	-0.247355	No change
-3.33849	-6.60114	-1.88997	-1.87294	-1.86906	-1.70162	PE(16:1/17:0)	PE	0.201558	0.323409	1.52664	2.12866	No change
0.408524	0.349409	0.180231	-1.71136	-0.720094	-9.83329	DG(32:2e)	DG	0.202157	0.323427	-1.52412	-4.40097	No change
-2.05205	-1.37851	-3.68943	-3.03544	-3.74932	-3.63342	PC(30:2e)	PC	0.20196	0.323427	-1.52495	-1.0994	No change
-9.36074	-4.1619	-1.27841	-1.56685	-1.34008	-1.04954	PEt(38:4p)	PEt	0.201824	0.323427	1.52552	3.61486	No change
1.21439	0.779341	0.868874	0.613825	-2.88335	0.107681	dMePE(20:3/18:2)	dMePE	0.202274	0.323427	-1.52363	-1.67481	No change
3.24176	2.95241	3.32515	2.98312	3.02855	2.26041	LPC(18:1)	LPC	0.202798	0.323982	-1.52144	-0.41574	No change
1.93123	2.03088	1.99966	1.41792	1.50899	-1.55132	DG(30:0e)	DG	0.203128	0.324064	-1.52007	-1.52873	No change
-0.855818	-0.836252	-7.97506	-8.78175	-6.2841	-6.12406	PC(18:2p/18:2)	PC	0.203203	0.324064	-1.51975	-3.84093	No change
4.64818	-2.07254	1.81968	4.52886	4.44068	4.30613	PC(15:0/20:4)	PC	0.203484	0.324231	1.51858	2.96012	No change
2.26448	2.84549	-0.927408	-2.33549	-2.31683	1.23839	PC(16:1p/21:5)	PC	0.203942	0.324397	-1.51668	-2.53217	No change
-0.224562	-0.895018	-0.53129	-0.367615	-0.280057	0.0587463	PE(20:0p/20:4)	PE	0.203873	0.324397	1.51696	0.353981	No change
-1.6501	-1.30383	-1.34924	-0.884995	-1.46818	-1.00315	LPI(18:0)	LPI	0.204718	0.325349	1.51346	0.315617	No change
-0.34046	-0.842459	-0.358337	-0.754951	-0.727935	-1.73087	LPC(14:0)	LPC	0.204966	0.325461	-1.51244	-0.5575	No change
1.39211	1.77124	1.57867	1.12514	-0.253217	1.45442	DG(32:1p)	DG	0.20632	0.325711	-1.50686	-0.805224	No change
-1.20945	-6.30812	-1.34924	-0.389433	-0.704539	-0.160465	DG(38:1p)	DG	0.206366	0.325711	1.50667	2.53746	No change
0.307121	-6.58274	0.122517	1.4277	1.59792	1.11084	DG(40:5p)	DG	0.205483	0.325711	1.5103	3.42985	No change
6.3886	5.67134	5.68218	4.77858	5.03291	-0.896456	PC(18:1/22:5)	PC	0.205815	0.325711	-1.50894	-2.94236	No change
0.762728	0.589581	0.129044	0.827059	0.774796	0.742714	PC(37:1)	PC	0.205809	0.325711	1.50896	0.287739	No change
6.84568	5.70497	7.21296	7.13264	7.21647	7.54638	SM(d18:1/24:1)	SM	0.206046	0.325711	1.50799	0.710624	No change
0.491295	-1.8178	-2.24612	-1.87775	-3.42408	-2.61406	PE(16:0p/20:4)	PE	0.20613	0.325711	-1.50765	-1.44775	No change
1.08619	-1.24101	1.0156	1.34753	1.34114	1.64228	PE(36:4e)	PE	0.207769	0.327642	1.50094	1.15673	No change
1.36377	1.85031	1.47999	1.10089	-0.253217	1.43519	DG(32:2e)	DG	0.208553	0.328357	-1.49775	-0.803735	No change
-7.14059	-7.04967	-0.358337	0.367996	0.394481	-3.59811	PC(18:0/13:0)	PC	0.208759	0.328357	1.49692	3.90432	No change
-1.83249	-1.86628	-0.824806	-1.89033	-2.0352	-2.17754	PS(18:1/22:6)	PS	0.208613	0.328357	-1.49751	-0.526497	No change
-0.103254	-0.952246	-0.0146599	-0.786266	-0.855252	-3.13552	LPC(18:2)	LPC	0.209759	0.329407	-1.49287	-1.23562	No change
-1.23983	-1.24101	-1.51237	-5.08576	-1.86387	-1.8675	PC(50:10)	PC	0.209786	0.329407	-1.49276	-1.60797	No change
3.78018	-0.00486374	-0.1187	-0.731249	-0.950654	-0.434546	PE(18:2p/20:4)	PE	0.209973	0.329419	-1.49201	-1.92435	No change
3.97322	4.0582	3.94058	4.41054	4.63469	3.90252	PC(14:0p/18:0)	PC	0.212372	0.332898	1.4824	0.325251	No change
6.21867	1.90689	5.87655	6.7881	6.60817	6.75227	PC(30:4/8:0)	PC	0.213118	0.333497	1.47943	2.04881	No change
-1.00434	-0.591915	1.14201	0.674398	1.68169	0.525269	PE(39:5e)	PE	0.212948	0.333497	1.48011	1.11187	No change
5.18334	5.02023	5.27636	2.6487	5.73168	1.93712	DG(36:2p)	DG	0.214322	0.335096	-1.47466	-1.72081	No change
4.11323	3.14191	2.68329	2.90755	2.80262	1.50696	PC(16:1/14:0)	PC	0.215394	0.336484	-1.47044	-0.907098	No change
1.36209	1.70895	1.9266	-3.11046	2.44504	-1.70503	PC(20:4/22:6)	PC	0.21663	0.338128	-1.4656	-2.45603	No change
0.0963554	0.362955	0.363022	0.380136	0.500623	0.371849	Cer(d18:1/22:0)	Cer	0.217687	0.339488	1.46148	0.143425	No change
1.29305	1.67677	-0.779476	-0.315777	-0.80878	-0.140125	PE(18:1p/22:3)	PE	0.218011	0.339705	-1.46023	-1.15167	No change
-0.351473	0.542734	-0.178303	0.23617	0.367139	1.28211	DG(38:4p)	DG	0.218536	0.340233	1.45819	0.624153	No change
-0.296165	-0.315439	1.0921	-0.636482	-0.684947	-0.298876	PE(16:1/18:2)	PE	0.219579	0.341568	-1.45416	-0.700267	No change
2.94705	2.70097	2.53	2.50735	2.17869	2.66847	PC(16:0/20:4)	PC	0.219792	0.341609	-1.45335	-0.273947	No change
3.05107	2.4159	2.31086	1.25167	2.57818	-1.8675	PC(16:0p/16:1)	PC	0.220923	0.343076	-1.449	-1.9385	No change
-0.246494	-1.54765	0.129044	0.251673	0.121808	0.172773	PE(18:0/18:2)	PE	0.221448	0.3436	1.447	0.737117	No change
0.577723	1.34941	1.36025	1.66119	1.69641	1.22725	PC(17:1/22:6)	PC	0.222578	0.344845	1.44269	0.43249	No change
-2.53816	-2.55884	-2.60684	-3.53322	-8.82642	-3.21765	PE(16:0/14:0)	PE	0.222626	0.344845	-1.44251	-2.62448	No change
-2.59278	-0.550692	-0.601423	-2.64589	-2.09782	-2.02909	DG(35:1)	DG	0.222878	0.344943	-1.44155	-1.0093	No change
0.24633	0.410696	0.500273	0.452827	-0.23355	0.0130329	PC(42:11)	PC	0.223201	0.345153	-1.44032	-0.30833	No change
1.24633	0.486914	1.22052	0.066246	0.372649	-4.83538	DG(32:2p)	DG	0.224199	0.346403	-1.43655	-2.45008	No change
3.05107	2.70895	1.0624	1.12514	1.36898	1.6169	PC(18:1/19:4)	PC	0.224758	0.346521	-1.43445	-0.903802	No change
-1.22963	-0.965729	-1.45267	-0.809059	-4.12656	-2.93398	PE(18:1/24:6)	PE	0.224509	0.346521	-1.43538	-1.40719	No change
1.37768	1.11526	0.735	1.72366	1.66382	1.05774	PC(20:1/18:1)	PC	0.224842	0.346521	1.43413	0.405718	No change
1.6568	3.18754	3.25227	3.33459	3.42309	3.60619	PC(26:3/18:1)	PC	0.225198	0.346779	1.43279	0.755754	No change
-0.521399	-0.545622	-0.968632	-7.76454	-1.85525	-1.31149	PC(18:2p/22:3)	PC	0.225553	0.347033	-1.43146	-2.96521	No change
2.76209	2.58496	2.46974	3.57007	2.76715	2.71786	PE(18:0p/20:4)	PE	0.22643	0.348091	1.42818	0.412762	No change
-0.764669	-0.799572	-5.60554	-5.93375	-3.39457	-5.4971	PI(18:0/22:5)	PI	0.226838	0.348427	-1.42665	-2.55188	No change
-0.345957	-1.45251	-0.947872	-0.169989	-0.712295	-0.344358	DG(32:0e)	DG	0.229517	0.352246	1.41672	0.506566	No change
8.43189	8.34216	8.29235	8.27996	8.28807	7.81407	PC(16:0/14:0)	PC	0.231641	0.354913	-1.40893	-0.228103	No change
0.257246	1.21095	0.33506	-0.239492	0.00509548	-5.07911	PE(47:9)	PE	0.231584	0.354913	-1.40914	-2.37226	No change
2.03001	2.3562	1.93593	4.43499	1.53379	4.50373	PC(16:1p/18:0)	PC	0.233627	0.357655	1.40171	1.38346	No change
0.0677052	0.632717	0.44379	0.233942	0.0855856	-1.17517	PE(20:0p/22:4)	PE	0.234691	0.358985	-1.39787	-0.666619	No change
-3.62449	-3.58774	-3.35834	-2.96823	-2.31683	-3.6432	PC(8:0e/9:0)	PC	0.234928	0.359048	1.39702	0.547435	No change
5.54988	5.65078	5.21056	5.51172	5.77566	5.80004	PE(16:0p/18:1)	PE	0.236542	0.361213	1.39123	0.225405	No change
0.331427	0.83872	0.425344	0.876461	1.29353	0.54155	TG(16:1/17:1/18:1)	TG	0.236778	0.361274	1.39038	0.372015	No change
-2.92982	-2.19106	-2.14642	-2.57542	-4.95479	-2.97251	TG(18:0e/16:1/18:2)	TG	0.238213	0.363161	-1.38527	-1.07847	No change
2.94255	2.92527	3.05641	2.54018	1.86226	-3.75895	PE(16:1/20:4)	PE	0.239033	0.364108	-1.38236	-2.76025	No change
1.11047	1.88828	0.919083	-0.164101	1.25427	0.72064	PE(18:2/22:6)	PE	0.23961	0.364684	-1.38032	-0.702341	No change
-2.30043	-1.83007	-2.95338	-5.8512	-1.77184	-4.64648	PC(18:0/16:2)	PC	0.239873	0.364782	-1.37939	-1.72855	No change
-7.0866	-8.09637	-3.96168	-6.14762	-1.01395	-3.96431	PC(33:1p)	PC	0.240216	0.365002	1.37818	2.67292	No change
7.12866	6.94342	5.31265	6.13637	4.75384	5.59864	PC(18:4/16:0)	PC	0.241882	0.367229	-1.37234	-0.965297	No change
-2.51792	-2.22665	-1.64308	-2.029	-2.98153	-3.18252	PEt(16:0/16:1)	PEt	0.242312	0.367273	-1.37083	-0.601801	No change
3.73208	3.53826	3.40733	3.75469	3.575	3.88011	PG(16:0/18:1)	PG	0.242263	0.367273	1.37101	0.177374	No change
-0.264595	-0.805622	-1.41135	-1.64671	-8.80928	-1.79757	PE(18:1p/16:1)	PE	0.243916	0.369398	-1.36525	-3.25733	No change
-0.903645	-4.79355	-1.08469	0.167784	-0.943789	-0.696518	PC(16:1/21:5)	PC	0.248535	0.375773	1.34937	1.76979	No change
2.67726	2.73001	2.9172	2.08861	2.48798	2.83073	TG(16:1/16:1/22:6)	TG	0.248356	0.375773	-1.34998	-0.305715	No change
4.04111	3.70922	3.82522	3.69964	3.64744	3.79703	PE(18:1p/20:4)	PE	0.248878	0.375982	-1.34821	-0.14381	No change
1.51544	4.13126	0.997877	-0.362213	1.45806	1.04891	PC(38:6e)	PC	0.249952	0.376983	-1.34456	-1.49994	No change
-0.598019	-0.775627	-0.90723	-1.41718	-0.700677	-3.26042	PE(17:0/20:4)	PE	0.249841	0.376983	-1.34494	-1.03247	No change
5.47393	5.65766	4.70966	4.54018	4.7886	5.14528	PE(41:2)	PE	0.250313	0.377218	-1.34334	-0.455731	No change
1.6568	-0.886658	-1.50225	1.44707	0.575797	1.28211	PC(18:1/19:2)	PC	0.250858	0.37742	1.3415	1.34569	No change
-0.890736	-0.882177	-1.08545	-0.987335	-0.582946	-0.744843	PE(16:0/20:5)	PE	0.250787	0.37742	1.34174	0.181078	No change
1.86141	-1.46203	1.99073	-2.09245	1.09672	-5.28829	PC(22:5/22:6)	PC	0.252086	0.378956	-1.33736	-2.89137	No change
-1.77724	-1.71062	-6.75292	-1.10368	-1.26458	-1.19782	PG(18:0/16:0)	PG	0.253707	0.381079	1.33194	2.2249	No change
-2.23554	-3.79499	-0.607378	-1.00302	-0.974708	-0.988525	PE(18:0p/16:1)	PE	0.254321	0.381689	1.32989	1.22389	No change
2.25452	1.05378	3.51187	1.42673	0.929849	1.53795	PEt(44:7)	PEt	0.254622	0.38183	-1.32888	-0.975218	No change
-2.2898	-4.40766	-3.78437	-0.595884	-3.44796	-2.29855	PE(20:0e/16:1)	PE	0.2552	0.382383	1.32697	1.37981	No change
-1.26772	-1.69819	-1.91796	-2.33549	-5.18925	-1.69567	PE(24:3/18:1)	PE	0.255713	0.382839	-1.32526	-1.44552	No change
-3.23778	-2.28596	-1.03276	-0.445467	-0.417848	-2.22327	PE(18:0p/24:6)	PE	0.25642	0.383091	1.32292	1.15664	No change
-8.4903	-2.94288	-2.14958	-1.87486	-1.15481	-2.48973	PI(18:0/22:3)	PI	0.256382	0.383091	1.32305	2.68778	No change
2.37384	2.22956	2.31301	2.7153	2.24428	2.52436	PI(18:0/18:1)	PI	0.256508	0.383091	1.32263	0.189178	No change
-3.05385	1.68758	2.27452	2.48034	2.69274	2.40584	PE(43:6)	PE	0.258378	0.38557	1.31648	2.22356	No change
1.20558	1.82116	1.54245	1.27353	1.04014	1.42547	PC(24:1/13:1)	PC	0.258643	0.385651	-1.31561	-0.276684	No change
4.23947	4.33745	4.38432	4.6487	4.70917	4.22445	PE(17:2/21:1)	PE	0.261182	0.389121	1.30733	0.207025	No change
1.76273	4.95465	3.06495	1.8621	2.07998	2.1933	PC(18:2p/18:0)	PC	0.261975	0.389985	-1.30477	-1.21565	No change
3.81907	3.74819	3.42136	3.70609	3.0459	3.35044	PC(15:0/16:1)	PC	0.262518	0.390477	-1.30301	-0.295395	No change
4.9369	5.44326	5.33929	5.04797	4.83923	5.13786	PE(18:1p/20:4)	PE	0.263213	0.391194	-1.30077	-0.231465	No change
0.163652	-2.25418	0.500273	-0.698538	-2.64024	-2.37799	PI(16:1/18:1)	PI	0.263995	0.392037	-1.29825	-1.3755	No change
-1.04578	-1.28766	-1.3429	-1.3256	-1.56037	-1.28	PC(17:1/20:4)	PC	0.264816	0.392939	-1.29562	-0.163213	No change
-0.903645	-0.591915	-0.725481	-0.865274	-0.197722	-0.26042	PE(16:1/22:1)	PE	0.265275	0.39316	1.29415	0.299208	No change
3.03531	3.06857	3.31086	2.56254	2.81919	3.21883	TG(6:0/17:2/22:6)	TG	0.265394	0.39316	-1.29377	-0.271391	No change
-1.2501	-1.54057	-1.28708	-1.66074	-1.88125	-5.98324	DG(35:3e)	DG	0.266827	0.394953	-1.28921	-1.81583	No change
-1.16021	-1.0351	-1.02549	-0.719975	-2.65362	-6.88558	PE(56:0)	PE	0.267118	0.394953	-1.28828	-2.34612	No change
0.324524	3.88828	4.01516	4.33459	4.17765	4.39593	SM(d18:1/24:2)	SM	0.26725	0.394953	1.28786	1.56007	No change
-2.41822	-4.24758	-0.761251	0.550957	-2.51965	-0.184069	DG(34:2p)	DG	0.268012	0.395433	1.28545	1.7581	No change
4.19048	4.17031	4.34456	4.19839	3.82255	4.17167	PC(16:0p/18:0)	PC	0.268109	0.395433	-1.28514	-0.170913	No change
-3.93312	-2.90862	-3.01538	-2.97852	-4.63876	-4.82792	PE(18:1/20:5)	PE	0.268222	0.395433	-1.28478	-0.862694	No change
-1.4021	-1.62362	-1.05479	-1.64425	-1.37105	-2.24793	PC(48:8)	PC	0.268987	0.396128	-1.28237	-0.394239	No change
2.21867	2.76104	2.51156	3.00615	2.91041	2.45919	PE(18:0/16:1)	PE	0.269557	0.396128	1.28057	0.294826	No change
-0.817137	-3.96708	-0.755228	-0.681614	-0.453155	-0.30501	PE(37:1p)	PE	0.269155	0.396128	1.28184	1.36656	No change
2.21867	2.76104	2.51156	3.00615	2.91041	2.45919	PE(37:6p)	PE	0.269557	0.396128	1.28057	0.294826	No change
2.63604	0.923443	2.36025	1.19553	1.21391	1.45442	PC(16:1/15:2)	PC	0.271281	0.398024	-1.27516	-0.685289	No change
-3.25505	-7.07097	-3.29335	-2.90087	-3.17997	-2.66147	dMePE(18:0/22:4)	dMePE	0.27115	0.398024	1.27557	1.62568	No change
-4.05025	-1.95897	-2.58744	-2.61664	-7.77249	-4.44484	PI(18:0/18:3)	PI	0.271516	0.39805	-1.27443	-2.0791	No change
-5.89395	-3.04509	-2.55988	-2.38943	-2.69298	-2.43348	PE(47:9)	PE	0.272488	0.399156	1.27139	1.32767	No change
1.63604	1.32193	1.31086	1.76283	0.196202	0.383738	PE(18:0p/22:5)	PE	0.272751	0.399223	-1.27057	-0.64202	No change
-0.280821	-0.59453	-0.846415	-0.461628	-1.36187	-1.08799	PC(15:0/16:1)	PC	0.273445	0.399919	-1.26842	-0.396575	No change
1.73306	1.59418	-0.36108	0.127542	0.173863	0.0947437	PE(18:0e/20:4)	PE	0.274106	0.400567	-1.26637	-0.856671	No change
-4.15441	-3.24101	-5.01826	-5.94664	-3.86214	-5.80872	LPC(26:3)	LPC	0.275563	0.402375	-1.26187	-1.06794	No change
1.58496	1.81131	1.21132	1.82558	1.80228	1.66723	DG(36:1e)	DG	0.275918	0.402573	1.26077	0.229162	No change
2.83737	1.97022	2.10275	3.72207	1.92611	3.75905	LPC(36:2)	LPC	0.277256	0.403563	1.25666	0.832299	No change
-2.60328	-7.53694	-1.61773	-2.17294	-1.19229	-1.39855	PC(16:1p/24:2)	PC	0.277257	0.403563	1.25666	2.33139	No change
1.09636	0.725826	0.857517	0.831486	0.320386	0.787392	PC(44:9)	PC	0.276845	0.403563	-1.25792	-0.246812	No change
5.84191	5.9207	5.98	5.25442	5.30917	-2.23554	PC(16:1p/22:3)	PC	0.278645	0.4043	-1.25242	-3.13876	No change
2.5936	2.79642	2.98624	3.14899	3.25675	2.71984	PE(16:0/22:6)	PE	0.278484	0.4043	1.25291	0.249776	No change
-0.721167	-0.667017	0.371304	0.494373	-0.22243	0.266956	PE(18:1/22:1)	PE	0.278201	0.4043	1.25377	0.518593	No change
-3.04167	-3.28732	-4.00734	-3.2812	-2.9469	-2.9396	PC(18:1/19:3)	PC	0.278464	0.4043	1.25297	0.389543	No change
-2.15828	-3.19264	-1.4333	-1.45263	-1.65511	-1.73959	DG(33:1e)	DG	0.280264	0.406007	1.2475	0.645631	No change
3.10242	3.17608	3.13959	3.12514	3.19848	3.2713	PC(17:1/20:4)	PC	0.280255	0.406007	1.24753	0.0589437	No change
0.975973	1.67677	-0.779476	-0.312517	-0.374127	-0.175171	PE(18:0e/22:5)	PE	0.281425	0.406084	-1.24398	-0.911695	No change
7.39376	7.54704	7.37191	6.79048	6.81203	-0.96125	SM(d34:1)	SM	0.280879	0.406084	-1.24563	-3.22382	No change
1.63604	1.32193	1.27658	1.65704	0.721097	0.299019	PE(18:0e/22:6)	PE	0.281005	0.406084	-1.24525	-0.519128	No change
-0.321928	0.479967	0.418699	-0.141361	-0.85011	-8.63707	PS(38:5)	PS	0.281287	0.406084	-1.2444	-3.40176	No change
-1.96677	-10.7062	-2.33821	-1.51571	-1.49201	-1.33442	dMePE(17:0/18:1)	dMePE	0.280703	0.406084	1.24617	3.55635	No change
6.62203	6.69161	6.69941	7.11572	6.77566	6.64908	PE(16:0p/21:3)	PE	0.281883	0.406426	1.2426	0.175803	No change
-1.88592	-3.75558	-2.46638	-2.57855	-1.82131	-1.12863	PC(36:2e)	PC	0.282651	0.406893	1.24029	0.859799	No change
-1.23166	-1.54866	-1.42946	-1.68246	-6.77015	-1.93098	PI(17:0/20:4)	PI	0.282495	0.406893	-1.24076	-2.05793	No change
3.22332	3.73783	3.72859	3.26537	3.52557	3.13786	PC(14:0/22:6)	PC	0.283082	0.407054	-1.23899	-0.253647	No change
3.33915	1.09398	3.28186	3.16076	3.25178	4.45681	PC(16:0/21:3)	PC	0.283206	0.407054	1.23862	1.05145	No change
-0.324097	-0.44305	-1.15432	0.690737	-0.788138	0.0310822	PC(18:1/20:3)	PC	0.283947	0.407798	1.2364	0.618384	No change
0.21681	1.33574	0.34631	1.25167	1.23423	0.821869	PE(52:1)	PE	0.284403	0.408134	1.23504	0.469639	No change
1.60076	2.26534	-0.472294	0.242834	0.0447512	0.0489082	DG(40:7p)	DG	0.285322	0.408813	-1.23229	-1.01911	No change
-0.648739	-0.823309	-0.949247	-0.585222	-0.848826	-0.439152	PG(20:4/22:6)	PG	0.285136	0.408813	1.23285	0.182698	No change
0.894417	-0.85495	-2.24258	-3.57698	-0.256049	-3.67295	PC(44:10)	PC	0.288116	0.411852	-1.224	-1.76762	No change
-2.98021	-1.27417	-6.42333	-0.841585	-2.98266	-0.650581	PC(45:5)	PC	0.288016	0.411852	1.2243	2.06763	No change
2.08517	2.05945	1.73342	2.53476	1.83591	2.39593	PC(18:0/20:4)	PC	0.287717	0.411852	1.22518	0.296187	No change
0.356009	1.64829	0.0170097	1.61827	1.51564	0.889858	PC(18:0/20:2)	PC	0.289109	0.412744	1.22107	0.667489	No change
-3.48359	-4.12029	-3.15116	-2.83409	-3.44331	-3.24619	dMePE(22:4/18:2)	dMePE	0.289191	0.412744	1.22083	0.410486	No change
0.348541	0.357553	0.537554	-5.87102	0.209809	-0.244822	DG(40:6p)	DG	0.290128	0.41376	-1.21808	-2.38323	No change
0.629049	0.552227	0.783518	0.584045	0.458407	0.61758	PE(18:0p/22:3)	PE	0.290633	0.414158	-1.2166	-0.101587	No change
-6.37218	-4.52252	-8.51156	-3.4088	-6.73408	-3.46205	PE(18:1/17:2)	PE	0.291545	0.414813	1.21393	1.93378	No change
1.14614	1.09072	1.93593	-0.530031	2.09672	-1.16339	PS(18:0/20:1)	PS	0.291394	0.414813	-1.21437	-1.2565	No change
2.78804	2.20645	3.66262	2.99304	3.50899	4.04257	PC(18:0/18:2)	PC	0.293297	0.416983	1.20883	0.629158	No change
3.15687	3.04775	3.22967	2.6361	2.67427	-4.47364	LPC(36:4)	LPC	0.29437	0.418183	-1.20572	-2.86585	No change
-0.169926	0.215441	0.385006	0.105774	0.449397	0.859875	TG(18:0/18:1/20:0)	TG	0.295453	0.419396	1.20259	0.328175	No change
3.74345	4.07887	4.0305	4.29506	4.44068	3.85446	DG(32:0e)	DG	0.296642	0.420434	1.19916	0.245795	No change
-4.88496	-1.02872	-0.796694	-0.679514	-1.00154	-0.180799	dMePE(16:0/18:3)	dMePE	0.296442	0.420434	1.19974	1.61617	No change
-1.5214	-0.560888	-0.761251	-0.627945	-0.162763	-0.806702	DG(40:1e)	DG	0.300841	0.426056	1.18718	0.415376	No change
-0.540174	-0.208586	-0.381348	-0.918804	-0.800487	-8.7274	DG(18:0/22:6)	DG	0.302226	0.427183	-1.18326	-3.10553	No change
-0.817137	-3.96708	-0.755228	-0.681614	-0.258885	-0.793026	PC(34:2e)	PC	0.3025	0.427183	1.18249	1.26864	No change
-1.73552	-0.694815	0.0860748	-0.178867	-0.392703	0.195587	PE(18:1/22:0)	PE	0.302569	0.427183	1.18229	0.656093	No change
-0.540174	-0.208586	-0.381348	-0.918804	-0.800487	-8.7274	PMe(18:0/16:0)	PMe	0.302226	0.427183	-1.18326	-3.10553	No change
-2.77057	-2.85746	-2.66438	-2.41718	-2.47939	-2.86369	LPC(18:0e)	LPC	0.303526	0.427219	1.1796	0.177384	No change
-2.42984	-2.79596	-2.79175	-2.99934	-3.15376	-9.73854	LPC(26:2)	LPC	0.303402	0.427219	-1.17994	-2.62469	No change
-0.570093	-0.76557	-3.62605	-2.11499	-2.71884	-4.34037	PC(16:0e/22:4)	PC	0.303525	0.427219	-1.1796	-1.40416	No change
-1.56048	-1.87262	-1.32316	-2.26574	-1.74454	-1.63586	PC(24:3/18:1)	PC	0.30309	0.427219	-1.18082	-0.296627	No change
-1.94976	-1.98619	-3.18315	-6.49961	-3.46359	-2.02909	PC(22:6/21:3)	PC	0.304028	0.427598	-1.17819	-1.6244	No change
2.97597	3.34259	3.30367	3.51287	3.70917	3.12891	DG(34:1e)	DG	0.304263	0.427601	1.17753	0.242906	No change
-2.19987	-3.83403	-3.48022	-2.41159	-2.59222	-2.72896	Cer(d18:2/14:0)	Cer	0.304718	0.427912	1.17625	0.593783	No change
-1.14864	-3.05082	-1.38786	-1.28414	-1.19229	-0.977657	SM(d17:1/24:1)	SM	0.305076	0.428087	1.17525	0.711078	No change
-1.48456	-1.16906	-0.982639	-1.83689	-1.20865	-1.41941	DG(38:3e)	DG	0.306176	0.429302	-1.17217	-0.276231	No change
-5.17759	-4.18884	-1.96029	-2.15065	-2.44409	-3.22792	PS(18:1/22:1)	PS	0.309483	0.433608	1.16299	1.16803	No change
-1.23983	-2.36059	-7.19745	-6.35093	-4.66261	-6.4437	PE(32:0p)	PE	0.311404	0.435965	-1.15771	-2.21979	No change
-1.54649	-1.90602	-1.59603	-1.95393	-1.66261	-3.91214	LPC(22:5)	LPC	0.312066	0.436211	-1.15589	-0.826712	No change
4.66775	4.3304	4.32799	3.94378	-2.21856	4.26859	PC(16:0/16:0)	PC	0.31184	0.436211	-1.15651	-2.44411	No change
1.28311	1.07747	-0.402376	0.274181	-0.943334	0.301571	PE(18:1p/22:5)	PE	0.312293	0.436211	-1.15527	-0.775264	No change
2.91983	3.03512	-0.779476	0.163107	0.485444	0.177179	SM(d18:1/24:1)	SM	0.313005	0.436873	-1.15332	-1.44991	No change
-4.45338	-1.95897	-1.8677	-2.25819	-0.0552778	-2.15171	PC(18:1/14:1)	PC	0.315815	0.44046	1.14567	1.27162	No change
-0.326811	-0.611385	-0.619911	-0.859554	-8.27745	-0.871811	PE(16:0/16:0)	PE	0.318171	0.443408	-1.13931	-2.8169	No change
-0.953114	-0.711754	-0.982639	-0.746128	-0.846692	-0.739586	PE(20:0p/16:0)	PE	0.319754	0.445277	1.13505	0.105034	No change
-0.995674	-0.269987	-0.606836	-0.619864	-1.18148	-0.976625	PE(16:0e/20:1)	PE	0.320283	0.445675	-1.13364	-0.301824	No change
4.04584	4.0727	4.00632	-1.16117	3.78172	3.86168	PE(16:0p/22:4)	PE	0.320813	0.446073	-1.13222	-1.88088	No change
-1.65146	-1.84246	-1.23585	-1.71136	-1.67771	-2.10591	Cer(d18:1/26:0)	Cer	0.321688	0.446952	-1.12989	-0.255071	No change
-2.78842	-2	-3.74	-8.12548	-3.41975	-2.87133	PC(22:6/17:3)	PC	0.322902	0.447787	-1.12666	-1.96242	No change
0.81464	-4.02068	0.586521	0.584745	1.0051	1.1432	PE(18:0/22:3)	PE	0.323022	0.447787	1.12634	1.78419	No change
-0.866047	-1.13896	-0.956831	-1.39081	-1.14323	-0.943014	PE(20:0p/22:4)	PE	0.322675	0.447787	-1.12726	-0.171739	No change
-1.96999	-1.39666	-2.67571	-1.36221	-4.68075	-3.50897	PE(20:0p/22:5)	PE	0.323449	0.44804	-1.12521	-1.16986	No change
-0.14576	-7.3613	-0.418945	-0.109325	0.107781	0	DG(37:4p)	DG	0.326017	0.451257	1.11842	2.64149	No change
-0.15056	-4.97797	-7.92227	-5.2457	-7.69667	-8.29033	PC(42:7e)	PC	0.327927	0.453559	-1.11341	-2.7273	No change
-0.706953	-2.25253	0.474873	-0.392874	-0.408366	2.36068	PE(36:2e)	PE	0.328645	0.454209	1.11153	1.34802	No change
-0.16506	0.601057	2.36717	2.20693	1.55817	1.60834	DG(34:3p)	DG	0.332701	0.459469	1.10099	0.85676	No change
2.19048	0.354843	0.462002	3.39567	0.120936	3.79156	TG(18:0/18:1/18:1)	TG	0.334118	0.461078	1.09733	1.43361	No change
-1.4136	-1.07839	-2.4333	-1.32889	-1.51286	-0.134365	PC(18:1/24:0)	PC	0.335419	0.462178	1.09399	0.649722	No change
-0.176765	-0.810478	-1.57254	-1.21129	-1.57373	-1.16574	PC(16:0/21:3)	PC	0.335227	0.462178	-1.09448	-0.463661	No change
3.32625	3.26895	3.09444	3.74963	3.03436	3.69175	PC(26:5/18:1)	PC	0.335817	0.462379	1.09297	0.262034	No change
3.09737	-4.074	3.32159	3.51517	3.49642	3.2713	PE(16:0e/20:3)	PE	0.337408	0.464221	1.0889	2.64598	No change
-0.809523	-2.38032	-0.707922	-0.0868702	-0.00201702	-1.46205	PE(24:1/20:4)	PE	0.337746	0.464337	1.08804	0.782273	No change
-2.39297	-2.34465	-1.11522	-1.34879	-2.05775	-0.288925	PC(15:0/19:0)	PC	0.338775	0.465404	1.08542	0.719126	No change
-1.13145	-0.830074	2.60818	3.37307	1.55817	0.475292	PC(18:0/20:2)	PC	0.34043	0.467327	1.08122	1.58663	No change
4.23257	4.73783	4.59939	4.54018	4.70007	4.9558	TG(16:0/18:1/18:2)	TG	0.340989	0.467744	1.07981	0.208751	No change
-0.665133	-0.392099	-0.65089	-0.827555	-8.06488	-0.654697	PC(43:3)	PC	0.34512	0.472796	-1.06942	-2.613	No change
-0.115406	-0.338934	-0.421804	0.451677	-2.08066	-1.86274	PE(17:0/18:1)	PE	0.345188	0.472796	-1.06925	-0.871856	No change
-1.376	-5.47825	-1.65425	-1.39287	-1.36126	-1.53985	PE(18:0/21:3)	PE	0.348684	0.477228	1.06055	1.40484	No change
2.34684	1.68218	2.07005	2.45952	2.17659	2.15148	PE(16:0p/18:1)	PE	0.349051	0.477375	1.05965	0.229506	No change
-0.270855	-1.01394	-0.4333	-1.09805	-8.02724	-0.357716	DG(33:1e)	DG	0.350847	0.479473	-1.05521	-2.58831	No change
-3.47249	-5.01114	-1.67343	-3.55833	-1.21966	-1.57453	PC(42:7e)	PC	0.35311	0.482206	1.04965	1.26818	No change
4.23257	3.66588	4.21248	4.00125	3.85244	3.52663	PC(18:1/17:2)	PC	0.354183	0.482594	-1.04703	-0.243539	No change
-3.50163	-1.41504	-1.06966	-1.80906	-0.921142	-0.618069	PC(35:1p)	PC	0.354011	0.482594	1.04745	0.879355	No change
0.32106	0.182203	0.414698	0.876461	1.10778	0.00783348	TG(16:0/16:1/17:0)	TG	0.353692	0.482594	1.04823	0.358038	No change
-1.82326	-3.75558	-4.67116	-3.32758	-1.18148	-2.46205	PC(33:0p)	PC	0.354874	0.483177	1.04534	1.09296	No change
0.431192	0.937996	0.265659	0.117908	0.569413	0.172541	PC(48:5)	PC	0.355141	0.483182	-1.04469	-0.258328	No change
0.231646	0.923443	0.326567	0.253872	0.32797	0.213762	PC(16:0p/18:2)	PC	0.355508	0.483297	-1.0438	-0.228684	No change
-3.03242	-4.94555	-1.5853	-2.2457	-1.87253	-2.36444	PE(36:4e)	PE	0.355753	0.483297	1.0432	1.02687	No change
-1.64196	-1.61935	-2.94513	-2.62487	-4.19272	-1.90526	PE(14:0/20:4)	PE	0.356259	0.483627	-1.04197	-0.838801	No change
-2.14672	-1.97252	-2.11214	-2.19679	-2.01875	-2.37799	TG(20:0p/14:0/16:0)	TG	0.358918	0.486875	-1.03553	-0.120717	No change
-0.351473	-0.72316	0.238749	0.242834	-0.0826635	-0.0669899	DG(36:4e)	DG	0.359459	0.487249	1.03422	0.309688	No change
4.13237	3.61867	4.25413	3.91174	3.91041	-4.16574	DG(36:3p)	DG	0.360806	0.488714	-1.03098	-2.78292	No change
-0.334986	-0.378511	0.0452404	-0.273956	-0.236342	-1.41941	LPC(15:1)	LPC	0.364008	0.492687	-1.02331	-0.420484	No change
-4.79442	0.601057	1.40128	1.0256	1.0051	1.12291	PC(18:0/22:5)	PC	0.366046	0.49508	1.01847	1.9819	No change
-1.38956	0.735647	0.804468	0.145908	-1.42931	-1.23554	PI(16:0/18:3)	PI	0.366388	0.495178	-1.01765	-0.889834	No change
-2.86399	-3.48515	-3.1242	-2.91168	-2.97145	-3.03123	Cer(d18:1/20:0)	Cer	0.367039	0.495691	1.01611	0.186328	No change
-4.69008	-5.33587	-5.93311	-4.07246	-5.66261	-4.38892	LPC(28:1)	LPC	0.368573	0.497398	1.01249	0.61169	No change
-1.7112	-1.58982	-1.84066	-1.81182	-9.90252	-1.68132	SM(d20:1/18:0)	SM	0.368966	0.497561	-1.01156	-2.75132	No change
0.179041	0.882643	-0.154324	0.763599	-1.29337	-0.618069	DG(34:1e)	DG	0.369536	0.497964	-1.01022	-0.685068	No change
-2.70413	-3.34289	-2.53	-2.94381	-2.53332	-1.96636	DG(38:1e)	DG	0.371356	0.500049	1.00595	0.3781	No change
-4.11634	-5.34994	-4.28361	-9.16709	-4.20755	-5.11495	LPC(24:2)	LPC	0.371969	0.500507	-1.00451	-1.5799	No change
-0.78021	-2.25816	-0.95545	-0.830816	-0.968657	-0.781729	PE(22:0/20:4)	PE	0.372686	0.500737	1.00283	0.470873	No change
-1.54144	-1.64191	-1.61991	-1.62148	-0.640611	-1.57531	dMePE(16:0/21:5)	dMePE	0.372616	0.500737	1.003	0.321953	No change
1.05733	1.42884	1.74727	-1.48163	1.83591	0.859875	DG(40:6p)	DG	0.37301	0.500805	-1.00208	-1.00643	No change
0.700106	0.408085	0.456823	-2.40324	1.02855	-0.100285	DG(38:1p)	DG	0.374121	0.501929	-0.999489	-1.01333	No change
4.36672	4.82606	4.53479	4.42282	4.69091	2.83073	DG(34:0p)	DG	0.374978	0.502712	-0.997495	-0.594371	No change
2.05107	2.40285	1.99073	2.368	1.76784	1.3453	DG(34:1p)	DG	0.376792	0.504774	-0.993289	-0.321169	No change
0.478601	1.23914	1.34631	0.986433	0.574203	0.60145	DG(38:4e)	DG	0.378421	0.505079	-0.989526	-0.300655	No change
-4.3176	-4.22147	-4.11986	-4.10819	-5.01491	-4.35637	LPC(26:5)	LPC	0.378547	0.505079	-0.989237	-0.273517	No change
-0.351473	-0.842459	-2.6243	-1.25193	-2.56107	-2.39166	PC(18:0/21:3)	PC	0.37825	0.505079	-0.989921	-0.795479	No change
-0.794416	-0.628977	-1.97562	-0.781752	-1.57514	-6.70264	PE(21:4/21:1)	PE	0.377655	0.505079	-0.991294	-1.88684	No change
-1.82494	-2.21485	-2.77	-2.29632	-2.98924	-2.54306	PC(18:0/22:3)	PC	0.37887	0.505079	-0.988492	-0.338159	No change
1.28649	1.24953	1.18635	1.45378	1.12638	1.50512	PE(16:0/22:6)	PE	0.378131	0.505079	0.990195	0.120971	No change
0.856157	0.973753	0.865749	1.15135	0.807712	1.06151	PI(18:0/20:5)	PI	0.378947	0.505079	0.988315	0.108304	No change
-1.59802	-8.2999	-1.82923	-1.61183	-1.70841	-1.91608	PI(18:0/20:2)	PI	0.380724	0.50708	0.984231	2.16361	No change
1.30449	0.840076	1.3223	1.02818	0.888139	1.06025	PEt(46:8)	PEt	0.381796	0.508138	-0.981777	-0.163433	No change
1.71073	2.76104	2.45423	2.91869	2.8259	2.2713	PC(17:4/16:0)	PC	0.383584	0.510147	0.977696	0.363297	No change
-2.4629	-1.67807	-2.52667	-1.51872	-1.28757	-2.506	TG(16:1/21:1/22:4)	TG	0.384103	0.510468	0.976513	0.451786	No change
0.0963554	-0.351711	0.211325	-0.013567	-0.0626955	-1.27302	LPC(20:4)	LPC	0.384779	0.510672	-0.974976	-0.435084	No change
-2.36146	-1.90602	-3.88601	-2.77097	-4.27488	-3.28318	So(d18:0)	So	0.384814	0.510672	-0.974898	-0.725177	No change
-0.135729	-0.365049	-0.565666	-0.409843	-2.91415	-0.274284	PE(16:0e/20:4)	PE	0.385567	0.511301	-0.973188	-0.843944	No change
-2.01919	-2.8635	-1.54422	-1.97646	-1.77671	-1.47146	PC(24:1/20:4)	PC	0.386593	0.512291	0.970864	0.400761	No change
1.10242	1.51631	1.44117	1.44707	1.52557	1.46395	PC(38:0e)	PC	0.387209	0.512738	0.969469	0.125562	No change
2.38549	2.79642	2.524	2.7101	2.62125	2.73958	TG(16:1/18:1/18:3)	TG	0.388323	0.513832	0.966955	0.121676	No change
1.99566	2.26462	1.72	2.03075	2.07773	2.49493	PC(18:1/22:6)	PC	0.388596	0.513832	0.96634	0.209346	No change
0.675903	2.90226	-0.749229	-1.56452	1.21391	-0.70503	PC(18:2p/20:4)	PC	0.389542	0.514485	-0.964212	-1.29486	No change
-0.31329	-0.180803	-0.527693	-0.467054	-0.575145	-0.334419	PC(35:1p)	PC	0.389721	0.514485	-0.96381	-0.118278	No change
1.17195	0.896309	0.641205	1.49437	0.679467	1.40189	PE(18:0/22:5)	PE	0.389932	0.514485	0.963336	0.288756	No change
-0.54649	-0.861235	-0.804138	-4.84818	-0.380292	-0.997385	LPC(15:0)	LPC	0.393703	0.519088	-0.954899	-1.338	No change
0.253616	-0.196613	-0.295795	0.100891	0.0355177	0.11326	PC(18:0/16:2)	PC	0.394332	0.519543	0.953499	0.16282	No change
-0.276091	-0.457266	0.0623951	-0.264475	-0.236342	-1.01315	PE(18:0p)	PE	0.396899	0.521802	-0.947802	-0.281002	No change
0.940292	0.869417	-0.206791	1.45665	0.829246	0.599724	PE(19:4/21:1)	PE	0.396701	0.521802	0.948242	0.427568	No change
2.17137	1.42884	0.766241	0.552746	1.75384	0.367796	PI(18:0/20:3)	PI	0.396509	0.521802	-0.948667	-0.564025	No change
-3.27924	-2.08573	-2.38972	-2.96618	-2.38959	-4.29855	LPC(28:1)	LPC	0.397591	0.521963	-0.946274	-0.633208	No change
-0.0893593	-0.36059	-0.0254936	-0.0295372	-0.0701513	-0.0807686	PC(42:6e)	PC	0.397552	0.521963	0.946359	0.0983286	No change
-1.82633	-1.78158	-3.31162	-2.22104	-6.47568	-2.40547	PC(46:11)	PC	0.398556	0.522321	-0.944144	-1.39422	No change
-0.271378	-0.411804	-0.217518	-0.266052	-0.647658	-0.353027	LPC(16:0)	LPC	0.398378	0.522321	-0.944536	-0.122013	No change
-1.0949	-1.24676	-1.29842	-1.48163	-1.33768	-1.14591	SM(d17:1/16:0)	SM	0.398719	0.522321	-0.943785	-0.108377	No change
-3.51148	-1.24923	-2.45072	-0.299549	-0.825505	-3.0637	PC(44:2p)	PC	0.399745	0.523292	0.941525	1.00756	No change
-3.10885	-3.7697	-3.30105	-2.9889	-2.80297	-3.54825	LPE(18:0)	LPE	0.40058	0.524012	0.93969	0.279828	No change
0.665014	0.906891	0.928469	1.08861	-9.39797	1.01044	PC(31:0e)	PC	0.401505	0.524473	-0.937661	-3.26643	No change
1.69744	1.54154	-0.400024	0.476202	0.253669	0.195587	PE(16:0p/22:3)	PE	0.401401	0.524473	-0.93789	-0.637833	No change
0.0882263	0.568687	2.00854	1.25167	2.02855	1.17022	DG(34:2e)	DG	0.404164	0.526504	0.931851	0.594997	No change
1.04479	-1.74624	2.15965	1.29506	1.58215	1.85987	LPC(37:4)	LPC	0.404208	0.526504	0.931756	1.09296	No change
2.152	-1.26581	1.93593	1.96644	2.01687	1.93027	PC(18:0/22:4)	PC	0.403955	0.526504	0.932306	1.03048	No change
1.46611	1.19741	2.31086	2.01266	1.98725	1.91646	PE(20:1/18:1)	PE	0.403823	0.526504	0.932595	0.313997	No change
5.33487	5.03617	4.97042	4.99468	4.7137	5.15633	PC(16:0/16:1)	PC	0.405735	0.528118	-0.928434	-0.158917	No change
-0.098608	1.24793	1.26121	1.13711	1.16182	1.38594	DG(18:0/20:4)	DG	0.406147	0.528279	0.92754	0.424782	No change
-0.692879	-1.23283	-1.2698	-0.375759	-0.739776	-1.22327	TG(18:0/15:0/16:0)	TG	0.406658	0.528568	0.926433	0.28557	No change
1.2587	1.1024	0.17614	1.24062	-0.245599	-0.0571499	PE(20:1/20:4)	PE	0.407449	0.529222	-0.924718	-0.533123	No change
-3.00782	-3.11548	-2.95614	0.427702	0.431909	-4.96023	SM(d40:2)	SM	0.408062	0.529269	0.923392	1.65961	No change
3.94255	4.35958	4.17945	3.84578	3.92611	4.23839	TG(16:1/16:1/18:1)	TG	0.407888	0.529269	-0.923768	-0.1571	No change
3.25996	3.50413	3.22967	3.83112	2.62125	2.12291	LPC(36:2)	LPC	0.41015	0.530851	-0.918889	-0.472827	No change
2.6568	3.01381	0.793209	2.87288	3.15384	2.42547	PC(26:2/18:1)	PC	0.409606	0.530851	0.920061	0.662796	No change
-0.270855	-0.602407	-0.497211	-0.518717	-0.120866	-0.314747	PC(41:4)	PC	0.409897	0.530851	0.919435	0.138715	No change
3.92554	3.82361	3.30727	3.31891	3.46022	3.6775	PE(18:0/20:3)	PE	0.410873	0.531036	-0.917335	-0.199932	No change
-5.56935	-6.29908	-3.86666	-4.53322	-4.65123	-4.56427	Cer(d18:0/18:0)	Cer	0.410715	0.531036	0.917674	0.662124	No change
3.80674	3.57277	-1.69633	-0.832216	-1.46621	2.17022	DG(34:2p)	DG	0.412134	0.532291	-0.914628	-1.93713	No change
-0.0430946	-3.22568	-0.469826	-0.366262	-0.341884	-0.303717	PC(18:0/22:4)	PC	0.413758	0.534013	0.911152	0.908912	No change
-1.0756	-1.80562	-1.21918	-1.22104	-0.990182	-1.24172	LPE(20:3)	LPE	0.414725	0.534786	0.909088	0.215818	No change
1.3383	1.45438	1.88863	4.03043	0.166057	4.02176	PE(17:0/20:4)	PE	0.41494	0.534786	0.90863	1.17898	No change
0.249977	0.47698	0.438543	0.456654	0.352342	0.685253	DG(34:3e)	DG	0.415531	0.535171	0.907372	0.109583	No change
0.116476	-0.18474	-0.713751	-0.541437	-0.0259829	-1.73087	PE(18:0p/18:2)	PE	0.417884	0.537824	-0.902373	-0.505425	No change
0.194269	-0.295298	0.0658016	0.0836735	0.312762	0.0285168	TG(15:0/16:0/16:1)	TG	0.419012	0.53852	0.899987	0.153393	No change
1.22239	1.54035	1.73663	1.01266	1.21391	1.63387	TG(16:1/15:2/22:6)	TG	0.418765	0.53852	-0.900508	-0.212975	No change
-1.47249	-0.86755	-2.79917	-2.75495	-2.36493	-1.74836	PC(42:6e)	PC	0.419614	0.538916	-0.898714	-0.576343	No change
2.93123	-0.342888	2.45423	-6.63379	2.4363	1.14676	PC(16:0p/16:0)	PC	0.420977	0.540288	-0.89584	-2.69777	No change
1.02789	-0.228764	1.17866	0.862104	0.932338	-6.86102	DG(38:5e)	DG	0.421499	0.54058	-0.894741	-2.34812	No change
-2.32844	0.648289	0.538	-1.45263	0.213908	-4.26293	DG(38:4e)	DG	0.422991	0.542114	-0.891606	-1.45302	No change
-4.00782	-2.53654	-2.362	-3.30407	-3.27258	-3.79121	LPC(22:3)	LPC	0.424459	0.543368	-0.888533	-0.487171	No change
-4.42891	-4.60705	-4.8651	-4.30304	-4.65841	-4.50481	Cer(d17:1/26:2)	Cer	0.424561	0.543368	0.888317	0.144938	No change
0.462971	0.923443	0.135544	0.390177	-0.0478983	0.444838	PC(14:0p/22:5)	PC	0.425969	0.544788	-0.885379	-0.244947	No change
0.116476	-0.18474	-0.737307	-0.541437	-0.0259829	-1.73087	PE(18:0e/16:0)	PE	0.426978	0.545319	-0.883274	-0.497573	No change
0.24633	0.81723	0.845676	0.800203	0.503974	1.65896	TG(18:1/14:0/24:1)	TG	0.426816	0.545319	0.883612	0.351301	No change
-1.88592	-1.5815	-1.80414	-3.71136	-1.79636	-1.57453	TG(30:6/18:1/18:1)	TG	0.42765	0.545739	-0.881877	-0.603563	No change
0.459509	-0.103876	0.288876	-0.874861	0.204877	0.2479	PS(40:7)	PS	0.427902	0.545739	-0.881353	-0.355531	No change
1.67047	2.06443	2.05213	1.91869	2.01099	2.32976	DG(34:2e)	DG	0.429929	0.547943	0.87715	0.157472	No change
4.20229	4.44645	4.48477	5.08707	5.18419	3.93883	TG(16:0/18:1/18:1)	TG	0.430411	0.548176	0.876153	0.35886	No change
3.92554	3.7864	3.30727	3.31891	3.46022	3.6775	PC(18:0/17:3)	PC	0.431017	0.548567	-0.8749	-0.187526	No change
1.87565	0.8978	-0.198	0.681936	0.594466	-0.617266	dMePE(16:1/14:0)	dMePE	0.431506	0.548809	-0.873891	-0.638846	No change
-2.84084	-2.7742	-3.29265	-3.16492	-2.64587	-2.33508	PE(18:0p/22:1)	PE	0.433183	0.55056	0.870435	0.25394	No change
-0.690081	-1.01394	-1.08092	0.477522	-1.79801	0.581816	SM(d16:1/18:1)	SM	0.434358	0.551671	0.86802	0.682089	No change
-1.42984	-1.56807	-1.68713	-0.971308	-2.85543	-2.31801	PE(24:1/20:4)	PE	0.437912	0.555416	-0.860749	-0.486566	No change
1.90718	1.68327	1.65981	1.73631	1.28088	1.77521	dMePE(16:0/14:0)	dMePE	0.437641	0.555416	-0.861303	-0.152618	No change
0.392111	-2.02801	0.238749	0.251673	0.394481	-0.00524712	PC(18:2p/22:2)	PC	0.438892	0.555506	0.858753	0.679353	No change
-0.177746	-0.512098	-0.456081	-0.37236	-0.351844	-0.0320358	PC(18:1/24:2)	PC	0.438423	0.555506	0.859709	0.129895	No change
0.600475	0.6443	0.534361	1.60195	-0.985946	-1.12234	PI(16:0/20:4)	PI	0.438744	0.555506	-0.859055	-0.761825	No change
1.67047	2.02237	2.05213	1.91869	1.957	2.32976	DG(34:1p)	DG	0.440611	0.556314	0.855259	0.153495	No change
1.89675	1.38967	1.14201	2.44707	0.944722	2.43519	PC(18:1/22:2)	PC	0.44135	0.556314	0.853761	0.466182	No change
1.44558	1.45438	1.38773	1.46618	1.72541	-1.87709	PE(47:10)	PE	0.441137	0.556314	-0.854194	-0.991064	No change
4.38342	4.50718	4.36717	4.49437	4.51523	4.39593	SM(d36:1)	SM	0.440091	0.556314	0.856316	0.0492519	No change
-2.03953	-2.47547	-1.37672	-1.36897	-1.43379	-2.08354	TG(26:4/16:1/22:4)	TG	0.441348	0.556314	0.853765	0.33514	No change
4.06899	3.84911	3.83099	3.89878	3.43411	3.95107	PC(16:0/14:0)	PC	0.440505	0.556314	-0.855475	-0.155042	No change
2.52751	2.08909	0.275	1.40807	0.151174	1.29284	PE(18:0/22:5)	PE	0.442259	0.557076	-0.851921	-0.679681	No change
6.62203	6.69161	6.71645	6.63029	6.78645	6.75469	PC(17:1/16:0)	PC	0.442979	0.557218	0.850465	0.0471163	No change
0.0240593	-4.28969	0.06954	-0.181244	-0.393949	0.0868778	PE(16:0/18:2)	PE	0.442689	0.557218	0.851051	1.23593	No change
-1.61119	-0.965729	-0.989693	-1.27713	-1.01395	-0.45845	DG(38:2p)	DG	0.443601	0.557618	0.849209	0.272361	No change
1.6568	1.76104	0.247774	0.751188	0.829246	0.842459	PC(26:4/20:4)	PC	0.444474	0.558333	-0.847449	-0.414239	No change
-1.16993	-1.07839	-1.21918	-7.80502	-0.543668	-1.03982	DG(34:1p)	DG	0.446912	0.558529	-0.842548	-1.97367	No change
-0.540174	-0.694815	0.145237	-0.193787	-0.392703	0.367796	PC(17:4/22:0)	PC	0.446425	0.558529	0.843526	0.290353	No change
-0.46649	-3.07985	-0.989693	-5.56763	-0.0211592	-3.51794	PC(33:1p)	PC	0.446219	0.558529	-0.843938	-1.52356	No change
-0.53389	-0.781576	-0.719604	0.0281773	-0.307992	-0.981789	PE(18:0e)	PE	0.447066	0.558529	0.842239	0.257822	No change
-2.05565	-5.85244	-2.16227	-2.30926	-2.18148	-2.40547	PE(19:1/15:2)	PE	0.444939	0.558529	0.846514	1.05805	No change
-2.3148	-2.44456	-7.23989	-1.75761	-8.40439	-9.0273	PC(15:0/14:0)	PC	0.445518	0.558529	-0.845349	-2.39668	No change
-0.938095	-1.21904	-1.29056	-2.6307	-2.18795	-0.386177	PE(26:4/18:0)	PE	0.446669	0.558529	-0.843035	-0.585713	No change
0.767063	0.65028	0.122517	0.771763	0.470105	0.892681	dMePE(16:0/20:4)	dMePE	0.445947	0.558529	0.844487	0.19823	No change
-0.0484619	-0.0372372	1.3421	0.569807	0.142598	-1.29534	PC(17:1/16:1)	PC	0.447655	0.558883	-0.841059	-0.613112	No change
-2.51643	-1.74624	-1.81663	-2.14948	-2.07765	-2.59179	LPC(18:1p)	LPC	0.448519	0.559581	-0.839329	-0.246537	No change
2.00864	-0.46682	2.64	2.53566	1.52557	2.67545	PC(18:1p/18:0)	PC	0.449328	0.560209	0.837713	0.850687	No change
-1.91177	-9.14266	-2.61554	-2.14948	-2.12863	-3.50897	TG(18:1/13:0/14:1)	TG	0.4504	0.561164	0.835574	1.96096	No change
-1.43686	-0.63435	-0.395332	-1.07577	-0.355786	0.153833	PE(16:0p/22:2)	PE	0.451817	0.562439	0.832752	0.396274	No change
-3.12842	-3.14524	-3.10385	-2.98931	-4.1278	-3.14939	PC(12:0e/16:0)	PC	0.452037	0.562439	-0.832315	-0.296331	No change
-0.0893593	0.591883	0.544895	-0.427723	0.163939	0.460146	PC(39:5e)	PC	0.452398	0.562507	-0.831598	-0.283685	No change
-6.2117	-3.72867	-7.84409	-0.387375	-6.71301	-5.09871	PC(15:0/16:0)	PC	0.453238	0.562788	0.829931	1.86178	No change
-1.44628	-1.65386	-1.106	-1.75495	-1.75572	-1.26482	PI(17:1/18:1)	PI	0.453015	0.562788	-0.830373	-0.189784	No change
2.41178	0.23089	1.23437	2.37761	1.0945	2.27455	PS(18:0/18:2)	PS	0.45425	0.563663	0.827924	0.623211	No change
-0.73336	-0.811087	-1.0284	0.599012	-1.80463	0.61758	PG(22:5/22:6)	PG	0.459465	0.569749	0.817645	0.661603	No change
-0.126713	0.106916	0.997877	-0.0675049	-0.0978231	0.260414	SM(d44:4)	SM	0.461014	0.571283	-0.814611	-0.294332	No change
-1.57719	-1.7266	1.19974	-1.28478	0.879134	1.35352	PE(19:1/20:4)	PE	0.461703	0.57175	0.813263	1.01731	No change
-3.81256	-1.73466	-1.47229	-1.47432	-1.37721	-2.24793	LPC(22:6)	LPC	0.463217	0.572466	0.810307	0.640018	No change
-0.903645	-1.85495	-3.98969	0.710102	0.256255	-3.66961	PE(34:2p)	PE	0.462994	0.572466	0.810742	1.34834	No change
-2.11072	-2.05803	-2.106	-2.19679	-2.01875	-1.71359	TG(18:0e/16:0/16:1)	TG	0.462968	0.572466	0.810791	0.115204	No change
0.951538	0.053112	0.690586	0.489899	0.117658	0.392941	PC(16:0e/16:1)	PC	0.468124	0.57814	-0.80078	-0.23158	No change
2.12246	2.26534	1.96359	1.95971	2.06871	2.09254	PC(24:1/18:3)	PC	0.469609	0.579585	-0.797912	-0.0768099	No change
1.56753	2.08092	2.03485	1.91869	2.05164	2.12891	GluCer(d18:1/22:0)	GluCer	0.4728	0.58313	0.791773	0.138645	No change
1.48326	0.81526	-0.186384	-0.1264	0.653296	0.316156	PS(18:0/18:0)	PS	0.473461	0.583554	-0.790504	-0.423027	No change
1.00216	0.700228	1.05641	1.19667	0.75665	1.26478	dMePE(16:0/22:5)	dMePE	0.474155	0.584016	0.789176	0.153098	No change
1.44271	1.17731	1.2566	1.51011	1.28673	1.32559	PI(16:0/20:4)	PI	0.477083	0.587229	0.783582	0.0819387	No change
0.411783	-1.29105	-0.162273	0.552746	0.585319	-0.662966	PE(16:0e/16:0)	PE	0.478398	0.588452	0.78108	0.505546	No change
0.155897	1.15131	0.787029	-5.29632	1.14045	1.1933	PE(26:1/16:1)	PE	0.481418	0.591757	-0.775352	-1.68561	No change
-2.53439	-3.62876	-3.03597	-3.04818	-3.2539	-3.79702	dMePE(18:0/22:5)	dMePE	0.48173	0.591757	-0.774762	-0.299992	No change
-1.59802	-0.607681	-0.719604	-0.969254	-0.141662	-0.87229	DG(42:3p)	DG	0.484192	0.594382	0.770116	0.314033	No change
-1.54649	-2.05658	-1.20269	-1.37576	-1.20318	-1.59811	PE(56:2)	PE	0.485684	0.595816	0.767307	0.20957	No change
3.27794	1.26534	2.71509	2.08861	1.97522	1.80848	PC(18:2p/20:0)	PC	0.487616	0.597785	-0.763683	-0.462021	No change
-0.460516	-0.269987	-0.308971	-1.23949	-0.100366	-0.472914	PC(18:0/21:6)	PC	0.490977	0.601102	-0.757401	-0.257766	No change
-0.723312	1.69831	1.08758	-0.67239	0.485274	0.393139	PE(16:0p/22:3)	PE	0.4907	0.601102	-0.757916	-0.618851	No change
-2.56688	-6.20474	-2.52257	-2.99098	-0.239142	-4.24296	PC(41:3)	PC	0.495157	0.605816	0.749633	1.2737	No change
-4.17227	-4.35561	-3.29056	-3.42392	-3.48735	-4.04629	LPS(18:0)	LPS	0.496039	0.606491	0.748001	0.286958	No change
1.54692	2.40939	3.09444	2.81071	2.40079	2.89901	PC(16:0p/20:4)	PC	0.496917	0.607159	0.746379	0.353253	No change
1.40689	-0.925652	-0.174278	0.12994	-0.916654	-0.586273	PC(16:1/15:2)	PC	0.498716	0.608951	-0.74306	-0.559983	No change
-3.66788	-3.94555	-3.20597	-9.55179	-3.05775	-3.04198	PC(41:9)	PC	0.500637	0.610891	-0.739526	-1.6107	No change
-2.33477	-2.97634	-2.45267	-2.17058	-2.55548	-2.52607	LPG(18:1)	LPG	0.504338	0.614998	0.732746	0.170548	No change
7.57282	7.56912	7.58722	7.60357	7.66073	7.00351	PE(19:1/18:0)	PE	0.505097	0.615513	-0.731361	-0.153781	No change
-1.05745	-0.769701	1.14201	0.634413	1.68169	-0.811289	PE(20:1/18:1)	PE	0.505594	0.615711	0.730454	0.729984	No change
1.77417	1.4185	1.19197	1.7173	1.44155	1.6364	dMePE(16:0/20:5)	dMePE	0.507285	0.61736	0.727375	0.136868	No change
-3.07926	-3.52651	-2.21091	-4.32758	-3.63286	-2.36444	PA(36:1)	PA	0.508017	0.617841	-0.726043	-0.502735	No change
-6.46865	-5.2809	-4.1575	-2.67574	-3.40963	-6.73854	PC(31:0p)	PC	0.508434	0.617938	0.725287	1.02771	No change
-3.37039	-1.67807	-2.92876	-2.1264	-2.0877	-2.60925	LPC(22:4)	LPC	0.511088	0.620752	0.720476	0.384624	No change
6.141	6.04671	0.898214	0.918688	5.92767	1.17022	PC(17:1/16:1)	PC	0.516578	0.62659	-0.710585	-1.68978	No change
-0.480928	-0.786352	-0.765	-0.66572	-0.652873	-0.460251	PC(26:3/18:1)	PC	0.516338	0.62659	0.711015	0.084438	No change
0.25107	0.0720406	-0.37533	-0.0400143	-0.955249	0.126272	PC(16:0/18:1)	PC	0.517858	0.627728	-0.708289	-0.272257	No change
-1.92916	-2.40361	-6.17335	-2.02686	-6.77093	-5.88202	PS(42:5)	PS	0.52113	0.631276	-0.702441	-1.39123	No change
-0.34046	-2.76734	-1.16227	-0.894226	-0.898843	-0.981789	PE(24:3/18:1)	PE	0.523162	0.633319	0.698823	0.498405	No change
1.19616	-4.63866	0.93	0.890675	-0.146909	0.787392	PE(45:6)	PE	0.523562	0.633385	0.698112	1.34777	No change
-2.90041	-2.25584	-2.33839	-2.48309	-2.51965	-3.07249	LPC(18:0p)	LPC	0.524857	0.634534	-0.695811	-0.193532	No change
1.51998	1.26534	0.952591	1.66946	1.55009	-1.94604	PE(16:0p/18:2)	PE	0.530277	0.640566	-0.686231	-0.821466	No change
2.80674	2.90689	2.23724	2.82927	2.32229	2.22164	PE(37:1p)	PE	0.530545	0.640566	-0.685759	-0.192554	No change
-2.23778	-2.2361	-2.13699	-2.17294	-2.14954	-2.58392	LPC(20:1)	LPC	0.534012	0.644328	-0.67967	-0.0985085	No change
1.3987	0.552227	0.708569	1.68585	0.307017	1.76291	DG(30:1p)	DG	0.535519	0.645721	0.677032	0.36543	No change
2.91409	2.73001	3.04783	2.92561	2.98725	2.29284	LPC(16:0)	LPC	0.536932	0.645767	-0.674563	-0.162081	No change
3.44637	3.84308	3.67104	3.46618	3.52144	3.69983	TG(16:0/16:1/16:1)	TG	0.536493	0.645767	-0.67533	-0.091012	No change
0.569572	0.405207	0.449539	0.368198	-0.971911	0.896906	PE(20:2/20:4)	PE	0.536512	0.645767	-0.675296	-0.377042	No change
-2.18699	-2.41374	-1.79422	-1.84535	-2.30506	-1.73609	PE(22:5/18:2)	PE	0.536965	0.645767	0.674505	0.169484	No change
3.83737	3.88358	3.85703	3.25442	4.46237	2.91299	PC(18:1/24:6)	PC	0.538292	0.646938	-0.672193	-0.316064	No change
1.64021	2.38769	2.0624	2.38817	2.17922	2.01109	PS(18:1/18:1)	PS	0.538657	0.646952	0.671557	0.162728	No change
-3.57719	-1.17688	-2.55988	-3.70109	-3.21856	-2.08354	PC(33:0e)	PC	0.541554	0.650006	-0.666521	-0.563083	No change
0.242672	-3.26414	-0.0510941	-0.1264	-0.32573	-0.384809	LPC(30:1)	LPC	0.544235	0.652797	0.661878	0.745209	No change
2.19994	2.49185	2.4147	1.60195	3.28625	3.35557	PC(26:1/18:1)	PC	0.548997	0.658079	0.653668	0.379093	No change
-1.20945	-0.938889	-1.11522	-2.08131	-2.47939	-0.12863	PC(19:1/18:1)	PC	0.550898	0.658635	-0.650407	-0.475254	No change
6.08466	5.18182	4.70966	5.52886	5.68631	5.55476	PC(24:5/16:0)	PC	0.550416	0.658635	0.651233	0.264596	No change
-4.45338	-1.89308	-2.41229	-2.01622	-1.94379	-3.10366	PE(46:2)	PE	0.550046	0.658635	0.651868	0.565031	No change
-5.38064	-6.57909	-7.17052	-7.47841	-7.95009	-5.49474	PEt(16:1/18:1)	PEt	0.550613	0.658635	-0.650895	-0.597658	No change
-5.32366	-6.71749	-5.56805	-3.93616	-10.6965	-6.84438	Cer(d18:2/20:0)	Cer	0.555114	0.663046	-0.643198	-1.28927	No change
-1.51272	-2.37455	-2.33821	-1.51571	-3.54658	-2.41941	dMePE(19:1/16:0)	dMePE	0.55531	0.663046	-0.642863	-0.418742	No change
-1.86053	-1.40582	-1.52257	-1.45982	-1.72401	-1.22327	DG(35:3p)	DG	0.556799	0.663267	0.640327	0.127272	No change
-5.82848	-3.94022	-3.32583	-3.42279	-4.35518	-3.78038	LPC(22:1)	LPC	0.557173	0.663267	0.639691	0.51206	No change
3.04058	2.34941	3.46071	3.17245	3.14582	3.1556	PC(16:1/21:3)	PC	0.556409	0.663267	0.640991	0.207721	No change
-3.99395	-2.04223	-1.35834	-1.48163	-2.51965	-1.76606	PE(37:0p)	PE	0.557303	0.663267	0.639469	0.542391	No change
-0.442741	-0.900833	-0.473282	-0.450834	-1.06121	-0.746159	dMePE(18:0/20:4)	dMePE	0.557289	0.663267	-0.639494	-0.147115	No change
0.21681	1.88828	0.919083	-0.164101	1.25427	0.715864	PC(17:4/20:4)	PC	0.558461	0.663783	-0.637503	-0.406046	No change
-2.08109	-1.66702	-2.54318	-1.86527	-1.99964	-3.59495	PC(37:1p)	PC	0.558103	0.663783	-0.63811	-0.389528	No change
-3.57151	-3.71403	-3.73659	-3.58451	-3.78617	-3.43292	PG(14:0/14:0)	PG	0.559667	0.664786	0.635455	0.0728407	No change
4.06149	3.95016	3.98849	3.97481	4.0545	3.8344	PE(37:6p)	PE	0.56269	0.667943	-0.63034	-0.0454779	No change
2.5936	3.11734	2.98624	3.14899	3.25675	2.71984	PE(16:0/20:3)	PE	0.563877	0.66892	0.628335	0.1428	No change
0.634642	0.449816	-5.20007	-0.545259	-4.90487	-2.97005	PE(18:1/22:3)	PE	0.565382	0.670272	-0.625797	-1.43486	No change
-0.286621	-0.612976	-1.74326	-0.719975	-0.364928	-3.69313	PE(17:1/16:0)	PE	0.567489	0.671913	-0.622254	-0.711726	No change
-2.21548	-2.01394	-2.35834	-2.14948	-2.24757	-2.43348	TG(20:0p/16:0/16:1)	TG	0.567499	0.671913	-0.622238	-0.0809278	No change
1.55726	1.67677	1.36	2.18403	1.42309	1.47341	PC(16:1p/22:2)	PC	0.57028	0.673033	0.617573	0.162082	No change
3.4344	3.54927	3.47038	3.25167	3.74501	3.0833	PC(16:1p/22:3)	PC	0.569413	0.673033	-0.619026	-0.124689	No change
-0.721167	-3.52651	-1.44295	-1.53382	-0.72401	-1.76606	PC(18:2p/19:2)	PC	0.569776	0.673033	0.618418	0.555579	No change
0.5602	0.921612	0.809557	0.841764	0.718213	0.431309	SM(d32:2)	SM	0.569967	0.673033	-0.618098	-0.100027	No change
0.687248	0.907631	0.809557	-0.281906	0.69641	1.18296	PE(18:0/20:2)	PE	0.570169	0.673033	-0.61776	-0.268992	No change
0.83979	0.744575	0.746635	1.03715	0.608077	0.931639	PI(18:0/22:6)	PI	0.570678	0.67307	0.616907	0.0819553	No change
1.041	0.819	0.654615	1.34547	1.37631	-2.71239	PE(18:0e/22:5)	PE	0.573048	0.675359	-0.612946	-0.835076	No change
1.04226	0.649837	0.631353	1.34237	1.2312	-2.71239	PE(18:0p/22:4)	PE	0.573356	0.675359	-0.612433	-0.820759	No change
-0.67894	-0.0820541	-0.749229	1.16076	-1.48602	0.297104	PE(16:0p/23:4)	PE	0.573743	0.675381	0.611788	0.494023	No change
0.72653	1.15599	1.42799	1.59329	1.07436	1.12291	PC(18:1/21:2)	PC	0.575519	0.677038	0.608829	0.160015	No change
-2.09972	-2.51675	-2.4333	-2.35817	-2.37721	-1.98593	PE(18:0p/21:3)	PE	0.57616	0.677358	0.607763	0.109489	No change
6.57736	5.19135	6.65416	6.59546	6.6863	6.07322	PC(17:1/18:1)	PC	0.576905	0.677365	0.606525	0.310706	No change
-1.75455	-3.8936	-2.03174	-2.06806	-2.12552	-2.25916	PE(22:1/20:4)	PE	0.576671	0.677365	0.606913	0.40905	No change
0.214199	-0.275013	-0.15591	-1.08631	-1.40396	0.92889	SM(d42:3)	SM	0.579927	0.680478	-0.601512	-0.448221	No change
-2.2646	-1.02801	-2.64	-2.79807	-1.03812	-0.602083	Cer(d18:2/22:0)	Cer	0.580488	0.6807	0.600584	0.498029	No change
5.98558	4.55075	6.07977	5.9325	5.85981	5.71786	PC(18:0/20:3)	PC	0.58231	0.682401	0.597572	0.298022	No change
0.705429	1.92527	4.10482	3.25167	2.1881	3.16439	PC(16:1p/18:1)	PC	0.585326	0.685406	0.592602	0.622879	No change
-0.478512	2.38967	2.30367	1.12514	-2.37721	2.42059	PE(18:0/16:0)	PE	0.585622	0.685406	-0.592114	-1.01543	No change
2.80674	2.90689	2.23724	2.82927	2.32229	2.32454	LPC(34:2)	LPC	0.586847	0.686255	-0.5901	-0.158254	No change
-2.21548	-1.97252	-2.35834	-2.18482	-2.24757	-1.79303	TG(16:0e/18:1/18:1)	TG	0.587096	0.686255	0.589692	0.106973	No change
0.78804	1.29391	1.74727	1.27353	0.419541	1.41569	PC(48:7)	PC	0.595152	0.694923	-0.576519	-0.240155	No change
0.116476	-1.2484	-1.08847	-0.562969	-0.556176	-0.346354	dMePE(18:0/20:4)	dMePE	0.595269	0.694923	0.576329	0.251633	No change
0.155897	-0.925652	-0.162273	-0.707075	-0.162763	-0.696518	PE(18:1p/16:1)	PE	0.596159	0.695519	-0.574882	-0.211443	No change
0.729145	1.82116	1.59055	1.01266	1.04014	1.46395	PE(18:1/22:1)	PE	0.597249	0.696348	-0.57311	-0.208034	No change
4.23717	4.37638	6.15666	6.80696	6.87607	3.34014	PC(18:1/22:6)	PC	0.600031	0.699147	0.568599	0.750986	No change
2.37718	-3.2809	2.77875	-1.43125	1.70371	-2.28573	PE(18:1p/20:2)	PE	0.603443	0.70223	-0.563083	-1.2961	No change
-1.15924	-1.42618	-1.48022	-1.40255	-1.38524	-0.999477	PC(20:0p/16:0)	PC	0.603431	0.70223	0.563103	0.0927916	No change
-3.36146	0.0103664	-5.13856	0.494373	-4.85525	-0.344358	PC(20:2/22:6)	PC	0.604153	0.702611	0.561938	1.26147	No change
-0.903645	-1.24923	-2.49219	-0.221037	-0.575145	-2.4477	PC(22:6/17:3)	PC	0.608871	0.706753	0.55435	0.467062	No change
-1.96321	-1.60241	-1.3675	-1.27713	-1.76375	-1.52095	PC(42:7e)	PC	0.608535	0.706753	0.55489	0.123763	No change
-1.79893	-3.64733	-1.70792	-3.64425	-2.05775	-2.75188	PE(16:0e/22:3)	PE	0.608676	0.706753	-0.554663	-0.433231	No change
1.11648	5.52838	5.41637	4.63821	5.09672	4.73762	DG(34:0p)	DG	0.611015	0.708793	0.550914	0.803777	No change
1.5602	1.77124	1.74727	1.83296	1.80228	0.957485	DG(38:3p)	DG	0.611546	0.70896	-0.550065	-0.161996	No change
-2.44533	-2.31691	-2.9664	-2.51018	-3.4056	-2.42362	dMePE(19:1/16:0)	dMePE	0.612783	0.709946	-0.548087	-0.203581	No change
2.46611	2.93437	2.40128	2.6361	2.61739	2.84901	PE(16:0p/18:1)	PE	0.614146	0.711076	0.545911	0.100249	No change
-2.36815	0.85223	0.542452	-0.158236	-2.29337	-0.505997	PC(48:9)	PC	0.616666	0.71276	-0.541895	-0.661379	No change
-1.46052	-0.86755	-0.989693	-1.55679	-0.943789	-0.0452137	PE(20:3/22:6)	PE	0.616558	0.71276	0.542067	0.257323	No change
-3.63522	-7.4374	-2.96446	-3.2989	-3.53608	-4.81313	PE(20:5/20:4)	PE	0.616767	0.71276	0.541734	0.796324	No change
4.07441	4.29214	4.23346	4.13263	4.27893	4.0314	DG(32:0e)	DG	0.617771	0.713207	-0.540137	-0.0523481	No change
0.0477238	0.0206604	-0.0816708	0.092308	0.00296497	-0.0232277	PI(18:0/19:3)	PI	0.617931	0.713207	0.539882	0.028444	No change
0.915241	-3.18948	1.81968	0.774372	0.694943	0.546936	PC(15:1/16:1)	PC	0.621719	0.716676	0.533872	0.823602	No change
2.53501	2.67677	2.7205	2.92215	2.91356	1.14676	PE(20:1p/18:1)	PE	0.621712	0.716676	-0.533883	-0.316604	No change
-2.86179	-3.95628	-1.63421	-3.00839	-2.19772	-2.0891	PC(24:3/16:0)	PC	0.625543	0.720632	0.527827	0.385689	No change
-2.76673	-3.27686	-2.34435	-2.80667	-3.24217	-2.82051	PC(26:4/16:0)	PC	0.62676	0.72158	-0.525909	-0.160471	No change
-0.75367	-1.06672	-1.07116	-1.14484	-1.14166	-0.835381	PC(26:2/18:1)	PC	0.628811	0.723488	-0.522679	-0.0767781	No change
2.3604	-0.540567	-0.791754	-2.10368	-0.600112	1.47341	PC(18:1/21:6)	PC	0.630708	0.725215	-0.519699	-0.752821	No change
-0.611195	-0.678072	-0.487192	-1.37576	-1.13905	0.0539627	PE(18:0/22:2)	PE	0.635908	0.730736	-0.511555	-0.228128	No change
-0.508398	-0.923677	-0.768513	-0.783104	-0.88782	-0.724365	PE(16:0p/22:2)	PE	0.644418	0.740052	-0.498312	-0.0649004	No change
3.06149	3.85031	2.44771	2.75741	4.8801	2.90602	DG(34:0e)	DG	0.645832	0.740381	0.496122	0.394672	No change
-1.72117	-1.73466	-5.82822	-2.69429	-1.70841	-2.78398	PE(20:0p)	PE	0.645915	0.740381	0.495993	0.699119	No change
-1.83557	-2.33237	-1.60684	-2.37576	-2.14954	-1.68806	TG(16:1p/8:0/8:0)	TG	0.645797	0.740381	-0.496177	-0.146192	No change
0.673189	-1.98619	0.956266	-0.03759	-1.61821	-0.269859	PC(41:5)	PC	0.647262	0.741461	-0.49391	-0.522976	No change
2.71206	0.761654	0.0365868	2.50688	-1.23132	0.239941	PE(16:0/20:4)	PE	0.647957	0.741793	-0.492837	-0.664931	No change
-1.74711	-2.13271	-3.47943	-2.36086	-2.57514	-1.5202	PE(18:1p/21:3)	PE	0.650631	0.74439	0.48871	0.301014	No change
3.96769	3.50718	3.68772	3.79568	3.54806	3.59323	PC(16:1p/16:0)	PC	0.651042	0.744395	-0.488077	-0.0752071	No change
-3.00782	-2.66922	-3.16068	-2.84441	-2.70996	-3.84664	LPC(26:0)	LPC	0.652826	0.74597	-0.48533	-0.187762	No change
-2.36146	-2.38574	-2.79175	-8.87717	-0.876884	-1.52095	PC(17:4/22:6)	PC	0.653313	0.746063	-0.48458	-1.24535	No change
-6.85331	-0.628977	-5.1014	-3.53991	-7.22609	-4.90428	DG(35:1p)	DG	0.65621	0.748904	-0.480132	-1.02886	No change
0.991308	0.923443	2.36025	1.19553	1.20364	1.2047	PE(16:1/18:2)	PE	0.657623	0.75005	-0.477966	-0.223709	No change
-1.97339	-1.65605	-0.244267	-1.55679	-1.49938	-1.57453	DG(28:1e)	DG	0.659969	0.752241	-0.474375	-0.25233	No change
-2.44415	-2.29564	-5.69753	-4.2279	-2.2957	-2.05824	dMePE(18:1/22:5)	dMePE	0.660364	0.752241	0.473772	0.618496	No change
1.72391	2.12928	1.86926	2.69803	0.957	2.98089	DG(53:2)	DG	0.660895	0.752378	0.472961	0.304488	No change
2.5646	1.97904	3.04783	2.70206	2.87202	2.47811	PC(16:0/16:2)	PC	0.665294	0.756917	0.466252	0.153576	No change
-1.47249	-0.44305	-0.719604	-0.953932	-0.700677	-1.52848	PC(22:6/14:1)	PC	0.666415	0.757721	-0.464548	-0.182649	No change
2.04269	1.66916	1.74727	1.80396	1.4939	1.92338	Cer(d18:1/16:0)	Cer	0.667376	0.758345	-0.463086	-0.0792939	No change
-0.824791	0.0677452	-0.119087	-0.584044	-0.603715	-0.122915	DG(38:1e)	DG	0.668471	0.759118	-0.461424	-0.144847	No change
0.978172	1.38967	1.28186	1.26264	1.32229	1.23839	LPC(28:0)	LPC	0.66914	0.759407	0.460409	0.0578693	No change
2.63604	1.65491	2.34631	2.25167	2.52557	2.27671	PC(40:5e)	PC	0.67133	0.761422	0.457089	0.138899	No change
3.90255	3.83581	3.4346	3.62976	3.67427	4.1818	PC(24:5/18:1)	PC	0.673193	0.763063	0.45427	0.104292	No change
0.967134	2.1053	2.15965	1.30571	1.41421	1.92338	PE(18:0p/22:3)	PE	0.673777	0.763253	-0.453388	-0.196265	No change
-0.521399	-0.711754	-0.317823	-0.322319	-0.253217	-1.57453	TG(16:0/14:0/14:0)	TG	0.676305	0.765644	-0.449571	-0.199696	No change
-2.65146	-0.612976	-0.564087	-0.943808	-0.934688	-1.03445	DG(36:1e)	DG	0.680498	0.769916	0.443257	0.305193	No change
2.73631	2.68164	-4.91258	2.16369	-1.63433	-4.18705	dMePE(16:1/22:6)	dMePE	0.68136	0.770416	-0.441962	-1.38769	No change
-1.83557	-2.92302	-2.44663	-2.88219	-2.79949	-2.0637	PIP(50:3)	PIP	0.682026	0.770694	-0.440962	-0.180053	No change
2.44239	3.91151	1.10607	2.79945	1.16182	2.26587	PE(18:1/18:3)	PE	0.685422	0.773577	-0.435871	-0.410944	No change
-0.131451	-0.0747299	-0.462446	0.245049	-0.281787	-1.21109	TG(16:1/14:0/14:0)	TG	0.685131	0.773577	-0.436306	-0.193068	No change
-0.260437	-2.18632	1.22358	0.0612278	0.424855	-3.94402	PE(34:1e)	PE	0.686044	0.773803	-0.43494	-0.74492	No change
0.24633	-0.99239	-0.00963211	-0.393906	-0.56598	-0.296623	PE(18:2/22:6)	PE	0.68744	0.774901	-0.432852	-0.166939	No change
-2.56201	-2.84221	1.33506	-2.47287	0.0768347	0.420004	PC(17:1/16:1)	PC	0.690294	0.777641	0.428588	0.697711	No change
0.395409	0.998266	-2.7673	0.339264	-4.2252	0.118093	DG(34:2p)	DG	0.694533	0.781454	-0.422276	-0.798073	No change
6.92269	7.13077	7.01241	7.53453	7.29564	6.59864	PC(18:0/16:0)	PC	0.695163	0.781454	0.421339	0.120984	No change
-0.140974	1.44167	1.2144	0.999609	1.16182	0.984203	SM(d38:1)	SM	0.694287	0.781454	0.422642	0.21018	No change
2.92953	2.6516	1.28858	2.18461	1.9956	2.04511	PE(18:0/20:3)	PE	0.695383	0.781454	-0.421012	-0.214799	No change
3.13731	2.12133	1.7259	3.18114	2.44068	0.0715103	DG(38:4p)	DG	0.696878	0.782175	-0.418793	-0.430401	No change
2.03001	2.2214	-1.38599	-3.37033	1.84914	1.76291	PC(46:9)	PC	0.696557	0.782175	-0.419268	-0.874562	No change
3.68402	4.08909	3.94058	3.7101	3.74678	4.05522	DG(32:0p)	DG	0.698144	0.783117	-0.416913	-0.0671937	No change
-1.85425	-1.63435	-2.106	-1.7028	-1.69298	-2.61727	LPC(20:0p)	LPC	0.69884	0.783303	-0.415881	-0.139485	No change
-0.46649	-4.38574	-2.12918	-0.264475	-7.29524	-2.37799	PI(18:0/22:6)	PI	0.699164	0.783303	-0.415401	-0.98543	No change
6.5864	7.66622	7.25554	7.36354	6.96043	6.73024	PE(19:0/20:4)	PE	0.699784	0.783519	-0.414483	-0.151315	No change
-0.373755	-1.41504	-0.719604	-0.4242	-0.489347	-2.50748	TG(15:0/16:0/16:0)	TG	0.705508	0.788965	-0.406023	-0.304212	No change
-0.94809	-1.15741	-1.26466	-0.892765	-1.41531	-0.803041	PG(16:0/16:0)	PG	0.705079	0.788965	0.406656	0.0863454	No change
-0.36257	-0.769701	-0.628696	-0.286695	-0.0927534	-1.01315	PE(18:0p)	PE	0.707389	0.790586	0.403251	0.122789	No change
-1.27085	-2.23773	-1.10753	-2.22104	-2.47939	-0.70503	DG(32:1p)	DG	0.708968	0.790905	-0.400925	-0.263112	No change
4.07441	4.29214	3.69873	3.90999	4.27893	4.12141	DG(34:2p)	DG	0.708816	0.790905	0.401149	0.0816825	No change
-1.88592	-1.24923	-2.86251	-2.63445	-0.903275	-3.55132	LPC(36:2)	LPC	0.708889	0.790905	-0.401042	-0.363793	No change
-1.08017	1.52236	0.66678	-0.124397	0.124206	0.189631	PS(18:0/22:5)	PS	0.711541	0.793293	-0.397143	-0.306509	No change
-1.82633	-1.3254	-1.42371	-0.399776	-2.99207	-0.100285	TG(26:1/16:0/20:3)	TG	0.717813	0.799799	0.387951	0.361103	No change
2.48171	2.49185	2.10275	1.40807	3.88332	2.62116	PC(18:0/17:3)	PC	0.720542	0.802353	0.383964	0.278747	No change
-0.885923	-1.11773	-1.27583	-1.39081	-1.14323	-0.943014	dMePE(20:0p/20:4)	dMePE	0.72131	0.80272	-0.382844	-0.0658579	No change
1.61497	0.785391	0.851608	1.67768	0.178695	2.13488	DG(36:4p)	DG	0.723057	0.803689	0.380297	0.246428	No change
-5.21749	-6.61637	-1.19451	-5.19679	-1.2252	-4.29855	PE(17:0/20:3)	PE	0.722898	0.803689	0.380529	0.769278	No change
3.80364	3.95241	4.26714	4.39816	4.30318	3.63598	PC(37:3)	PC	0.723679	0.803893	0.379391	0.10471	No change
1.6568	-1.62362	1.63709	1.19553	1.23423	0.50696	PI(18:1/18:1)	PI	0.724332	0.804131	0.37844	0.422152	No change
3.00324	0.421095	3.05641	2.05745	1.85572	1.57357	PC(17:4/16:1)	PC	0.725934	0.805422	-0.376109	-0.331337	No change
0.739563	1.09235	2.04351	1.27353	1.91356	1.1933	PC(40:3p)	PC	0.728033	0.806775	0.373059	0.168321	No change
0.569572	0.405207	1.52894	0.795677	0.380328	0.896906	dMePE(18:2/20:4)	dMePE	0.727679	0.806775	-0.373572	-0.143603	No change
1.77544	3.14505	3.09444	2.35267	2.36438	2.77826	DG(18:1/18:1)	DG	0.730985	0.806825	-0.368775	-0.173205	No change
3.72063	4.11734	3.89582	3.75547	3.75031	4.05837	DG(32:1e)	DG	0.731158	0.806825	-0.368525	-0.0565488	No change
-4.75879	2.79642	-5.56619	-3.17058	-4.00726	-3.32193	PC(16:0e/24:6)	PC	0.730031	0.806825	-0.370159	-0.990397	No change
-0.4021	-0.200594	-0.14642	-1.07577	-0.355786	0.247238	PE(18:0e/18:0)	PE	0.728944	0.806825	-0.371736	-0.145069	No change
4.74507	3.06857	5.37406	5.04797	1.5173	5.10019	PE(18:1p/18:1)	PE	0.730044	0.806825	-0.370139	-0.507411	No change
-1.75104	-1.92697	-2.04447	-1.99829	-2.03131	-1.81405	PG(16:0/14:0)	PG	0.729301	0.806825	-0.371217	-0.0403903	No change
0.752993	0.480215	-6.12358	-0.157944	-0.791421	-7.55797	PS(40:7p)	PS	0.73067	0.806825	-0.369232	-1.20565	No change
-2.23778	-2.01394	-2.106	-2.14948	-2.24757	-1.79303	DG(52:2)	DG	0.7328	0.80718	0.366146	0.0558793	No change
-1.12199	-1.72316	-1.01826	-0.923771	-1.54021	-1.08354	PE(56:1)	PE	0.73233	0.80718	0.366827	0.105296	No change
-5.31071	-0.278374	-4.71726	-1.02686	-2.07765	-5.01845	TG(45:7)	TG	0.732705	0.80718	0.366283	0.727796	No change
1.10645	1.1822	1.23875	-0.656595	1.72541	1.60834	PC(24:6/20:4)	PC	0.73349	0.807456	-0.365147	-0.283417	No change
-2.64196	-1.31933	-1.31251	-1.43977	-2.25209	-2.13782	dMePE(17:1/16:1)	dMePE	0.734628	0.808223	-0.3635	-0.185291	No change
0.0510731	0.0172367	-7.49219	-4.94179	0.266156	-6.22034	DG(32:0e)	DG	0.735758	0.808981	-0.361867	-1.15736	No change
-1.10232	-2.2057	-1.23585	-1.46199	-1.88738	-1.59495	PI(18:1/21:3)	PI	0.736317	0.809111	-0.361059	-0.133479	No change
-2.13926	-2.93597	-2.25902	-2.54725	-2.64885	-2.41382	dMePE(16:0e/14:0)	dMePE	0.738938	0.811504	-0.357276	-0.0918907	No change
0.309221	0.321928	-1.31162	-0.741297	-0.417214	-0.13006	PC(16:0e/18:2)	PC	0.740273	0.812484	-0.355351	-0.2027	No change
-1.57202	-4.57942	-1.63975	-2.64425	-2.18148	-4.19902	PC(18:2p/18:2)	PC	0.741755	0.813623	-0.353217	-0.411183	No change
-0.591476	0.952406	-0.696335	0.785065	0.230187	-0.638304	PC(14:0/21:3)	PC	0.74275	0.814229	0.351784	0.237451	No change
0.3001	-3.38574	0.283325	-1.81828	0.24027	0.242819	PC(18:1/23:6)	PC	0.745335	0.816574	0.348068	0.489043	No change
-0.817137	-0.639744	-1.41419	-1.08687	-0.994905	-1.03445	PC(41:3)	PC	0.746348	0.817196	-0.346612	-0.0817169	No change
1.4408	1.26534	0.952591	1.66946	1.50062	0.800982	PE(16:0p/20:5)	PE	0.747476	0.817943	0.344993	0.10411	No change
-3.76055	-4.15818	-4.39159	-4.032	-3.99926	-4.09066	Cer(d18:1/26:0)	Cer	0.752793	0.82327	0.337377	0.0627991	No change
2.19048	2.30799	1.76833	1.73395	2.1881	2.12891	PC(17:1/22:5)	PC	0.757058	0.82744	-0.331286	-0.0719481	No change
-1.76467	-1.08573	-2.65762	-2.1379	-0.83818	-3.38892	TG(18:0/17:0/18:0)	TG	0.757976	0.82795	-0.329976	-0.285659	No change
-4.63845	-3.08338	-2.50063	-3.31787	-3.38042	-2.87594	PA(18:0/20:4)	PA	0.758919	0.828486	0.328632	0.21608	No change
0.561081	1.46572	0.256447	-0.204927	1.52639	1.64564	PE(16:0/18:2)	PE	0.760885	0.830139	0.325831	0.22795	No change
-0.31329	-0.180803	-0.579969	-0.467054	-0.392703	-0.334419	PE(38:2e)	PE	0.762027	0.83089	-0.324206	-0.0400381	No change
-1.81866	-2.53453	-0.340191	-1.01092	-1.56107	-2.96227	PE(24:3/18:1)	PE	0.763146	0.831616	-0.322614	-0.280293	No change
-1.2501	-1.79355	-1.34019	-0.953932	-1.35883	-2.5621	TG(15:0/14:0/16:0)	TG	0.764936	0.833071	-0.320072	-0.163676	No change
-0.0847588	3.06857	1.7042	2.58457	1.20364	-0.276186	DG(34:0p)	DG	0.766126	0.833872	-0.318382	-0.391997	No change
-1.95984	-2.83254	-2.89924	-2.27079	-2.53332	-2.59179	TG(14:0/14:0/14:0)	TG	0.772276	0.840068	0.309667	0.0985734	No change
5.04584	4.78891	4.81463	4.9325	4.65367	4.94734	PE(18:0/16:1)	PE	0.773954	0.840077	-0.307293	-0.0386216	No change
2.41015	2.5463	0.677731	1.61913	1.76784	1.69175	PE(18:0e/18:1)	PE	0.774117	0.840077	-0.307063	-0.185154	No change
-4.10139	-3.62576	-3.83939	-3.90597	-3.82131	-3.97251	TG(20:0p/16:0/18:1)	TG	0.773653	0.840077	-0.30772	-0.0444136	No change
-0.5364	-1.00486	-1.03641	-0.274591	-0.379674	-1.52395	PE(17:0/20:4)	PE	0.773057	0.840077	0.308562	0.133151	No change
0.595036	1.07928	0.662062	0.62254	1.06304	0.429367	PE(43:5e)	PE	0.774735	0.840251	-0.30619	-0.0738096	No change
-6.83341	-5.04509	-2.28014	-2.59588	-3.01683	-6.8309	SM(d17:0/23:1)	SM	0.777263	0.841996	0.302622	0.571675	No change
0.309221	0.00415611	-1.16387	-0.741297	-0.417214	-0.13006	PC(18:0p/16:1)	PC	0.777192	0.841996	-0.302722	-0.146027	No change
-1.62716	-1.55069	-2.03743	-1.52022	-2.03714	-1.85041	dMePE(20:1/18:1)	dMePE	0.778977	0.843355	-0.300204	-0.0641603	No change
-1.16021	-0.291048	-0.487192	-1.43125	-1.01875	0.0539627	PC(18:0/21:5)	PC	0.781826	0.84594	-0.29619	-0.152531	No change
2.48171	2.13719	1.24327	2.01915	1.80907	1.69983	LPS(35:4)	LPS	0.784448	0.847378	-0.292502	-0.111372	No change
2.06149	1.26246	2.81968	2.54018	1.54196	1.57357	PC(15:1/16:1)	PC	0.784541	0.847378	-0.292372	-0.16264	No change
2.85184	2.48195	2.63766	2.62637	2.45244	2.76869	dMePE(16:0/16:1)	dMePE	0.783927	0.847378	-0.293235	-0.041323	No change
-2.50655	2.12928	-2.2325	-1.4242	-1.46621	-1.03445	PC(16:0p/19:0)	PC	0.785731	0.848165	-0.290698	-0.438363	No change
0.481709	2.08909	-0.564087	1.74963	0.492209	0.521626	DG(38:5e)	DG	0.787639	0.848524	0.288019	0.25225	No change
-5.27169	-1.43365	-6.7707	-8.11091	-4.38959	-2.87709	LPC(37:5)	LPC	0.789742	0.848524	-0.28507	-0.63385	No change
-2.36146	-2.29275	-2.79175	-1.34879	-4.18579	-1.03982	PE(18:1/22:6)	PE	0.788566	0.848524	0.286719	0.290517	No change
-0.847998	-1.27417	-1.14	-1.72864	-0.868192	-0.926001	PE(39:1)	PE	0.788631	0.848524	-0.286628	-0.0873677	No change
4.32625	4.31846	5.12129	6.77858	6.79075	1.67545	PE(43:7)	PE	0.789108	0.848524	0.285959	0.492928	No change
-3.35258	-2.87262	-3.63532	-3.15181	-3.63581	-2.7894	TG(18:0e/16:0/16:0)	TG	0.789538	0.848524	0.285356	0.0944986	No change
-2.9558	-3.45137	-3.27634	-3.48867	-3.54963	-2.86999	PE(24:0/22:6)	PE	0.788411	0.848524	-0.286936	-0.0749267	No change
-2.02977	-2.74531	-2.6915	-2.7988	-2.57514	-2.32193	PE(26:1/20:4)	PE	0.789766	0.848524	-0.285036	-0.0764341	No change
-1.97339	-1.72316	-1.77948	-1.19679	-2.47939	-1.46205	PC(29:4/16:0)	PC	0.791371	0.849751	0.282786	0.112598	No change
-0.981918	-0.916458	1.24567	-0.795795	-0.094779	-0.401659	dMePE(14:0/20:5)	dMePE	0.792866	0.850858	-0.280693	-0.213177	No change
1.64299	1.90689	1.90774	1.81071	1.90091	1.65065	PC(38:1e)	PC	0.795131	0.85279	-0.277523	-0.0317856	No change
0.21681	1.88828	0.571501	0.213734	1.25427	0.72064	PE(20:3/18:2)	PE	0.796643	0.853912	-0.27541	-0.162649	No change
-0.52763	-1.56089	-0.961679	-0.652468	-0.727935	-1.36444	DG(31:1p)	DG	0.799557	0.856535	0.27134	0.101784	No change
3.04584	3.85031	3.90298	2.69803	4.93544	2.49214	DG(36:2p)	DG	0.800189	0.856712	-0.270458	-0.224504	No change
0.469244	-0.0244827	0.435913	1.18403	0.00981808	0.0259476	PC(41:6)	PC	0.801186	0.856798	0.269068	0.113041	No change
5.14712	5.94342	5.49744	5.28164	5.36207	5.72777	SM(d18:1/22:0)	SM	0.801204	0.856798	-0.269043	-0.0721623	No change
2.20934	-0.591915	2.11102	1.5581	1.53379	1.37589	PE(18:0p/18:0)	PE	0.801953	0.857099	0.267999	0.246446	No change
1.13829	1.18983	1.20207	1.17245	1.18288	1.15853	DG(33:0e)	DG	0.806317	0.861261	-0.261921	-0.00544135	No change
2.89092	1.17914	2.59645	2.06374	2.14045	2.04891	LPC(38:5)	LPC	0.807394	0.861408	-0.260423	-0.137804	No change
-8.5475	-14.2467	-9.52987	-8.42561	-14.7409	-11.141	TG(15:0/15:0/23:6)	TG	0.807316	0.861408	-0.260532	-0.661125	No change
0.411783	0.436552	0.385006	0.456654	0.611964	0.247238	PE(16:1/20:4)	PE	0.809325	0.862966	0.25774	0.0275049	No change
1.37718	0.397593	2.59645	2.42282	2.84585	-2.24793	PS(18:0/22:6)	PS	0.809852	0.863027	-0.257007	-0.45016	No change
-3.13145	-0.823921	-6.00677	-6.13467	-0.211396	-1.84852	PI(18:0/22:4)	PI	0.81177	0.864568	0.254344	0.589185	No change
3.30887	-0.18474	3.26344	2.05114	1.83591	1.6169	PC(20:3/22:6)	PC	0.812678	0.865033	-0.253084	-0.294541	No change
-1.21951	-5.86654	-1.30457	-1.87486	-1.93469	-3.38892	LPS(16:0)	LPS	0.817514	0.869172	0.246381	0.397382	No change
0.382172	0.285402	1.42799	0.48316	-0.80878	1.80098	PC(16:1p/24:1)	PC	0.817177	0.869172	-0.246849	-0.206735	No change
-1.09398	-1.80562	-1.21918	-1.22104	-1.0044	-1.67964	LPE(22:6)	LPE	0.821777	0.873198	0.240485	0.0712322	No change
-0.0174351	0.332983	0.961763	-3.2457	1.59006	1.73958	PE(18:0/22:3)	PE	0.822631	0.873599	-0.239305	-0.397791	No change
0.975752	0.215441	0.111	0.724775	0.689656	0.124832	PEt(46:6)	PEt	0.825197	0.875816	0.235762	0.0789067	No change
1.37049	0.634951	1.80956	1.08861	1.52557	0.930265	PS(39:6e)	PS	0.826799	0.87701	-0.233551	-0.0901836	No change
-0.919947	-1.37132	-0.792988	-0.800812	-0.892659	-1.23739	PS(18:0/22:3)	PS	0.82773	0.877489	0.232267	0.0511281	No change
-1.19947	1.2797	1.38773	0.450909	1.24428	0.387947	PE(40:3)	PE	0.82885	0.878169	0.230724	0.205059	No change
1.61497	-0.342888	1.17866	0.788105	0.842542	1.23839	DG(38:4p)	DG	0.830453	0.879359	0.228515	0.139429	No change
1.5602	1.77124	1.0156	1.83296	1.80228	0.957485	DG(36:0p)	DG	0.833299	0.881807	0.224598	0.0818949	No change
10.6471	11.1342	11.0636	11.0295	11.1062	10.8257	PC(16:0/18:1)	PC	0.833726	0.881807	0.224011	0.0388651	No change
-3.91995	-3.14892	-2.98687	-3.74613	-3.12656	-3.40547	LPC(20:0)	LPC	0.837611	0.88454	-0.21867	-0.0741383	No change
-0.155376	0.221401	-0.287079	-0.0647602	0.0238924	-0.0780029	LPC(38:3)	LPC	0.837528	0.88454	0.218783	0.0340611	No change
-0.0660419	-1.17296	1.69983	-0.800356	1.17239	-0.596134	dMePE(18:1/18:2)	dMePE	0.837757	0.88454	-0.21847	-0.228307	No change
0.47237	0.179144	0.969059	1.49437	1.53379	-2.22327	PC(18:0/19:3)	PC	0.840577	0.887007	-0.214598	-0.271892	No change
-2.70979	-3.96708	-3.65313	-2.30926	-6.65541	-2.32455	PE(16:2/20:4)	PE	0.841075	0.887022	-0.213915	-0.319741	No change
-2.91014	-2.54461	-2.85476	-1.9744	-1.87253	-4.01845	TG(18:3/18:3/20:4)	TG	0.844612	0.890241	0.209066	0.148048	No change
-2.67894	-4.07985	-2.96446	-2.40324	-2.36493	-4.46783	TG(16:1/13:0/14:0)	TG	0.851874	0.897379	0.19913	0.162416	No change
1.60076	2.44804	1.44117	1.96644	1.68169	2.0362	PE(35:0p)	PE	0.854242	0.899357	0.195894	0.064786	No change
-3.15828	-7.40648	-3.39383	-4.05492	-4.51965	-6.28359	PG(38:2)	PG	0.854789	0.899417	-0.195147	-0.299856	No change
5.08466	5.20081	4.74992	5.04002	5.35048	4.48046	DG(36:3e)	DG	0.858449	0.902749	-0.190154	-0.0548061	No change
-2.15075	-3.21566	-1.75643	-5.96683	-0.700677	-1.41871	PE(18:1p/18:1)	PE	0.859811	0.903664	-0.188297	-0.321125	No change
-0.624491	-0.0820541	-0.702116	-0.711361	-0.258885	-0.30501	PC(14:0p/22:4)	PC	0.86331	0.906424	0.183529	0.0444682	No change
2.18095	-0.734655	2.03485	1.10089	1.14045	0.712673	PC(24:3/20:4)	PC	0.863426	0.906424	-0.183372	-0.175712	No change
1.06149	0.809336	1.1323	-0.306017	0.675757	2.23283	TG(18:0/18:1/20:2)	TG	0.866586	0.908702	-0.179071	-0.133519	No change
-3.66513	-1.49685	-0.781311	-2.146	-2.16542	-2.09916	PC(16:2/14:0)	PC	0.866187	0.908702	-0.179615	-0.155763	No change
3.63604	3.99218	3.74992	3.64661	3.73614	4.08638	DG(34:3p)	DG	0.867364	0.908886	0.178014	0.0303316	No change
0.362087	0.787401	0.691029	0.763599	0.73257	0.229481	PC(40:1e)	PC	0.867753	0.908886	-0.177484	-0.0382891	No change
3.26448	5.59447	5.49744	4.80696	4.71821	4.43276	PC(16:0/18:3)	PC	0.871321	0.911596	-0.172635	-0.132814	No change
4.25634	4.0026	3.95879	4.13368	3.86259	4.30348	dMePE(16:0/18:1)	dMePE	0.871335	0.911596	0.172617	0.0273403	No change
-2.62129	-2.56232	-2.74111	-1.8913	-2.5513	-3.27936	PC(19:1/18:0)	PC	0.875348	0.915273	0.167169	0.0675853	No change
2.19048	0.871313	2.5727	2.48503	1.62125	1.80848	PC(18:2p/22:3)	PC	0.879494	0.918565	0.161548	0.0934242	No change
-0.0439892	0.11974	0.0860748	-0.328892	0.301251	0.292835	PC(44:11)	PC	0.880192	0.918565	0.160601	0.0344566	No change
1.20896	-2.2735	-1.68369	-1.29761	-0.51727	-1.46928	PE(19:1/20:4)	PE	0.8805	0.918565	-0.160184	-0.178643	No change
-1.55792	-2.02096	-1.94239	-2.11159	-1.86042	-1.64402	PE(26:2/18:1)	PE	0.880252	0.918565	-0.16052	-0.0315854	No change
0.0510731	2.2797	-0.130737	0.269186	0.166057	1.35557	DG(38:5e)	DG	0.88211	0.919721	-0.158004	-0.136408	No change
-0.598019	-3.70948	-0.174278	-1.0484	-1.70841	-2.26042	PC(43:4)	PC	0.885973	0.923225	-0.152774	-0.178482	No change
3.57554	3.6383	3.61401	3.45187	3.36898	4.11386	PC(24:4/18:1)	PC	0.887524	0.924315	0.150676	0.0356207	No change
-0.823256	-0.586697	-1.48819	-0.964128	-1.04105	-0.769178	LPE(22:6)	LPE	0.890636	0.92703	0.146469	0.0412639	No change
0.395409	0.998266	-2.7673	0.339264	-1.28179	0.118093	DG(34:3e)	DG	0.89263	0.928578	0.143776	0.183066	No change
-2.75294	-3.08279	-2.83176	-2.29632	-2.41468	-4.21838	LPC(17:1)	LPC	0.896453	0.931499	-0.138615	-0.0872997	No change
0.707819	0.781158	0.674389	0.745569	0.502633	0.868505	SM(d18:1/18:0)	SM	0.89629	0.931499	-0.138835	-0.0155528	No change
-0.598019	-0.775627	-0.90723	-1.41718	0.157571	-0.829784	PE(17:1/22:6)	PE	0.898129	0.932712	0.136353	0.0638278	No change
1.64299	2.03088	1.67104	1.81816	1.88171	1.58234	PC(33:0p)	PC	0.898985	0.932924	-0.135199	-0.0208966	No change
-2.04488	-2.2725	-5.02985	-3.26826	-3.42739	-2.23554	PC(34:1e)	PC	0.899351	0.932924	0.134705	0.138677	No change
1.03425	1.8014	-0.340191	0.812201	0.632012	1.31405	SM(d44:6)	SM	0.900643	0.933736	0.132963	0.0876029	No change
1.40689	-2.52851	-1.27841	-0.76383	-0.821305	-0.361074	PE(16:0/16:0)	PE	0.903362	0.936026	0.1293	0.151275	No change
-1.25526	-2.74531	-1.47824	-1.52399	-1.94196	-1.83632	dMePE(16:0/22:3)	dMePE	0.908467	0.940784	0.122425	0.0588465	No change
-2.76762	0.185257	0.641663	-0.87006	-0.939231	-0.520947	PC(50:8)	PC	0.909794	0.941627	-0.120639	-0.129847	No change
4.59539	2.05612	1.79936	2.58457	1.47524	3.99574	DG(34:0p)	DG	0.914475	0.945938	-0.114343	-0.131775	No change
-2.10698	-3.57942	-2.83176	-2.00565	-2.54713	-4.23308	TG(15:0/14:0/14:0)	TG	0.915942	0.946921	-0.112372	-0.0892299	No change
4.81907	4.9321	4.86438	5.02399	4.95088	4.6775	PC(16:0p/18:1)	PC	0.916875	0.947351	0.111118	0.0122722	No change
-1.03953	0.0342712	-0.48221	-0.964128	-0.459668	0.0789661	PC(44:6e)	PC	0.917709	0.947679	0.109998	0.0475461	No change
-2.33717	-3.69594	-4.4218	-2.90991	-3.16862	-4.63342	PC(19:1)	PC	0.921158	0.950705	-0.105366	-0.0856784	No change
-0.779467	-0.965729	-1.06966	-0.918804	-0.523057	-1.29855	PE(18:1/24:2)	PE	0.922446	0.951499	0.103637	0.0248143	No change
2.94255	0.552227	3.05641	2.54018	2.17239	1.57357	PE(16:1/18:1)	PE	0.923441	0.95199	-0.102301	-0.0883513	No change
-1.27085	-1.09311	-1.01826	-1.13214	-1.00917	-1.27302	TG(26:4/16:0/22:4)	TG	0.92508	0.953144	-0.100102	-0.010698	No change
3.87624	3.71425	-3.09835	-2.64753	2.93234	3.33496	PC(40:6p)	PC	0.927483	0.954547	-0.0968789	-0.290789	No change
6.82557	6.53251	6.51779	6.69752	6.34085	6.78825	PC(16:0/18:1)	PC	0.927452	0.954547	-0.0969204	-0.0164169	No change
0.417309	0.170851	-1.8847	-0.144836	0.248084	-1.16809	PC(18:0/22:5)	PC	0.931411	0.958052	0.0916121	0.0772308	No change
-1.16993	-1.53051	-3.76488	-5.72517	-0.417848	-0.834446	PE(40:5e)	PE	0.932276	0.958404	-0.090453	-0.170715	No change
0.882715	1.24354	1.64849	1.54018	1.31276	0.840998	SM(d44:1)	SM	0.933252	0.958871	-0.0891442	-0.0269384	No change
1.48016	-0.282587	1.69323	0.986433	1.01687	0.722227	PC(15:1/14:0)	PC	0.934838	0.959425	-0.0870203	-0.0550903	No change
-0.914221	-1.2919	-1.35469	-1.02847	-1.31211	-1.17813	PE(16:0p/22:1)	PE	0.934367	0.959425	0.0876513	0.0140333	No change
0.249977	0.489386	0.438543	0.468073	-0.0332518	0.685253	DG(34:2p)	DG	0.935804	0.959879	-0.085726	-0.0192773	No change
0.795547	0.869417	3.89343	1.11307	1.04014	3.71984	DG(32:0e)	DG	0.941735	0.964494	0.0777842	0.104886	No change
0.462971	1.24354	1.03659	0.810705	0.746783	1.24944	DG(49:1)	DG	0.943458	0.964494	0.0754791	0.0212774	No change
-4.03597	1.19438	-0.553595	0.671108	0.68612	-5.35102	PE(49:2)	PE	0.940935	0.964494	-0.0788553	-0.199535	No change
0.749905	0.875101	0.59527	0.631031	0.523919	1.11084	TG(25:1/16:0/16:1)	TG	0.942542	0.964494	0.0767049	0.0151701	No change
-0.692179	-1.83378	-1.18072	-1.03007	-1.50948	-1.24917	PC(16:0/21:3)	PC	0.942863	0.964494	-0.0762743	-0.0273479	No change
-0.856602	-0.367731	-0.501	-0.668634	-0.465556	-0.555162	dMePE(17:1/16:0)	dMePE	0.943312	0.964494	0.0756737	0.0119047	No change
-0.351473	-3.32888	-0.623199	-1.71136	-1.41468	-1.38481	PC(37:6p)	PC	0.945856	0.966406	-0.0722708	-0.0690997	No change
2.88506	1.38967	2.84963	2.51287	2.24428	2.47341	PC(38:0)	PC	0.946932	0.966796	0.0708309	0.0353963	No change
2.152	2.49185	2.11924	0.200102	3.91671	2.88136	PE(18:0/18:0)	PE	0.947292	0.966796	0.0703501	0.0783555	No change
-2.36815	-4.78396	-6.25341	-3.71825	-2.81461	-6.54275	PE(49:2)	PE	0.948336	0.967085	0.0689529	0.10997	No change
0.303265	0.0792809	-0.434744	0.0727425	-0.426753	0.240826	PC(17:0/18:1)	PC	0.948629	0.967085	-0.0685619	-0.0203288	No change
0.78804	-0.842459	-0.0922623	0.600224	-1.34068	0.437122	PC(17:4/22:4)	PC	0.949836	0.967321	-0.0669479	-0.0522178	No change
-3.1171	-3.02886	-3.31481	-2.40463	-4.63463	-2.2667	dMePE(15:0/16:0)	dMePE	0.949915	0.967321	0.0668418	0.0516017	No change
2.73697	2.76615	2.5053	2.90825	2.67798	2.44964	LPC(32:0)	LPC	0.956032	0.969958	0.0586654	0.00915178	No change
0.662281	1.0842	0.841707	1.06374	1.14045	0.429367	PC(15:2/24:0)	PC	0.955788	0.969958	0.0589918	0.015123	No change
1.95378	2.42884	0.58581	1.61057	1.76784	1.69175	PE(16:0p/22:3)	PE	0.954154	0.969958	0.0611757	0.0339111	No change
-0.786922	-1.48127	-1.39533	-0.772762	-0.971446	-1.99739	TG(15:0/14:0/16:1)	TG	0.955461	0.969958	-0.0594285	-0.0260229	No change
-2.82172	-2.40032	-2.54942	-1.99516	-1.93469	-3.96023	TG(16:1/16:2/22:6)	TG	0.956208	0.969958	-0.0584314	-0.039539	No change
-2.13621	-2.54846	-2.6064	-1.89423	-3.24599	-2.07029	PE(19:0/18:1)	PE	0.955216	0.969958	0.0597563	0.0268532	No change
4.23832	3.84766	3.90036	3.99056	3.92517	4.09438	SM(d42:2)	SM	0.95499	0.969958	0.0600589	0.00792344	No change
-1.5214	-1.43365	-1.94787	-2.07026	-1.25889	-1.52848	DG(33:0)	DG	0.960508	0.973782	0.0526869	0.0151002	No change
-4.97339	-4.77444	-4.13856	-3.97852	-3.90061	-5.90584	LPC(19:1)	LPC	0.963929	0.976711	0.0481172	0.0338011	No change
-0.567522	-0.94355	-4.43561	-1.67825	-2.71557	-1.73261	PE(24:5/18:1)	PE	0.964821	0.977074	-0.0469267	-0.0599152	No change
0.42152	0.605623	-0.656494	0.290783	0.788604	-0.793026	PC(40:2e)	PC	0.96551	0.977232	-0.0460073	-0.0280962	No change
-2.78543	-6.04051	-2.69403	-3.029	-2.65064	-6.04759	LPE(18:1)	LPE	0.966331	0.977524	-0.0449103	-0.0690877	No change
-1.94909	-1.07766	-0.215862	-2.17058	-0.611308	-0.556702	PC(17:1/18:2)	PC	0.967063	0.977726	-0.0439331	-0.0319923	No change
1.42991	1.01278	1.28917	1.33615	1.15864	1.22164	PI(18:0/18:2)	PI	0.971045	0.981211	-0.0386181	-0.00513935	No change
-2.49918	-1.13058	-0.492193	-4.04623	0.114373	-0.347685	PI(18:0/18:1)	PI	0.972718	0.98236	-0.0363858	-0.0525268	No change
-2.0756	-1.80562	-2.07716	-1.95393	-1.70068	-2.28573	TG(16:1/16:1/19:3)	TG	0.976512	0.985648	0.0313238	0.00601228	No change
-5.77531	-4.35703	-5.41	-4.75318	-3.16862	-7.51136	PC(28:2/18:0)	PC	0.979955	0.988028	0.0267307	0.0357682	No change
-1.4136	-2.02378	-1.46245	-1.33351	-1.80131	-1.74484	LPE(16:0p)	LPE	0.979447	0.988028	0.027408	0.00671673	No change
0.322102	0.23089	1.61401	0.166616	0.931094	1.11084	PC(18:0/20:3)	PC	0.980486	0.988028	0.0260223	0.0138496	No change
2.7041	2.94342	2.80447	3.54018	3.36207	1.59106	PC(33:0)	PC	0.9835	0.990521	0.0220018	0.0137733	No change
3.42636	3.90689	3.68495	3.48971	3.58808	3.95242	TG(16:1/18:1/18:2)	TG	0.984812	0.991298	0.0202519	0.00400384	No change
-3.61331	-3.78731	-5.27393	-6.03295	-3.18019	-3.51674	PE(26:5/18:1)	PE	0.986739	0.992693	-0.0176824	-0.0184425	No change
3.16655	3.52236	3.45097	3.53113	2.79203	3.83073	DG(32:2p)	DG	0.989294	0.994173	0.0142754	0.00467141	No change
-0.194504	1.73001	1.57867	1.32677	1.18288	0.575329	PE(16:0p/20:3)	PE	0.988929	0.994173	-0.0147614	-0.00973288	No change
-0.496737	-0.257496	0.592911	0.12994	0.0145235	-0.295338	PC(16:1p/16:1)	PC	0.992626	0.996975	0.00983263	0.0034825	No change
-1.39069	-0.842459	0.943361	0.765142	0.604178	-2.62694	PE(38:6e)	PE	0.993862	0.99767	0.00818415	0.0107247	No change
0.908333	0.793417	1.02438	1.0256	1.23423	0.471519	TG(16:0/14:0/16:0)	TG	0.994496	0.99776	0.00733921	0.00174046	No change
-1.44864	-1.7697	-0.900568	-1.48163	-1.99018	-0.642385	DG(28:1p)	DG	0.997481	0.998025	0.00335929	0.00157134	No change
0.293047	-1.62362	0.382275	-0.175901	0.138291	-0.921034	PC(26:6/20:4)	PC	0.996437	0.998025	-0.00475018	-0.00344753	No change
-2.71547	-1.63435	-2.55778	-1.95393	-2.24757	-2.69992	PE(18:0p/22:1)	PE	0.996149	0.998025	0.00513523	0.00205898	No change
2.46611	2.34941	-2.78929	2.5758	2.68907	-3.20867	SM(d44:3)	SM	0.997126	0.998025	0.00383253	0.00998974	No change
-0.36257	-2.66482	-2.94513	-2.85765	-1.97145	-1.15754	TG(25:3/16:0/18:1)	TG	0.996299	0.998025	-0.00493462	-0.00470829	No change
-0.683107	-0.4473	0.446405	-2.53915	0.76645	1.09376	PC(18:1/22:5)	PC	0.998953	0.998953	0.00139561	0.00168896	No change

## Sheet: TCF4
NC_1	NC_2	NC_3	siTCF4_1	siTCF4_2	siTCF4_3	LipidMolec	Class	Students T-test p-value siTCF4vsNC	Students T-test q-value siTCF4vsNC	Students T-test Test statistic siTCF4vsNC	log2(siTCF4vsNC Ratio)	Type
1.2021	1.23885	1.10341	-5.75122	-5.82203	-5.57453	DG(38:4p)	DG	1.32e-07	0.000146272	82.1402	-6.89738	Down-regulated
7.04657	6.98364	6.89026	3.03635	2.91944	2.96778	PC(17:4/18:0)	PC	2.42e-07	0.000146272	70.5571	-3.99896	Down-regulated
7.04657	6.98364	6.89026	3.03635	2.91944	2.96778	PE(18:0/20:4)	PE	2.42e-07	0.000146272	70.5571	-3.99896	Down-regulated
3.17629	3.28936	3.08603	-2.11257	-1.92479	-1.84107	PC(30:3)	PC	8.39e-07	0.000304065	51.6852	-5.14337	Down-regulated
1.94119	1.78616	1.47459	-5.62039	-5.85117	-5.78855	PC(16:0e/16:0)	PC	1.06e-06	0.000304065	48.7681	-7.48735	Down-regulated
1.60483	1.37825	1.19382	-4.8899	-4.88846	-5.07121	PC(16:0e/20:4)	PC	1.17e-06	0.000304065	47.5249	-6.34216	Down-regulated
4.29843	4.11047	3.93887	-4.73012	-4.89603	-5.18422	SM(d16:1/18:0)	SM	7.18e-07	0.000304065	53.7371	-9.05271	Down-regulated
4.57222	4.70176	4.46454	1.28507	1.31752	1.203	PC(36:4p)	PC	1.71e-06	0.00038813	43.2368	-3.31098	Down-regulated
1.62722	1.72527	1.25731	-4.16862	-4.17126	-4.19494	PC(40:3p)	PC	2.32e-06	0.000421951	40.0397	-5.71488	Down-regulated
-0.374366	-0.494633	-0.85403	-6.6531	-6.785	-6.81478	SM(d40:2)	SM	2.22e-06	0.000421951	40.5258	-6.17662	Down-regulated
7.10115	7.37657	7.0723	-0.689966	-0.127147	-0.273769	PC(18:0/16:0)	PC	2.63e-06	0.00043457	38.8073	-7.54697	Down-regulated
5.68135	5.79655	5.38148	0.577187	0.821828	0.738613	DG(36:3p)	DG	4.31e-06	0.000596833	34.3062	-4.90725	Down-regulated
3.12664	3.17107	3.11631	-1.88504	-2.22509	-1.7007	PC(17:4/16:1)	PC	5.12e-06	0.000596833	32.8468	-5.07495	Down-regulated
7.06499	7.12586	6.74554	3.03635	2.91944	2.96778	PE(18:0/18:1)	PE	5.26e-06	0.000596833	32.6276	-4.00427	Down-regulated
4.75945	4.70334	4.69985	3.67378	3.65371	3.58495	PE(18:1/18:2)	PE	5.2e-06	0.000596833	32.7186	-1.0834	Down-regulated
2.34018	2.34303	2.06843	-1.83883	-2.11053	-1.95042	PC(18:1/20:3)	PC	3.97e-06	0.000596833	35.0101	-4.21714	Down-regulated
7.0904	7.12586	6.92733	3.13446	2.91944	3.31651	PE(39:6p)	PE	7.18e-06	0.00074574	30.1822	-3.92439	Down-regulated
0.30291	0.068926	-0.222844	-6.47097	-6.52337	-6.04963	PE(16:0p/16:0)	PE	7.4e-06	0.00074574	29.9562	-6.39766	Down-regulated
0.40271	0.339781	0.35778	-1.4555	-1.26744	-1.31705	PC(30:3)	PC	8.54e-06	0.000775073	28.8934	-1.71342	Down-regulated
-3.52849	-3.78221	-3.86887	0.651629	0.433473	0.810764	SM(d18:0/18:1)	SM	8.27e-06	0.000775073	-29.1283	4.35848	Up-regulated
0.767752	0.802754	0.474593	-4.24138	-4.73117	-4.33622	PC(22:1/13:1)	PC	9.63e-06	0.000832011	28.0383	-5.11796	Down-regulated
1.08217	1.03722	0.524482	-6.31276	-6.09956	-5.7126	Cer(d18:1/16:0)	Cer	1.02e-05	0.000843903	27.6141	-6.92293	Down-regulated
-0.878988	-0.884779	-0.994893	-2.30061	-2.18976	-2.25261	TG(16:1/14:0/14:1)	TG	1.15e-05	0.000868788	26.8208	-1.32811	Down-regulated
2.53886	2.38299	2.14597	-2.42458	-2.84934	-2.42341	PC(18:1/20:2)	PC	1.11e-05	0.000868788	27.0323	-4.92172	Down-regulated
-1.62349	-1.53577	-1.95837	-6.97283	-7.43908	-7.54954	dMePE(18:1/22:4)	dMePE	1.37e-05	0.000991999	25.6773	-5.61461	Down-regulated
2.91543	3.01195	2.5652	-5.0859	-4.39979	-4.22761	LPC(32:0)	LPC	1.5e-05	0.00102443	25.0742	-7.40196	Down-regulated
4.47195	4.19821	4.32703	-3.72432	-4.67798	-3.65001	PC(37:3)	PC	1.64e-05	0.00102443	24.538	-8.34983	Down-regulated
-2.51442	-2.71047	-2.475	-0.362392	-0.34954	-0.187561	PC(24:5/18:1)	PC	1.61e-05	0.00102443	-24.6347	2.2668	Up-regulated
0.638289	0.935534	0.779321	-3.09186	-3.38108	-2.92118	PS(18:0/20:4)	PS	1.63e-05	0.00102443	24.5771	-3.91576	Down-regulated
0.533795	0.528359	-0.249076	-6.67533	-7.09433	-6.62877	GluCer(d18:0/16:0)	GluCer	1.9e-05	0.00109868	23.6283	-7.0705	Down-regulated
-2.90079	-3.16923	-3.05687	0.222571	0.481753	0.651482	PE(18:1/22:4)	PE	1.86e-05	0.00109868	-23.7693	3.49423	Up-regulated
1.44474	1.35272	1.27889	-1.39661	-1.58937	-1.21801	PI(18:0/20:2)	PI	1.95e-05	0.00109868	23.4961	-2.76011	Down-regulated
-0.70107	-0.529823	-0.546941	-2.97696	-2.70433	-2.81809	PS(16:0/16:1)	PS	2e-05	0.00109868	23.3392	-2.24052	Down-regulated
-3.15216	-2.89698	-3.13952	-1.00484	-1.09411	-1.00247	ChE(28:5)	ChE	2.13e-05	0.00113634	-22.969	2.02908	Up-regulated
-0.757972	-0.634457	-0.541528	1.07224	1.1892	1.04103	PE(39:5e)	PE	2.27e-05	0.00117678	-22.6024	1.74548	Up-regulated
-3.26546	-3.45464	-3.26952	-1.02254	-0.777633	-0.700701	PC(18:0/22:3)	PC	2.7e-05	0.00136048	-21.6381	2.49624	Up-regulated
5.38545	5.55554	5.21156	2.9819	3.13507	3.05171	PC(32:1e)	PC	2.81e-05	0.00138024	21.4114	-2.32796	Down-regulated
1.61926	1.51115	1.01249	-3.21264	-2.87156	-3.05646	PE(16:0p/20:5)	PE	3.06e-05	0.00142561	20.958	-4.42786	Down-regulated
1.97899	1.93338	1.73093	0.125449	0.0992175	-0.00541485	PI(16:0/20:3)	PI	3.04e-05	0.00142561	21.0051	-1.80802	Down-regulated
-0.374366	-0.377819	-0.33076	0.476813	0.454097	0.362391	PC(26:0/15:2)	PC	3.17e-05	0.00143713	-20.7826	0.792082	No change
1.51676	2.18922	1.57769	-6.86159	-6.69505	-7.96091	DG(16:0/16:0)	DG	3.85e-05	0.00153879	19.789	-8.93374	Down-regulated
3.8958	4.01195	3.83345	-6.30234	-4.74478	-6.01501	PE(18:1p/22:6)	PE	3.73e-05	0.00153879	19.9445	-9.60111	Down-regulated
1.64301	1.47462	1.30166	-0.587604	-0.656115	-0.734535	PI(16:0/20:4)	PI	3.78e-05	0.00153879	19.8753	-2.13251	Down-regulated
-2.93788	-3.27274	-3.90734	2.68064	2.40679	2.7622	PI(18:0/18:1)	PI	3.91e-05	0.00153879	-19.7062	5.9892	Up-regulated
2.80751	2.81566	2.52706	-1.21264	-0.668221	-0.87841	dMePE(16:1/18:3)	dMePE	3.93e-05	0.00153879	19.6848	-3.6365	Down-regulated
-0.0410439	-0.221016	-0.467797	-5.70704	-6.53515	-5.79017	dMePE(18:1/20:2)	dMePE	3.82e-05	0.00153879	19.8273	-5.7675	Down-regulated
1.39341	1.19821	1.02349	-3.13743	-2.61883	-2.61538	dMePE(20:3/18:2)	dMePE	3.98e-05	0.00153879	19.614	-3.99558	Down-regulated
1.97899	1.36554	1.23856	-4.80168	-4.51752	-4.08113	PE(40:5p)	PE	4.22e-05	0.00159647	19.3299	-5.99447	Down-regulated
1.70146	1.58154	1.25264	4.81752	4.68972	4.48611	PE(18:0/20:5)	PE	4.45e-05	0.0016342	-19.0762	3.15257	Up-regulated
-0.4065	-0.615431	-0.568801	-4.99782	-4.39442	-4.37839	PG(18:1/20:3)	PG	4.5e-05	0.0016342	19.0194	-4.05997	Down-regulated
-0.342935	-1.05376	-0.887977	-7.95097	-6.97083	-7.75007	PC(18:2p/22:3)	PC	5.06e-05	0.00180142	18.465	-6.79573	Down-regulated
0.560635	0.333267	0.139243	-2.38511	-2.6521	-2.32292	PC(16:0e/20:3)	PC	6e-05	0.00209545	17.6863	-2.79776	Down-regulated
0.0422576	-0.119245	-0.504191	-4.25805	-4.6079	-4.02741	PE(16:0e/20:4)	PE	6.2e-05	0.00212446	17.5403	-4.10406	Down-regulated
-5.12196	-5.23276	-4.80521	-1.81088	-1.59706	-1.28089	PI(16:0/18:2)	PI	6.36e-05	0.00213879	-17.428	3.49037	Up-regulated
3.91867	4.07431	3.82037	2.08882	2.20034	2.32534	DG(34:3p)	DG	6.68e-05	0.00214219	17.2164	-1.73295	Down-regulated
-2.02101	-1.88478	-1.51476	1.24123	1.13217	1.45964	PE(37:4)	PE	6.7e-05	0.00214219	-17.2044	3.08453	Up-regulated
-1.44603	-1.30489	-1.97724	-6.71623	-6.72712	-6.11536	dMePE(20:1/18:1)	dMePE	6.73e-05	0.00214219	17.1846	-4.94351	Down-regulated
1.61287	1.51115	1.01249	-3.06227	-2.70766	-3.33326	PE(16:0p/18:2)	PE	6.99e-05	0.00218616	17.0215	-4.41323	Down-regulated
3.66791	3.37509	3.65044	1.18257	1.46337	1.16418	DG(38:5p)	DG	7.14e-05	0.00219495	16.9309	-2.29444	Down-regulated
4.36894	4.41611	4.40445	1.04275	1.276	1.66822	LPC(34:1)	LPC	7.43e-05	0.00221069	16.7584	-3.06751	Down-regulated
4.36894	4.41611	4.40445	1.04275	1.276	1.66822	PC(16:0p/18:0)	PC	7.43e-05	0.00221069	16.7584	-3.06751	Down-regulated
-0.514415	-0.98703	-1.20134	-7.81642	-7.07014	-6.73434	PC(16:0/21:3)	PC	7.62e-05	0.00223116	16.6507	-6.30604	Down-regulated
1.15444	0.461245	0.172565	-4.39892	-4.63299	-4.3303	PEt(46:6)	PEt	7.83e-05	0.00225703	16.5352	-5.05015	Down-regulated
-6.73625	-6.76757	-6.45166	-2.21875	-2.86411	-2.90789	dMePE(18:0/22:4)	dMePE	8.25e-05	0.00234026	-16.3191	3.98824	Up-regulated
-0.817211	-0.0970839	-1.45248	-9.6664	-9.65441	-10.9162	DG(18:1/22:3)	DG	8.48e-05	0.00236723	16.2081	-9.29008	Down-regulated
-1.57594	-1.44341	-1.47294	-2.99782	-3.0865	-3.31559	DG(28:0e)	DG	9.13e-05	0.00247307	15.9071	-1.63588	Down-regulated
0.759087	0.674648	0.547525	-0.54861	-0.482177	-0.41947	PI(18:1/14:1)	PI	9.13e-05	0.00247307	15.9071	-1.14384	Down-regulated
-3.1697	-2.65244	-2.59548	-6.18926	-5.92672	-5.89821	PE(16:1/16:2)	PE	9.81e-05	0.002528	15.6194	-3.19886	Down-regulated
-3.1697	-2.65244	-2.59548	-6.18607	-5.92517	-5.89821	PE(33:6e)	PE	9.76e-05	0.002528	15.6407	-3.19728	Down-regulated
-0.757972	-1.05376	-1.34483	-5.09037	-5.52337	-4.83477	PC(26:5/18:1)	PC	9.89e-05	0.002528	15.5881	-4.09731	Down-regulated
-8.96703	-7.96921	-7.24608	-0.20252	-0.339826	-0.167616	PE(16:0p/20:3)	PE	9.87e-05	0.002528	-15.5964	7.82412	Up-regulated
0.961476	0.732718	0.690099	-1.04046	-1.29221	-1.00837	PE(16:0p/20:3)	PE	0.000101042	0.00254711	15.5033	-1.90844	Down-regulated
0.290938	0.616827	0.631396	-1.86255	-1.62039	-1.56407	GluCer(d18:0/22:0)	GluCer	0.000107934	0.00261526	15.2461	-2.19539	Down-regulated
-7.60637	-6.20671	-6.85376	-0.379398	-0.207318	-0.672319	DG(35:1e)	DG	0.000110238	0.00261526	-15.1647	6.46927	Up-regulated
3.53464	3.9732	3.7027	6.02293	5.94284	5.80278	PC(18:1/20:2)	PC	0.000106904	0.00261526	-15.2833	2.18601	Up-regulated
1.40456	1.16742	0.575196	-4.85143	-4.55299	-3.95269	PC(18:1/22:3)	PC	0.000108685	0.00261526	15.2194	-5.50143	Down-regulated
0.829752	0.659107	-0.0135087	-6.6487	-5.44352	-6.13381	dMePE(18:0/16:0)	dMePE	0.000110951	0.00261526	15.1399	-6.56713	Down-regulated
-4.90519	-4.36717	-4.3021	-1.18248	-0.692744	-0.841074	PC(16:1/19:4)	PC	0.000112468	0.00261704	-15.0879	3.61939	Up-regulated
-3.09239	-3.12551	-3.46472	-1.4555	-1.36917	-1.36925	PI(17:0/20:4)	PI	0.000116696	0.00268106	-14.9472	1.82957	Up-regulated
3.39248	3.11047	2.93887	-3.82634	-5.26621	-3.78936	PC(18:0/16:0)	PC	0.000122398	0.00270919	14.7674	-7.44124	Down-regulated
1.55564	1.36075	0.794381	-3.06593	-3.75164	-3.20304	PC(20:1/18:1)	PC	0.000122258	0.00270919	14.7717	-4.57713	Down-regulated
0.439329	0.192824	-0.036168	-1.97696	-2.21322	-2.05646	SM(d16:0/16:0)	SM	0.000120498	0.00270919	14.8261	-2.28088	Down-regulated
-1.5818	-1.55982	-1.71958	-2.5069	-2.56351	-2.44565	PE(16:2/20:4)	PE	0.000126904	0.00274202	14.6325	-0.884954	No change
-1.7268	-1.74039	-1.96705	-4.91614	-4.46588	-4.35414	PG(16:1/18:2)	PG	0.000125559	0.00274202	14.6721	-2.76731	Down-regulated
6.34381	6.25531	6.21656	7.28428	7.50833	7.35041	PC(18:1/22:6)	PC	0.000130844	0.00276466	-14.5193	1.10911	Up-regulated
-2.82936	-2.86967	-2.89625	-0.733036	-0.234063	-0.681717	SM(d40:2)	SM	0.000131418	0.00276466	-14.5032	2.31549	Up-regulated
-3.81548	-4.30083	-3.22718	1.26332	0.892219	1.38282	PI(18:0/22:5)	PI	0.000134044	0.00276466	-14.4305	4.96062	Up-regulated
-2.75466	-2.8282	-2.81302	-0.385112	0.127507	0.238314	SM(d41:2)	SM	0.000133595	0.00276466	-14.4428	2.79219	Up-regulated
1.39341	1.22132	0.942741	-3.58103	-2.92479	-2.69498	PE(18:1/22:4)	PE	0.000136681	0.00278737	14.3593	-4.25276	Down-regulated
0.446543	0.333267	0.139243	-2.3534	-2.83835	-2.28089	PC(18:1p/18:1)	PC	0.000141859	0.00286082	14.2243	-2.79723	Down-regulated
-0.7171	-0.923254	-0.498935	-2.5295	-2.69936	-2.55713	LPC(16:0e)	LPC	0.000146143	0.00291483	14.1171	-1.88223	Down-regulated
0.963991	1.21425	0.844861	2.63902	2.65371	2.54269	PE(18:0p/22:5)	PE	0.000149479	0.0029386	-14.0363	1.6041	Up-regulated
-2.13053	-2.13091	-2.26594	-0.854597	-1.00953	-0.724787	TG(26:1/18:0/22:6)	TG	0.000151432	0.0029386	-13.9901	1.31282	Up-regulated
-0.00124328	-0.250065	-0.240279	1.25966	1.47259	1.51211	PI(18:0/18:2)	PI	0.000152192	0.0029386	-13.9723	1.57865	Up-regulated
4.8809	5.10808	4.912	6.40559	6.5953	6.33046	PC(18:1/22:5)	PC	0.000154762	0.00295677	-13.9129	1.47679	Up-regulated
1.42479	1.52551	1.28042	-5.33029	-4.62668	-3.81809	DG(30:0e)	DG	0.000171235	0.00305421	13.5595	-6.00193	Down-regulated
4.67368	4.8273	4.74207	3.60339	3.81822	3.7115	PC(16:1/14:1)	PC	0.000169816	0.00305421	13.5882	-1.03665	Down-regulated
2.66791	3.31438	2.79117	-1.14322	-1.84934	-2.05646	PC(38:3e)	PC	0.00017189	0.00305421	13.5463	-4.60749	Down-regulated
1.13224	1.2107	0.853105	2.63902	2.65371	2.54269	PE(38:3e)	PE	0.000170708	0.00305421	-13.5701	1.54646	Up-regulated
1.54895	1.0472	2.04163	-3.70704	-4.24671	-3.31852	PS(39:6e)	PS	0.000175365	0.00305421	13.4775	-5.30335	Down-regulated
1.399	1.85598	1.36356	-5.09486	-5.95968	-4.35414	SM(d41:2)	SM	0.000168461	0.00305421	13.616	-6.67574	Down-regulated
-3.96826	-3.89392	-4.23765	-2.63175	-2.62826	-2.6226	TG(29:2/16:0/16:1)	TG	0.000176341	0.00305421	-13.4585	1.40574	Up-regulated
1.46974	1.04521	0.80079	-3.55504	-4.09084	-3.11637	PC(18:1/22:4)	PC	0.000165153	0.00305421	13.6848	-4.69267	Down-regulated
0.446543	0.375088	0.201907	-2.82945	-2.99218	-3.64632	PI(18:0/21:3)	PI	0.00017669	0.00305421	13.4517	-3.49716	Down-regulated
-1.21223	-1.18785	-1.99489	-5.12513	-5.09084	-5.03222	dMePE(18:1/22:5)	dMePE	0.000170289	0.00305421	13.5786	-3.61774	Down-regulated
-1.33055	-1.54774	-1.11037	1.15331	1.3479	0.887444	PC(35:0)	PC	0.000180146	0.00308458	-13.3855	2.4591	Up-regulated
0.527005	0.603357	0.597449	-9.88109	-12.6569	-10.1804	DG(40:6p)	DG	0.000199132	0.00323632	13.0481	-11.4821	Down-regulated
-2.59211	-2.61166	-2.65971	-3.51941	-3.68452	-3.45368	LPC(18:0e)	LPC	0.000200928	0.00323632	13.0183	-0.931381	No change
-3.82936	-2.79928	-3.65736	1.48467	1.66983	1.02668	PE(47:7)	PE	0.000203273	0.00323632	-12.9798	4.82239	Up-regulated
-2.02699	-1.85027	-2.38112	-7.36962	-8.44796	-8.8415	PI(18:1/20:3)	PI	0.000193776	0.00323632	13.1391	-6.13357	Down-regulated
0.699951	0.839985	0.80079	-1.11446	-1.26744	-0.809822	TG(16:1/14:1/16:1)	TG	0.000196291	0.00323632	13.096	-1.84415	Down-regulated
-2.8826	-2.8079	-2.62723	-1.74915	-1.66822	-1.63532	TG(29:5/18:1/19:0)	TG	0.000195374	0.00323632	-13.1116	1.08834	Up-regulated
-2.26075	-2.52626	-2.70015	-0.379398	-0.525571	-0.167616	PC(26:5/16:0)	PC	0.000203026	0.00323632	-12.9839	2.13819	Up-regulated
-4.50048	-4.77656	-3.5666	0.842179	0.52847	0.976774	PI(18:0/22:3)	PI	0.000201878	0.00323632	-13.0027	5.06369	Up-regulated
-0.145633	0.725273	0.479926	-6.51841	-5.24671	-6.54954	PS(38:5)	PS	0.000209544	0.00327865	12.8797	-6.45808	Down-regulated
2.48734	2.44472	1.93887	-6.94555	-5.11716	-5.18422	dMePE(38:7p)	dMePE	0.000209277	0.00327865	12.8839	-8.03929	Down-regulated
2.23995	1.74994	1.63857	-2.5169	-3.32123	-2.31999	PE(18:1/22:5)	PE	0.000211487	0.00328076	12.8494	-4.59552	Down-regulated
-0.661756	-0.187849	-0.636439	-2.70704	-3.05649	-2.82432	PC(24:5/18:1)	PC	0.000215094	0.00330843	12.7941	-2.36727	Down-regulated
4.01583	3.80981	3.94129	2.61059	2.5916	2.83403	PC(31:0)	PC	0.000225872	0.00344503	12.6355	-1.24357	Down-regulated
-0.134826	-0.123718	-0.472939	1.20176	1.1892	1.25319	PE(18:0p/22:5)	PE	0.000232287	0.00351334	-12.5455	1.45854	Up-regulated
-0.685217	-0.877207	-1.13462	-6.07256	-5.35736	-4.90348	PE(19:1/18:1)	PE	0.000237396	0.00356094	12.476	-4.54545	Down-regulated
2.5304	3.14342	2.70839	0.392496	0.33986	0.53257	PI(39:6p)	PI	0.000241233	0.00358884	12.425	-2.37243	Down-regulated
-6.47408	-7.24674	-8.31534	-0.755062	-0.379085	-0.658335	PE(35:6p)	PE	0.000245593	0.003624	-12.3683	6.7479	Up-regulated
3.26567	3.45975	3.02804	1.701	1.66983	1.58249	SM(d32:0)	SM	0.000248636	0.0036393	12.3295	-1.60005	Down-regulated
-1.48667	-1.48885	-1.57986	-0.479749	-0.656115	-0.392212	TG(26:1/18:1/20:4)	TG	0.00026841	0.00389731	-12.0907	1.0091	Up-regulated
-1.67892	-0.529823	-0.867513	-7.00062	-7.18419	-6.08113	DG(32:1e)	DG	0.000287703	0.00414429	11.8779	-5.72989	Down-regulated
6.10828	6.16076	5.88712	-0.854597	0.317523	0.820782	PC(18:0/20:2)	PC	0.000291744	0.00416941	11.8356	-5.95749	Down-regulated
3.09256	2.97582	3.10772	2.13944	2.01718	2.24701	LPC(16:0)	LPC	0.000296202	0.00420006	11.7897	-0.924155	No change
-1.04104	-0.178511	-1.13462	2.89617	3.00452	3.39125	PC(17:4/20:0)	PC	0.000333321	0.00465368	-11.4385	3.88204	Up-regulated
-6.36499	-8.75331	-7.2688	0.435271	0.539039	0.645857	PE(18:0/16:0)	PE	0.000331935	0.00465368	-11.4507	8.00242	Up-regulated
4.11253	4.14342	4.03259	-0.396608	0.595824	-0.608189	PC(18:1/13:0)	PC	0.000342472	0.00474494	11.3594	-4.2325	Down-regulated
-6.49604	-7.77656	-9.28492	1.28327	1.16666	1.38282	PE(18:0/22:5)	PE	0.000350246	0.00481588	-11.2942	9.13009	Up-regulated
-3.98368	-4.44565	-4.16926	-1.50441	-0.808566	-1.45529	PE(34:3p)	PE	0.000353898	0.00481985	-11.2641	2.94344	Up-regulated
-1.56865	-1.8863	-3.42033	-8.83232	-8.88092	-8.62877	PE(18:1p/21:3)	PE	0.000355846	0.00481985	11.2483	-6.48891	Down-regulated
-3.74148	-4.50978	-4.49789	-0.182483	0.570291	0.994585	PC(17:4/22:5)	PC	0.000386779	0.00518942	-11.0102	4.71051	Up-regulated
-0.981746	-1.43227	-1.57986	-4.3534	-4.74478	-4.01786	PE(18:1/22:2)	PE	0.000388849	0.00518942	10.9951	-3.04073	Down-regulated
0.089104	0.189221	0.162648	0.541491	0.635764	0.609717	TG(17:0/18:1/18:1)	TG	0.000398663	0.00528155	-10.9249	0.448666	No change
0.485585	0.666899	0.44217	-0.227966	-0.204377	-0.224859	DG(40:5p)	DG	0.000410392	0.00539717	10.8438	-0.750619	No change
1.0351	0.700182	0.865382	-0.259103	-0.172412	-0.211185	PI(16:1/18:2)	PI	0.000413337	0.00539717	10.8239	-1.08112	Down-regulated
0.904993	1.40179	1.48789	-5.59474	-3.89983	-4.26103	PC(39:3)	PC	0.000431528	0.00559194	10.7046	-5.85009	Down-regulated
-0.52849	-0.621746	-0.951171	0.86402	1.16666	0.928173	PG(22:5/22:6)	PG	0.000434415	0.00559194	-10.6863	1.68675	Up-regulated
-2.54843	-2.49347	-3.01126	-0.740341	-0.934503	-0.835817	ChE(26:6)	ChE	0.00044053	0.00563072	-10.6479	1.8475	Up-regulated
4.15168	4.304	4.00048	0.0638737	0.632478	1.17724	PC(14:0p/18:0)	PC	0.000450256	0.00571478	10.5883	-3.52752	Down-regulated
0.29893	-0.00342359	-0.340129	-2.953	-2.3626	-2.64265	PG(18:1/22:5)	PG	0.000465491	0.00586712	10.4979	-2.63787	Down-regulated
1.63355	1.76211	1.63857	-4.56538	-4.42696	-2.87733	PE(18:1p/18:1)	PE	0.000485964	0.00608293	10.3822	-5.63463	Down-regulated
-6.68995	-7.62276	-4.32424	3.80189	3.86797	3.71598	PE(18:1p/22:6)	PE	0.000523678	0.00651011	-10.184	10.0076	Up-regulated
0.102866	-0.201969	-0.326098	1.16509	1.2114	1.32534	PE(18:0p/22:4)	PE	0.000538302	0.00664144	-10.1119	1.37567	Up-regulated
0.93351	1.13408	1.06666	-0.862547	-0.343057	-0.559727	PS(16:1/18:1)	PS	0.000541561	0.00664144	10.0961	-1.63319	Down-regulated
-1.21223	-0.706442	-1.17596	0.62913	0.792682	0.925081	PI(18:1/18:1)	PI	0.000594102	0.00723688	-9.8575	1.81384	Up-regulated
5.2503	5.68907	3.49449	-1.71998	-1.88657	-1.7592	PE(38:6e)	PE	0.000603853	0.00730662	9.81609	-6.59987	Down-regulated
-5.37513	-5.0351	-6.72252	-0.661953	-0.464477	-0.0811251	DG(35:0e)	DG	0.000612243	0.00733317	-9.78112	5.3084	Up-regulated
-8.72583	-8.22813	-7.28608	-1.58103	-0.0618066	-1.89471	PI(18:0/18:1)	PI	0.000614128	0.00733317	-9.77335	6.90083	Up-regulated
2.9852	3.18922	2.97709	2.18835	2.20588	2.00488	PEt(42:7)	PEt	0.000632502	0.00750321	9.69908	-0.917468	No change
0.616068	0.963217	0.236982	2.67378	2.6126	2.60682	PE(16:0/20:5)	PE	0.000655685	0.00772771	-9.60911	2.02565	Up-regulated
7.58505	7.53352	7.28956	6.52464	6.60319	6.49265	PC(16:0/20:4)	PC	0.000660009	0.00772849	9.59277	-0.929214	No change
-3.05524	-3.11123	-2.91572	-1.86894	-2.15527	-2.08113	TG(26:1/16:1/17:0)	TG	0.000664843	0.0077352	-9.57465	0.992285	No change
-3.36297	-2.95638	-3.4283	-1.44353	-1.70933	-1.33919	ChE(28:6)	ChE	0.000682441	0.00780325	-9.51006	1.75187	Up-regulated
-8.99177	-8.33031	-7.53183	-1.58103	-0.216178	-2.23867	PC(18:0/24:7)	PC	0.000683591	0.00780325	-9.50591	6.93935	Up-regulated
0.862479	1.38771	1.28347	-2.09936	-2.41604	-3.31267	PE(18:1p/18:2)	PE	0.000675851	0.00780325	9.534	-3.78724	Down-regulated
-0.264278	0.145277	-0.321452	1.29939	1.23325	1.39405	TG(20:3/18:2/22:5)	TG	0.000702166	0.00796519	-9.44007	1.45572	Up-regulated
0.435709	1.45676	0.394956	-2.56538	-2.47153	-2.76518	PE(47:9)	PE	0.000715217	0.00801308	9.39509	-3.36317	Down-regulated
-0.264278	0.145277	-0.321452	1.29939	1.23325	1.40519	PE(52:3)	PE	0.000714023	0.00801308	-9.39916	1.45943	Up-regulated
3.02188	2.92799	3.14177	2.11941	1.98533	2.24701	PC(8:0e/8:0)	PC	0.000727689	0.0081028	9.35305	-0.913298	No change
1.5935	2.18922	1.21955	-5.25638	-3.72442	-5.93371	DG(18:1/20:4)	DG	0.000735838	0.00814357	9.32606	-6.63892	Down-regulated
2.41563	2.61549	2.49449	3.70437	4.01875	4.21255	PC(26:5/18:1)	PC	0.00076208	0.00838288	-9.2416	1.47002	Up-regulated
-1.97981	-1.81078	-2.09919	-0.927763	-0.900783	-0.639898	TG(26:1/16:0/22:4)	TG	0.000781182	0.00854124	-9.18236	1.14045	Up-regulated
-0.0923917	0.0291806	0.380771	-5.42505	-6.34694	-7.8756	PC(41:4)	PC	0.00079701	0.00866211	9.13462	-6.65505	Down-regulated
1.0351	1.27499	0.84072	-0.32897	-0.129935	-0.174234	DG(34:2p)	DG	0.000825123	0.00885387	9.05265	-1.26132	Down-regulated
0.0658706	-0.132707	0.105136	-0.725767	-0.764577	-0.653704	LPC(15:1)	LPC	0.000829288	0.00885387	9.04081	-0.727449	No change
-1.83985	-1.83112	-2.25881	-3.55504	-3.30854	-3.38452	PG(16:1/20:4)	PG	0.000821796	0.00885387	9.06217	-1.43944	Down-regulated
-0.336729	-0.415716	-0.648026	-1.41988	-1.30475	-1.34665	dMePE(16:1/16:2)	dMePE	0.000856363	0.00908946	8.96554	-0.890269	No change
-2.05932	-1.81078	-2.03541	-0.71134	-0.969029	-0.996591	ChE(26:4)	ChE	0.000868971	0.00916323	-8.93149	1.07618	Up-regulated
-0.843364	-0.931074	-1.29844	-3.4507	-4.12159	-3.28662	PC(24:3/18:1)	PC	0.00087341	0.00916323	8.91965	-2.59534	Down-regulated
-1.11345	-0.299818	-1.02479	1.47996	1.87146	1.79221	PC(28:4/20:4)	PC	0.000882147	0.00917504	-8.89656	2.52723	Up-regulated
-2.99146	-2.93421	-2.60674	-1.68997	-1.79523	-1.74928	PE(38:4e)	PE	0.000884645	0.00917504	-8.89	1.09931	Up-regulated
1.66636	1.76211	1.63857	-4.53457	-4.17586	-2.54336	PE(34:0e)	PE	0.000895532	0.00923517	8.86172	-5.44028	Down-regulated
-0.654022	-0.437826	-0.37822	0.703698	1.04834	1.19018	PC(22:6/22:6)	PC	0.0009168	0.00940108	-8.80768	1.47076	Up-regulated
-1.601	-1.64728	-1.9298	-2.63993	-2.63141	-2.72187	PG(16:0/14:1)	PG	0.000922979	0.00941127	8.79227	-0.938378	No change
-0.991462	-0.832584	-1.48328	-6.91878	-5.51169	-7.56059	DG(34:1p)	DG	0.0009425	0.00952896	8.74442	-5.56125	Down-regulated
4.35703	4.31438	4.36536	5.06282	5.37027	5.38423	PC(18:0/22:4)	PC	0.00094502	0.00952896	-8.73833	0.926851	No change
4.81276	4.86165	4.6296	4.00393	4.13507	4.07457	PC(18:1p/18:0)	PC	0.000963703	0.00961055	8.69381	-0.69681	No change
-2.60398	-3.50044	-2.53613	0.73564	0.00324923	0.507979	dMePE(18:0/16:0)	dMePE	0.000959585	0.00961055	-8.70353	3.29581	Up-regulated
-3.91551	-3.39286	-3.44842	-9.37689	-9.38182	-7.64632	PE(16:2/22:6)	PE	0.000969918	0.00961967	8.67924	-5.21608	Down-regulated
2.9539	3.01195	3.17914	4.04965	4.25479	3.92004	PE(18:0/20:1)	PE	0.000978849	0.0096555	-8.6585	1.0265	Up-regulated
0.0374892	1.68747	1.27429	-7.40634	-6.53278	-5.04186	SM(d38:1)	SM	0.000995024	0.009762	8.62152	-7.32675	Down-regulated
1.84893	1.80981	1.6266	-2.97351	-3.32123	-1.6537	LPC(32:1)	LPC	0.00100138	0.00977154	8.6072	-4.41126	Down-regulated
0.330466	0.300253	0.0772563	1.26514	1.02346	1.12429	PI(20:1/20:4)	PI	0.00105688	0.0102034	-8.48672	0.90164	No change
-0.55706	-0.477356	-0.744243	-1.41988	-1.30475	-1.48789	dMePE(16:1/16:2)	dMePE	0.00105134	0.0102034	8.49838	-0.811288	No change
2.48734	2.66819	2.42706	-0.704179	0.265435	-0.809822	SM(d42:4)	SM	0.00109104	0.0104774	8.4164	-2.94372	Down-regulated
0.42844	0.589758	0.411798	-0.740341	-1.30475	-1.23867	PS(18:0/20:3)	PS	0.00109727	0.0104818	8.40386	-1.57125	Down-regulated
0.254412	0.437149	0.016162	-5.73012	-6.33866	-8.4955	PE(16:0p/16:0)	PE	0.00111744	0.0106186	8.36388	-7.09067	Down-regulated
1.90237	2.20714	1.73093	0.746132	0.764438	0.810764	TG(16:1/14:0/16:1)	TG	0.0011274	0.0106574	8.34448	-1.17304	Down-regulated
0.0658706	0.499561	0.125697	-1.73158	-1.7261	-1.21801	Cer(d18:0/22:0)	Cer	0.00119619	0.0107303	8.21595	-1.78894	Down-regulated
-0.934129	-1.03678	-1.31682	-0.172567	-0.121589	-0.0811251	DG(38:4e)	DG	0.00116629	0.0107303	-8.27065	0.970818	No change
0.233713	0.224844	0.544982	1.80503	2.37273	2.44352	LPC(32:0)	LPC	0.00119465	0.0107303	-8.21873	1.87258	Up-regulated
-0.288027	-0.150854	-0.201344	-2.5069	-3.153	-2.17092	LPC(35:4)	LPC	0.00118392	0.0107303	8.23819	-2.39687	Down-regulated
1.27482	1.2902	0.946599	-0.373706	-0.817527	-1.08113	PC(22:5/22:5)	PC	0.00120014	0.0107303	8.20886	-1.92799	Down-regulated
-1.38074	-0.197246	-0.659709	2.14936	2.3529	2.73155	PC(22:6/14:1)	PC	0.00119634	0.0107303	-8.21569	3.15717	Up-regulated
1.55397	1.39867	1.22591	2.22632	2.41638	2.45428	PC(31:2/15:2)	PC	0.00118498	0.0107303	-8.23627	0.972808	No change
-1.05117	-0.789299	-0.958367	-0.119218	-0.0859632	0.132357	PE(56:1)	PE	0.00117202	0.0107303	-8.26004	0.90867	No change
0.738663	1.16742	0.869453	-0.138389	-0.261313	-0.13175	SM(d32:2)	SM	0.00117958	0.0107303	8.24613	-1.10233	Down-regulated
-1.7713	-1.90158	-2.18437	-0.259103	-0.620395	-0.649086	PC(26:5/18:1)	PC	0.00117918	0.0107303	-8.24686	1.44289	Up-regulated
-2.11345	-2.43671	-2.59323	-0.936126	-1.18976	-1.05036	PE(18:1p/16:1)	PE	0.00114625	0.0107303	-8.30831	1.32238	Up-regulated
3.28088	3.81274	3.75037	5.15183	4.95111	5.15596	PE(18:1p/20:4)	PE	0.00124375	0.0110657	-8.13234	1.47164	Up-regulated
-9.13603	-11.2207	-8.06617	-2.07884	-1.95413	-1.85164	SM(d44:6)	SM	0.00126819	0.0112281	-8.09088	7.51278	Up-regulated
-4.07163	-3.78221	-4.68575	-0.473648	-0.0941076	-1.28805	PC(16:1p/21:3)	PC	0.00128402	0.0113131	-8.06456	3.56126	Up-regulated
-0.601003	-0.141752	-0.596599	0.766892	0.892219	0.790516	TG(26:1/16:0/18:1)	TG	0.00130035	0.0114017	-8.03782	1.26299	Up-regulated
-1.38074	-1.0796	-1.51476	0.0469994	0.244062	0.576594	PE(54:4)	PE	0.00130683	0.0114033	-8.02734	1.61425	Up-regulated
3.12101	2.95476	2.7804	2.10928	2.1892	2.15101	PE(38:3e)	PE	0.00136085	0.0118179	7.94228	-0.802226	No change
1.20635	0.894093	1.48789	2.55199	2.53552	2.64961	LPC(34:2)	LPC	0.00139154	0.0119134	-7.89581	1.38293	Up-regulated
1.20635	0.894093	1.48789	2.55199	2.53552	2.64961	PE(37:1p)	PE	0.00139154	0.0119134	-7.89581	1.38293	Up-regulated
-0.264278	-0.0367831	-0.349557	0.807534	0.878411	0.605858	PE(54:0)	PE	0.0013829	0.0119134	-7.90876	0.980807	No change
-3.01109	-2.10768	-0.980172	2.4831	2.6415	2.9142	PE(43:3)	PE	0.0014269	0.0121588	-7.84379	4.71258	Up-regulated
3.42022	3.19821	3.38504	2.61059	2.40197	2.63075	LPC(18:1)	LPC	0.00143621	0.012178	7.83037	-0.786719	No change
-1.24672	-0.609146	-1.07084	0.473658	0.583964	0.668224	PE(52:4)	PE	0.00144258	0.012178	-7.82125	1.55085	Up-regulated
1.73866	2.01704	1.0755	-2.74181	-3.23226	-1.69118	DG(36:0p)	DG	0.00145195	0.0122004	7.80791	-4.16548	Down-regulated
0.384047	0.695112	0.224326	-0.919448	-1.47153	-1.28089	PC(18:2p/22:2)	PC	0.00146415	0.0122463	7.7907	-1.65845	Down-regulated
-3.90079	-3.98866	-3.79487	-3.02968	-2.62039	-2.61718	TG(26:0/17:1/18:1)	TG	0.00153293	0.0127627	-7.69694	1.13902	Up-regulated
0.971512	0.931227	1.20674	1.67378	1.74783	1.74915	PE(18:0p/18:1)	PE	0.00154486	0.0128033	-7.6812	0.687092	No change
1.67099	1.68747	1.14429	-0.0956055	-0.102296	-0.521253	PE(16:1/16:1)	PE	0.00156116	0.0128795	7.65995	-1.74064	Down-regulated
3.17086	3.20714	2.91446	-2.61018	-4.4772	-1.80982	DG(32:0p)	DG	0.00159171	0.0130621	7.62083	-6.06322	Down-regulated
-2.91182	-2.27075	-2.91572	-7.91878	-6.95809	-6.10926	LPC(26:1)	LPC	0.00160487	0.0130621	7.60426	-4.29595	Down-regulated
1.04701	1.50682	1.17092	2.33458	2.33279	2.25319	PC(40:5e)	PC	0.001599	0.0130621	-7.61163	1.06527	Up-regulated
2.62086	2.90621	2.59007	1.45938	1.67782	1.79221	DG(30:0p)	DG	0.00162599	0.0131749	7.57803	-1.06258	Down-regulated
-1.68837	-1.08831	-1.50419	-0.123987	-0.0120992	0.0777036	PE(56:2)	PE	0.00166215	0.013408	-7.53408	1.4075	Up-regulated
-2.05932	-1.99029	-2.07709	-2.53966	-2.77938	-2.57804	LPC(20:1)	LPC	0.0017097	0.0134333	7.47805	-0.590125	No change
6.07957	6.16076	5.82954	5.04965	5.10723	4.79221	PC(32:0e)	PC	0.00170345	0.0134333	7.4853	-1.04026	Down-regulated
4.11253	4.99658	3.69125	0.774599	1.29691	1.26546	PC(34:5)	PC	0.0016843	0.0134333	7.50773	-3.15446	Down-regulated
1.14116	1.74994	0.777156	-2.50441	-2.13273	-3.62804	PE(18:0e/20:2)	PE	0.00170522	0.0134333	7.48325	-3.97781	Down-regulated
-7.01822	-8.63742	-5.10397	0.634787	0.692094	0.942009	PE(35:2p)	PE	0.00170377	0.0134333	-7.48493	7.67617	Up-regulated
-0.749704	-0.634457	-0.936887	-1.46757	-1.66014	-1.54679	PI(16:1/20:4)	PI	0.00167557	0.0134333	7.51806	-0.784485	No change
6.73296	6.78913	6.69985	6.97843	7.02346	7.07544	PC(17:1/16:0)	PC	0.00173379	0.0135639	-7.45039	0.285131	No change
-0.229372	-0.101488	-0.579856	-1.71854	-1.86783	-1.46337	PC(26:5/16:0)	PC	0.00174311	0.0135783	7.43982	-1.37967	Down-regulated
-2.38074	-1.85621	-2.49999	-0.83101	-0.692744	-0.681717	TG(26:6/18:1/20:4)	TG	0.00175803	0.013636	-7.42303	1.51049	Up-regulated
5.11537	5.68907	5.23146	1.99296	0.624229	0.0410348	PE(18:1p/18:1)	PE	0.00179901	0.0138945	7.37783	-4.45922	Down-regulated
-0.0259892	-0.164616	-0.432298	0.906735	1.40679	1.2408	PG(22:6/22:6)	PG	0.0018204	0.0140001	-7.35474	1.39241	Up-regulated
-1.50048	-2.50978	-2.82349	0.535454	0.821828	0.856934	PC(18:0/21:3)	PC	0.00185131	0.0141317	-7.32195	3.01599	Up-regulated
-1.89167	-1.59665	-1.88798	-2.74474	-2.85117	-2.57104	TG(14:0e/18:1/18:1)	TG	0.00186773	0.0141317	7.30481	-0.930218	No change
-1.90262	-1.59665	-1.8743	-2.74474	-2.85117	-2.57104	TG(18:1p/16:0/16:0)	TG	0.00185603	0.0141317	7.31701	-0.931123	No change
-8.96703	-12.5451	-10.0682	-2.91283	-2.78113	-2.63715	dMePE(15:0/16:0)	dMePE	0.00186865	0.0141317	-7.30386	7.74973	Up-regulated
-1.69789	-1.44341	-2.25704	-0.0677715	-0.0485582	0.118887	ChE(26:5)	ChE	0.00189792	0.0142935	-7.27377	1.8003	Up-regulated
0.134474	0.365543	0.14597	1.05546	1.40679	1.09707	PC(44:11)	PC	0.00192012	0.0144009	-7.25134	0.971111	No change
4.99753	5.17791	4.92428	0.662749	0.744788	2.26546	PC(16:0p/18:1)	PC	0.00193746	0.0144203	7.23404	-3.8089	Down-regulated
0.424794	0.542544	0.544982	-4.85143	-4.27113	-6.93911	PC(37:2p)	PC	0.00194925	0.0144203	7.22238	-5.85799	Down-regulated
-0.897134	-0.372486	-0.744243	0.498696	0.454097	0.651482	PE(54:2)	PE	0.00194343	0.0144203	-7.22812	1.20605	Up-regulated
4.50472	4.47832	4.08384	3.37316	3.37519	3.37151	PEt(42:6)	PEt	0.00195448	0.0144203	7.21724	-0.982338	No change
-0.282053	-0.105907	-0.509465	-5.19889	-5.38907	-3.49616	DG(30:1e)	DG	0.0020029	0.0147177	7.17042	-4.39557	Down-regulated
5.61287	5.71278	5.48458	4.41075	4.81278	4.68203	SM(d32:1)	SM	0.00203336	0.0148812	7.14167	-0.968222	No change
-1.11345	-0.274727	-1.33544	-3.14129	-3.32633	-3.49285	PC(44:10)	PC	0.00205151	0.0149538	7.12479	-2.41228	Down-regulated
-2.67109	-2.9952	-4.01726	-0.461525	-0.0941076	-0.0232257	LPC(37:5)	LPC	0.00208458	0.0150737	-7.09452	3.0349	Up-regulated
3.44294	5.81127	5.55733	-0.290929	-1.5219	-1.17092	PC(16:0/18:3)	PC	0.00207641	0.0150737	7.10194	-5.93177	Down-regulated
-3.39872	-0.931074	-2.49999	-7.82634	-7.23707	-8.28834	PC(33:0e)	PC	0.00214901	0.015478	7.0372	-5.50732	Down-regulated
-1.34294	-2.88175	-1.82086	1.701	1.32772	1.09707	PE(17:1/18:1)	PE	0.0022473	0.0159955	-6.95371	3.39045	Up-regulated
-2.60995	-2.25104	-2.57321	-3.43165	-3.37842	-3.67607	TG(16:0e/18:1/22:3)	TG	0.00224594	0.0159955	6.95483	-1.01731	Down-regulated
1.49952	1.71278	1.74207	0.222571	0.56685	0.71732	TG(16:1/16:2/18:2)	TG	0.00224286	0.0159955	6.95738	-1.14921	Down-regulated
-1.74312	-1.22582	0.0524131	2.65302	2.74783	2.80909	PE(18:0/22:5)	PE	0.00228195	0.0160928	-6.92534	3.70882	Up-regulated
-3.23744	-3.04864	-3.05071	-2.4871	-2.562	-2.32146	TG(25:1/16:1/18:1)	TG	0.00228754	0.0160928	-6.92081	0.655411	No change
-1.15652	-1.26481	-1.16759	-2.59951	-2.27359	-2.97332	LPC(16:1)	LPC	0.00228758	0.0160928	6.92079	-1.41917	Down-regulated
3.85572	2.98623	1.88963	6.76124	6.84641	6.91176	PC(30:4/8:0)	PC	0.00232914	0.0162143	-6.88756	3.92928	Up-regulated
2.60483	2.3349	2.28956	1.75395	1.71713	1.70475	PE(16:0/16:1)	PE	0.00234058	0.0162143	6.87854	-0.684484	No change
2.34983	2.28514	2.09474	1.71442	1.70935	1.72267	PS(18:1/18:1)	PS	0.00233296	0.0162143	6.88454	-0.527756	No change
-0.825876	-0.839926	-3.39667	-8.40188	-7.34073	-8.24311	PS(40:5p)	PS	0.00233338	0.0162143	6.88421	-6.30775	Down-regulated
-0.240913	-0.101488	-0.427297	0.706387	0.619256	0.438105	TG(26:5/18:1/18:1)	TG	0.0023633	0.0163094	-6.86079	0.844482	No change
-1.90262	-1.57199	-1.88798	-2.74474	-2.86411	-2.57104	DG(50:2)	DG	0.00239547	0.016376	6.83601	-0.939099	No change
-0.206562	0.378254	0.135869	1.21693	1.35788	1.41625	TG(26:6/16:1/18:2)	TG	0.00239805	0.016376	-6.83405	1.22783	Up-regulated
1.34791	1.15269	0.88963	-0.20252	-0.713504	-0.180881	PE(20:1/18:1)	PE	0.00240001	0.016376	6.83255	-1.49571	Down-regulated
0.577162	0.839985	0.265056	-3.18049	-4.96604	-5.67007	PE(35:1p)	PE	0.00243838	0.0165755	6.80359	-5.16627	Down-regulated
2.9852	3.15269	2.29713	-3.99782	-4.89603	-1.83058	LPC(34:2)	LPC	0.00251743	0.0169857	6.74567	-6.38649	Down-regulated
2.9852	3.15269	2.29713	-3.99782	-4.89603	-1.83058	PE(37:1p)	PE	0.00251743	0.0169857	6.74567	-6.38649	Down-regulated
-0.246719	0.0412198	-0.326098	-2.01721	-1.82203	-1.33919	DG(30:2e)	DG	0.0025472	0.0170425	6.72445	-1.54894	Down-regulated
-1.99537	-2.00838	-2.51052	-1.00484	-0.881862	-1.05646	LPC(38:3)	LPC	0.00256342	0.0170425	-6.71301	1.19037	Up-regulated
-1.99537	-2.00838	-2.51052	-1.00484	-0.881862	-1.05646	PC(18:2p/20:0)	PC	0.00256342	0.0170425	-6.71301	1.19037	Up-regulated
2.19783	1.87852	1.70839	0.86402	0.972388	0.966282	PC(16:1/16:2)	PC	0.00253959	0.0170425	6.72984	-0.994017	No change
-5.54099	-7.13271	-2.609	3.93968	4.1013	3.52493	PE(18:0p/20:4)	PE	0.00258324	0.0170574	-6.69915	8.94954	Up-regulated
-1.02101	-0.449011	-1.19283	0.574246	0.658561	0.657084	PE(54:3)	PE	0.00258446	0.0170574	-6.6983	1.51758	Up-regulated
2.97899	3.35915	2.76955	4.18112	4.29432	4.17886	SM(d42:3)	SM	0.00259694	0.0170777	-6.68964	1.1822	Up-regulated
1.2829	0.525505	0.604791	2.35185	2.4541	2.47029	PC(16:0p/18:0)	PC	0.00263178	0.0172444	-6.66574	1.62101	Up-regulated
-2.12197	-1.50044	-2.45451	-0.207574	-0.127147	0.074915	TG(22:4/18:2/22:6)	TG	0.00266748	0.0174154	-6.64167	1.93904	Up-regulated
-4.76796	-5.35703	-3.12649	0.263317	0.175716	-0.164318	PE(33:2p)	PE	0.00268407	0.0174609	-6.63061	4.50873	Up-regulated
-1.64326	-1.8757	-1.83404	-0.561493	-0.186854	-0.799555	PC(50:10)	PC	0.00272925	0.0176914	-6.60092	1.26836	Up-regulated
0.0798553	-0.088312	-0.2359	-0.792535	-1.09411	-1.12532	TG(16:1/16:1/17:1)	TG	0.00274148	0.0177074	6.59299	-0.922537	No change
4.43163	4.20491	3.91692	3.11941	3.23867	3.03387	PC(16:1/18:2)	PC	0.00277308	0.017848	6.57269	-1.05384	Down-regulated
-4.12196	-3.38425	-4.12325	-2.18248	-2.28598	-1.96183	PE(56:6)	PE	0.00278703	0.0178744	-6.56383	1.73306	Up-regulated
-0.952987	-0.621746	-1.19283	0.109284	0.254788	0.299299	PC(20:5/22:6)	PC	0.00284609	0.0181889	-6.52687	1.14365	Up-regulated
-0.486669	-0.146295	-0.585414	0.432024	0.610932	0.524418	PC(43:3)	PC	0.00287691	0.0183214	-6.50796	0.928584	No change
-0.466205	0.443211	-1.74424	-6.33029	-4.91899	-6.67007	PC(16:1/23:3)	PC	0.00292004	0.0184664	6.48191	-5.38404	Down-regulated
-6.47408	-7.24674	-8.31534	-2.81088	-0.385732	-0.658335	PE(18:0/14:1)	PE	0.00291422	0.0184664	-6.4854	6.06041	Up-regulated
1.83526	1.28346	1.63857	0.435271	0.0083285	-0.0842379	LPC(16:1)	LPC	0.00297503	0.0187489	6.44938	-1.46597	Down-regulated
-3.47845	-3.54774	-1.47294	1.71442	1.3678	1.83403	PI(18:0/22:4)	PI	0.00299407	0.0188036	-6.43829	4.4718	Up-regulated
-2.14998	0.894093	0.597449	-7.63993	-6.54941	-6.46662	DG(38:4e)	DG	0.00304618	0.0190649	6.40836	-6.66584	Down-regulated
-4.66486	-5.83875	-5.30064	-3.0733	-3.1621	-3.01548	TG(26:0/18:1/18:1)	TG	0.00308125	0.0191877	-6.38858	2.18446	Up-regulated
1.86248	1.77418	1.33882	0.514126	0.35987	0.638323	dMePE(16:1/20:3)	dMePE	0.00308694	0.0191877	6.3854	-1.15439	Down-regulated
-4.52284	-4.01501	-3.38112	-0.00924453	-0.808566	1.06932	DG(32:2p)	DG	0.00310769	0.0192507	-6.37385	4.05683	Up-regulated
0.435709	0.273285	0.411798	-0.307109	-0.0805616	-0.346649	LPE(18:1)	LPE	0.00312155	0.0192708	6.36618	-0.618371	No change
1.91543	2.11522	1.78579	2.52939	2.66179	2.70024	PC(48:6)	PC	0.00314792	0.019272	-6.35172	0.691657	No change
4.12101	4.60538	4.23934	3.37739	3.39472	3.40796	TG(16:0/16:1/18:2)	TG	0.00313781	0.019272	6.35725	-0.928556	No change
-1.09239	-0.847305	-0.958367	-0.340025	-0.317407	-0.0595225	TG(26:4/16:0/22:4)	TG	0.0031536	0.019272	-6.34863	0.727037	No change
3.16541	3.75299	2.80185	5.3795	4.95111	5.15596	PE(18:1p/18:1)	PE	0.00318046	0.0193061	-6.33408	1.92211	Up-regulated
-1.50048	-2.25693	-2.47294	-4.16862	-4.63299	-4.02741	PC(16:0e/14:1)	PC	0.0031704	0.0193061	6.33951	-2.19956	Down-regulated
-0.564291	-0.320209	-2.03389	-4.54477	-4.21796	-4.46013	PE(18:0e/22:4)	PE	0.00321993	0.0194806	6.31298	-3.43482	Down-regulated
-0.535579	-0.609146	-0.775674	0.769465	1.5443	1.82577	LPC(38:4)	LPC	0.00336087	0.0202657	-6.24014	2.01998	Up-regulated
-2.33549	-1.68645	-2.56002	-0.648145	-0.282868	-0.388359	PE(56:4)	PE	0.00346773	0.0208408	-6.18737	1.75419	Up-regulated
0.690869	1.25789	0.149322	-3.03327	-3.40789	-1.87302	PC(46:6)	PC	0.0034929	0.0209193	6.17523	-3.47075	Down-regulated
-2.81204	-2.94051	-1.70741	0.0427498	-0.155271	-0.0232257	PC(18:0/22:4)	PC	0.00350384	0.0209193	-6.16999	2.4414	Up-regulated
2.97899	3.49665	3.05509	2.08882	2.20588	1.94506	TG(16:1/16:1/18:2)	TG	0.00352796	0.0209942	6.1585	-1.09699	Down-regulated
-1.17855	-1.16001	-0.607869	0.117388	0.337844	0.250719	PE(50:3)	PE	0.00354092	0.0210025	-6.15237	1.21746	Up-regulated
4.08102	4.08161	3.49449	2.30826	2.57885	2.66359	PC(24:5/18:1)	PC	0.00357309	0.0210557	6.13727	-1.3688	Down-regulated
-0.374366	-0.377819	-0.483281	0.479958	0.166658	0.603926	PE(26:1/18:1)	PE	0.00356439	0.0210557	-6.14133	0.828669	No change
-2.02101	-1.45464	-2.49161	-0.207574	-0.0886735	0.124289	PE(54:5)	PE	0.0035873	0.021071	-6.13065	1.93176	Up-regulated
2.62086	2.98623	2.62057	1.3206	1.67782	1.79221	DG(30:1e)	DG	0.00360517	0.0211077	6.12237	-1.14568	Down-regulated
-2.24207	-2.25496	0.678548	4.607	4.64965	4.86462	PE(17:2/21:1)	PE	0.00363531	0.0212157	-6.10852	5.97992	Up-regulated
1.99138	1.85598	0.768464	-1.01366	-1.53663	-0.846348	PG(18:0/18:1)	PG	0.00370053	0.0215271	6.07903	-2.67082	Down-regulated
-0.897134	-3.54294	-1.68336	2.52939	2.85745	2.80067	PC(24:6/20:4)	PC	0.00380964	0.0220911	-6.03109	4.77032	Up-regulated
1.82145	1.56773	1.33589	0.507973	0.215795	0.632647	PE(18:0e/22:6)	PE	0.00386157	0.02225	6.00887	-1.12289	Down-regulated
1.82145	1.56773	1.33589	0.507973	0.215795	0.632647	PE(18:0p/22:5)	PE	0.00386157	0.02225	6.00887	-1.12289	Down-regulated
1.35559	-1.02837	1.07901	4.96796	4.94284	5.0623	DG(36:3p)	DG	0.00388189	0.0222947	-6.00027	4.52229	Up-regulated
-4.38329	-4.18411	-1.70741	1.7409	1.70153	1.76653	PE(18:0/16:1)	PE	0.0038939	0.0222947	-5.99522	5.16125	Up-regulated
-6.55937	-6.37398	-1.94401	3.93968	4.1013	4.15761	PE(18:0p/18:1)	PE	0.0039367	0.0224689	-5.97736	9.02531	Up-regulated
-1.1241	-1.34611	-1.46267	-2.57318	-2.09956	-2.29525	dMePE(16:2/14:0)	dMePE	0.00396061	0.0225345	5.96748	-1.0117	Down-regulated
-1.93226	-1.81222	-2.0461	-2.98388	-2.60946	-2.64632	TG(18:0e/16:0/16:1)	TG	0.00397564	0.0225494	5.96131	-0.816361	No change
-8.88361	-9.16068	-3.55346	3.58889	3.77788	3.61164	PC(37:6p)	PC	0.00400839	0.0226643	-5.94797	10.8587	Up-regulated
-10.4593	-11.1258	-8.20169	-4.4082	-4.88092	-3.83058	PC(40:5e)	PC	0.00403073	0.0227198	-5.93894	5.55571	Up-regulated
-0.312172	-0.367172	0.139243	1.56539	1.76293	2.63549	PE(20:0p/18:1)	PE	0.00406193	0.0227582	-5.92644	2.16797	Up-regulated
-1.473	-1.43227	-1.53613	-1.89642	-1.99421	-1.77923	LPC(18:0)	LPC	0.00406262	0.0227582	5.92616	-0.409487	No change
-0.282053	-0.0283698	-0.442351	0.67103	0.4854	0.489254	TG(30:6/16:0/16:0)	TG	0.00409316	0.0228587	-5.91404	0.799486	No change
-1.17855	-0.761148	-1.17596	-0.128772	0.0848628	0.332358	PE(56:0)	PE	0.00412944	0.0229906	-5.89978	1.1347	Up-regulated
-3.3731	-3.59665	-3.0881	-1.47975	-1.73456	-0.686439	dMePE(18:1/22:5)	dMePE	0.00414469	0.0230049	-5.89383	2.05237	Up-regulated
-8.50492	-10.8355	-7.30944	-2.86095	-2.79877	-2.78936	PC(14:0p/18:1)	PC	0.0042363	0.0234417	-5.85866	6.06691	Up-regulated
-1.57156	-1.21623	-1.79487	-0.449503	0.0896636	-0.201013	TG(26:1/18:1/18:1)	TG	0.00428068	0.0236153	-5.84195	1.3406	Up-regulated
4.17629	4.86165	4.5125	-0.614198	-4.95018	-3.76518	LPS(37:4)	LPS	0.00432159	0.0237687	5.82674	-7.62667	Down-regulated
1.57057	2.01704	1.63857	0.648836	0.740214	0.952679	DG(32:1p)	DG	0.00436805	0.0238567	5.80967	-0.961484	No change
2.07521	2.16191	1.98649	3.28597	2.86447	2.81745	PC(26:6/18:1)	PC	0.00435521	0.0238567	-5.81437	0.914759	No change
-1.95109	-1.72671	-2.24467	-0.94454	-1.1496	-0.911199	TG(19:1/16:1/22:6)	TG	0.00437702	0.0238567	-5.80641	0.972379	No change
3.57634	4.04471	3.61452	0.532425	1.09684	-0.87841	PC(22:1/20:4)	PC	0.00449418	0.0243911	5.76445	-3.49491	Down-regulated
-7.25232	-6.68064	-6.9332	-4.71854	-2.87904	-3.53993	PE(20:2/22:6)	PE	0.00450195	0.0243911	-5.76172	3.24288	Up-regulated
-3.17855	-2.41462	-3.39277	-1.39661	-1.08867	-1.02622	PE(56:5)	PE	0.00457769	0.0245089	-5.73535	1.82481	Up-regulated
0.246168	0.189221	0.0772563	-0.510643	-1.06181	-0.784288	PC(18:0p/18:1)	PC	0.00456764	0.0245089	5.73882	-0.956461	No change
-2.60398	-2.83993	-3.13299	-3.99083	-3.70433	-3.88599	SM(d16:1/16:1)	SM	0.00455822	0.0245089	5.74208	-1.00142	Down-regulated
-1.71227	-2.03173	-2.48328	-0.697055	-0.853936	-0.568418	SM(d22:1/18:1)	SM	0.00455415	0.0245089	-5.74349	1.36929	Up-regulated
-0.55706	-0.768135	-0.958367	-4.00484	-5.75164	-3.69879	PE(16:0p/16:1)	PE	0.00459148	0.0245104	5.73061	-3.7239	Down-regulated
2.1871	2.18922	1.35488	-5.99502	-2.47153	-5.71877	PG(18:1/18:1)	PG	0.0046841	0.0249315	5.69921	-6.63884	Down-regulated
-3.87899	-2.61417	-3.16926	-0.449503	-0.896028	0.301685	PE(19:1/18:0)	PE	0.00475132	0.0252153	-5.67689	2.87286	Up-regulated
-2.58033	-1.57199	0.0559894	2.8604	3.04216	3.07979	PE(16:0p/22:5)	PE	0.00482009	0.0255057	-5.65445	4.35956	Up-regulated
-1.1241	-0.754196	1.39213	4.18112	4.32008	4.18534	PC(14:0p/18:0)	PC	0.00502985	0.0262377	-5.58837	4.3909	Up-regulated
1.9665	2.3185	2.81246	3.68064	3.92281	3.77514	PC(28:4/18:1)	PC	0.00502355	0.0262377	-5.59031	1.42704	Up-regulated
3.6756	3.92799	3.86691	4.35828	4.30726	4.22831	PC(38:1)	PC	0.0050307	0.0262377	-5.58811	0.47445	No change
1.36323	1.68747	0.805045	2.701	2.79268	2.71821	SM(d40:2)	SM	0.00498784	0.0262377	-5.60133	1.45205	Up-regulated
-1.86107	-2.22967	-1.31682	-0.390848	-0.231067	-0.263149	TG(26:4/16:1/22:4)	TG	0.00501873	0.0262377	-5.59179	1.5075	Up-regulated
0.342116	0.306915	0.205133	-0.312543	-0.225093	-0.0534095	LPE(18:0)	LPE	0.00508975	0.0264696	5.57012	-0.481736	No change
2.1097	2.60876	2.2354	3.16899	3.11461	3.21887	DG(55:2)	DG	0.00513091	0.0266075	-5.55773	0.849537	No change
-2.473	-2.3821	-2.41834	-3.48956	-4.24188	-3.55367	CL(18:1/16:1/18:1/16:1)	CL	0.00525825	0.0271901	5.52015	-1.33723	Down-regulated
1.48734	2.15269	1.6739	2.84218	2.86097	2.89852	PE(50:1)	PE	0.00528827	0.0271904	-5.51146	1.09591	Up-regulated
-1.77633	-0.706442	-1.13462	0.473658	0.496289	0.590325	TG(18:1/20:4/22:6)	TG	0.00527568	0.0271904	-5.51509	1.72589	Up-regulated
-1.9606	-2.10237	-2.22025	-4.68432	-4.82203	-3.54679	PE(18:0e/22:4)	PE	0.00536115	0.0274873	5.49059	-2.25664	Down-regulated
3.62484	4.08888	3.73093	2.81752	3.01718	3.03387	TG(16:1/14:0/18:1)	TG	0.00539212	0.0275682	5.48183	-0.858695	No change
3.22954	2.66171	2.37076	1.25232	1.46337	1.16418	PC(16:0p/16:1)	PC	0.00545584	0.0277928	5.46399	-1.46071	Down-regulated
-1.38074	-0.900047	-1.86076	0.113343	0.101598	0.275213	TG(18:1/22:5/22:5)	TG	0.00548199	0.0277928	-5.45675	1.5439	Up-regulated
2.5304	2.35915	2.07726	0.970765	1.43536	1.3601	SM(d16:0/16:1)	SM	0.00547026	0.0277928	5.45999	-1.06686	Down-regulated
1.91543	0.542544	1.46117	3.55199	3.62092	3.41625	PC(38:4e)	PC	0.00552127	0.0278128	-5.44594	2.22334	Up-regulated
-0.0360085	-0.335693	-0.447406	-3.37144	-6.09607	-5.96091	Cer(d18:1/18:0)	Cer	0.0055393	0.0278128	5.44102	-4.86977	Down-regulated
-2.94542	-4.14721	-3.05071	-1.02254	-1.38907	-1.22486	PC(18:0p/16:0)	PC	0.00553801	0.0278128	-5.44137	2.16895	Up-regulated
0.314783	0.252724	0.0234863	-0.301696	-0.503711	-0.354143	dMePE(16:0e/18:1)	dMePE	0.00554723	0.0278128	5.43886	-0.583515	No change
2.73572	3.20714	2.92916	3.68064	3.92281	3.77514	PC(26:1/18:1)	PC	0.00558322	0.0279161	-5.4291	0.83552	No change
2.88256	3.45226	3.28195	1.67378	2.02972	2.1966	TG(16:0/16:1/16:2)	TG	0.00562233	0.0280344	5.41858	-1.23889	Down-regulated
-2.99537	-6.00046	-2.28572	2.47524	2.52227	2.2408	TG(18:0e/8:0/9:0)	TG	0.00566855	0.0281874	-5.40626	6.17328	Up-regulated
-0.472995	0.531206	0.019828	-1.58103	-1.46448	-1.66298	PC(52:7)	PC	0.0056995	0.0282639	5.39808	-1.59551	Down-regulated
-0.432731	1.19102	0.575196	-2.48956	-4.12603	-4.43448	DG(38:2p)	DG	0.0057601	0.0284866	5.38222	-4.12786	Down-regulated
-0.0923917	-0.164616	-0.15928	-0.870538	-0.612575	-1.06259	LPC(16:0)	LPC	0.00584626	0.0288341	5.36002	-0.709805	No change
1.44474	1.74994	1.63857	0.483097	0.00324923	-0.521253	PE(18:0e/22:5)	PE	0.00589348	0.0289882	5.34802	-1.62272	Down-regulated
1.56396	2.01704	1.5652	0.643233	0.740214	0.949638	DG(32:2e)	DG	0.00595528	0.0291258	5.33249	-0.937702	No change
5.11537	5.25531	5.21156	1.701	-0.317407	-1.72965	PE(16:0p/22:5)	PE	0.00596959	0.0291258	5.32892	-5.30943	Down-regulated
-0.0511681	-0.426729	-0.335437	-0.838831	-1.04592	-0.990738	Cer(d18:1/14:0)	Cer	0.00595884	0.0291258	5.3316	-0.687386	No change
9.92474	9.92054	9.82708	8.92532	9.30161	8.73404	PC(16:1/18:1)	PC	0.00598695	0.0291305	5.32461	-0.903798	No change
-0.943527	-0.660219	-0.788442	-0.128772	-0.356053	-0.13175	TG(19:1/18:1/18:1)	TG	0.00600265	0.0291305	-5.32072	0.591871	No change
-0.145633	0.619507	-0.0669469	1.36041	1.47259	1.52237	PE(52:2)	PE	0.00602951	0.0291828	-5.3141	1.31615	Up-regulated
3.08101	2.87292	2.67971	1.67378	2.06672	1.4381	PC(16:1p/22:5)	PC	0.00604675	0.0291884	5.30986	-1.15168	Down-regulated
-2.15871	-2.06748	-3.04151	-0.886657	-0.680432	-0.617178	ChE(30:6)	ChE	0.00618018	0.0292873	-5.2776	1.69448	Up-regulated
-3.92293	-1.43227	-0.951171	2.79874	2.79636	2.70024	LPC(36:4)	LPC	0.00616254	0.0292873	-5.28182	4.86723	Up-regulated
-1.28205	-0.565891	-1.10238	0.203663	0.136815	0.135037	PE(24:3/18:1)	PE	0.00617279	0.0292873	-5.27937	1.14195	Up-regulated
-4.48942	-3.8577	-4.20305	0.00393143	3.80185	3.71598	PE(38:5e)	PE	0.00613517	0.0292873	-5.28839	6.69065	Up-regulated
1.68783	1.49811	1.2354	0.614888	0.78234	0.455357	PE(16:1/20:4)	PE	0.00609395	0.0292873	5.29835	-0.856251	No change
1.72834	1.87852	1.55259	1.15528	0.892219	1.12429	PI(18:1/18:2)	PI	0.00617997	0.0292873	5.27765	-0.662558	No change
-3.03903	-3.37568	-4.2099	-1.70418	-1.7261	-1.35414	dMePE(18:1/22:4)	dMePE	0.00614612	0.0292873	-5.28576	1.94673	Up-regulated
3.01583	3.11996	3.01891	-3.43639	-2.91706	-0.214592	PC(14:0p/16:0)	PC	0.00632002	0.0298097	5.24469	-5.24092	Down-regulated
3.58454	3.71904	3.67971	3.37316	3.26012	3.40796	PC(44:3p)	PC	0.00632327	0.0298097	5.24394	-0.314012	No change
5.27583	5.05959	4.80982	3.72109	3.99655	3.19018	PC(16:1/16:1)	PC	0.00657068	0.0308958	5.18786	-1.41247	Down-regulated
-3.87899	-3.28071	-3.66676	-2.58366	-2.77066	-2.58331	TG(28:1/18:1/18:1)	TG	0.0066072	0.0309872	-5.17981	0.962943	No change
-2.6494	-2.23353	-1.63644	-0.607504	-0.314233	0.174637	PC(41:4)	PC	0.00664811	0.0310988	-5.17084	1.92409	Up-regulated
0.446543	0.603357	0.560168	1.15528	1.55301	1.76653	PC(42:11)	PC	0.00670415	0.0312101	-5.15868	0.954916	No change
1.47151	1.92258	-0.719581	-3.15294	-3.32633	-3.62804	PE(18:1p/22:3)	PE	0.00675657	0.0312101	5.14741	-4.2606	Down-regulated
0.513331	0.963217	0.565196	1.44657	1.39714	1.61164	PE(52:0)	PE	0.00674229	0.0312101	-5.15046	0.804537	No change
-1.52849	-0.869673	-1.35429	-0.259103	-0.149602	0.0888005	TG(26:1/18:1/18:2)	TG	0.00675285	0.0312101	-5.1482	1.14418	Up-regulated
4.99292	4.68268	4.59622	2.14936	-0.482177	0.0324384	PE(18:0/18:1)	PE	0.00675789	0.0312101	5.14712	-4.19073	Down-regulated
3.30589	3.14342	2.92428	1.91373	1.2865	2.08326	PE(16:0p/22:4)	PE	0.00689323	0.0317543	5.11852	-1.36336	Down-regulated
-1.04104	-2.08831	-1.22718	0.306494	0.087266	0.427218	LPC(36:2)	LPC	0.00692195	0.0318059	-5.11254	1.72584	Up-regulated
-6.55475	-6.52485	-5.91292	0.0213131	-3.14621	-0.492021	PE(20:4/22:6)	PE	0.0069488	0.0318487	-5.10697	5.1252	Up-regulated
-3.21906	-2.9062	-1.83404	-5.18767	-5.04803	-4.63168	PE(16:1/17:0)	PE	0.00697652	0.0318952	5.10125	-2.30269	Down-regulated
-2.12197	-3.81656	-2.92134	-0.414024	-0.25826	0.534599	PC(22:3/20:4)	PC	0.00701459	0.0319886	-5.09344	2.90739	Up-regulated
0.966503	1.53972	1.80717	2.60339	2.79268	2.81327	PC(48:7)	PC	0.00719638	0.0326615	-5.05686	1.29865	Up-regulated
-1.83634	-1.60915	-2.0724	-1.11446	-1.17817	-0.95042	PE(49:1)	PE	0.00719812	0.0326615	-5.05651	0.758279	No change
-0.0309903	-0.083948	-0.0944279	0.399159	0.164384	0.348606	TG(16:0/17:0/18:1)	TG	0.00721944	0.0326765	-5.0523	0.373838	No change
-2.8224	-5.04864	-6.86237	0.892638	0.905892	1.203	SM(d18:0/16:0)	SM	0.00727552	0.0328484	-5.04128	5.91165	Up-regulated
0.410109	0.0999528	0.14597	-0.390848	-0.822028	-0.87841	PS(20:1/18:1)	PS	0.00729558	0.0328572	5.03736	-0.915773	No change
0.450136	0.880755	0.0488292	-1.02254	-1.63616	-2.18422	DG(16:0/20:4)	DG	0.0073509	0.03296	5.02663	-2.07421	Down-regulated
-0.861067	-0.372486	-0.775674	-1.78799	-1.62826	-1.40772	SM(d30:1)	SM	0.00735483	0.03296	5.02588	-0.938248	No change
-1.48667	-4.10414	-1.80781	1.65998	1.55301	1.90638	SM(d38:1)	SM	0.00737288	0.03296	-5.0224	4.17266	Up-regulated
-0.452722	-0.132707	-0.55783	0.281464	0.321611	0.548735	TG(16:0/18:1/24:0)	TG	0.00740978	0.0330436	-5.01532	0.765023	No change
-1.24672	-1.25496	-1.59099	-2.29846	-3.16897	-3.05158	So(d18:1)	So	0.0075148	0.0333481	4.99541	-1.47544	Down-regulated
-2.18745	-2.33777	-2.84733	-0.574489	-1.34306	-0.979103	PC(18:0e/20:4)	PC	0.00750581	0.0333481	-4.9971	1.49197	Up-regulated
2.77206	3.06697	2.93887	3.33892	3.40679	3.34572	PC(18:1/19:5)	PC	0.00764028	0.0338222	-4.97206	0.43784	No change
3.06938	2.44472	2.74207	1.01265	1.74021	1.02668	PS(18:0/16:1)	PS	0.00766647	0.0338556	4.96725	-1.49221	Down-regulated
-8.85836	-7.00046	-5.31091	-2.01898	-1.66014	-2.10622	PC(16:0p/22:6)	PC	0.00769559	0.0339017	-4.96192	5.12813	Up-regulated
1.48734	2.19821	1.66222	2.84218	2.82543	2.8545	TG(18:1/18:1/22:6)	TG	0.00779463	0.0342548	-4.94398	1.05811	Up-regulated
-0.0613648	-0.488851	-0.303016	0.405793	0.32772	0.301685	DG(36:3e)	DG	0.00786499	0.0344132	-4.9314	0.629477	No change
0.489083	0.249268	-1.10238	-2.66473	-2.66498	-2.44086	PC(18:0p/16:1)	PC	0.00788361	0.0344132	4.92809	-2.46885	Down-regulated
0.0658706	-0.169233	-0.412398	-1.59421	-1.50733	-2.4912	PE(16:1/16:1)	PE	0.00788753	0.0344132	4.92739	-1.69232	Down-regulated
0.51676	0.926909	0.351974	1.44657	1.6126	1.41625	TG(24:5/18:1/18:1)	TG	0.00792083	0.0344755	-4.92151	0.893259	No change
1.80751	2.34303	1.80717	2.83605	2.8504	2.92972	DG(55:3)	DG	0.00805565	0.0346124	-4.89798	0.886154	No change
-1.72033	-1.02837	-1.02479	0.0596737	0.587363	-0.0172652	PC(45:5)	PC	0.00802191	0.0346124	-4.90383	1.46775	Up-regulated
-0.264278	-0.128206	-0.504191	-0.953001	-1.03543	-0.80468	PE(26:5/18:1)	PE	0.00803917	0.0346124	4.90083	-0.632146	No change
-0.419555	-0.28471	-0.244672	-0.0449787	0.0159159	0.113463	TG(16:0/16:0/24:1)	TG	0.00800467	0.0346124	-4.90682	0.344446	No change
1.69542	1.79803	1.28956	2.31709	2.43536	2.36582	PC(16:0/22:6)	PC	0.00806669	0.0346124	-4.89608	0.778418	No change
2.82837	2.60876	2.34176	1.8299	1.57885	1.88267	PC(18:0p/16:0)	PC	0.008017	0.0346124	4.90468	-0.829156	No change
-0.817211	-0.0241832	-0.546941	-1.54221	-2.03543	-1.80982	PE(16:0e/20:1)	PE	0.00813766	0.0348015	4.88391	-1.33304	Down-regulated
-2.17633	-2.06576	-0.218518	1.701	1.47259	1.74915	PE(18:0/22:4)	PE	0.0081491	0.0348015	-4.88196	3.12778	Up-regulated
-9.24486	-7.04321	-4.10397	-0.072372	0.850398	1.16418	DG(39:4p)	DG	0.00833323	0.035224	-4.85102	7.44475	Up-regulated
3.49605	3.69702	3.7393	4.05757	4.05142	3.97715	PC(18:1/22:1)	PC	0.00836262	0.035224	-4.84617	0.384589	No change
0.0705474	0.470177	-0.887977	-3.34893	-5.52337	-3.40928	PE(16:0/16:1)	PE	0.0083567	0.035224	4.84714	-3.97811	Down-regulated
0.0705474	0.470177	-0.887977	-3.34893	-5.52337	-3.40928	PE(35:6p)	PE	0.0083567	0.035224	4.84714	-3.97811	Down-regulated
1.30886	1.78616	1.7641	2.56687	2.6333	3.14437	TG(16:1/16:1/19:4)	TG	0.00836449	0.035224	-4.84586	1.16181	Up-regulated
-0.943527	-1.55982	-1.34483	-12.8753	-11.4659	-6.73121	Cer(d18:0/16:0)	Cer	0.0082753	0.035224	4.86067	-9.07475	Down-regulated
2.46086	2.70018	2.12058	-0.807804	-3.78993	-1.46337	DG(35:0)	DG	0.00844398	0.035313	4.83282	-4.44758	Down-regulated
2.51333	3.0472	2.50761	3.51413	3.56814	3.62123	TG(16:1/18:1/22:5)	TG	0.00841174	0.035313	-4.83809	0.878452	No change
0.187102	0.0999528	0.149322	-0.425754	-0.198512	-0.577162	LPC(18:1)	LPC	0.0084248	0.035313	4.83595	-0.545935	No change
1.3246	1.33653	1.99583	0.184502	0.492669	-0.115738	PS(18:0/20:1)	PS	0.00848862	0.035418	4.82556	-1.36518	Down-regulated
-0.766287	-1.42121	-1.2099	-0.172567	-0.25826	-0.0534095	PC(26:1/16:0)	PC	0.0085907	0.0357617	-4.80914	0.971056	No change
3.23995	3.65193	3.33441	-3.47975	0.162107	-2.99191	PC(18:1/21:3)	PC	0.00864353	0.0358993	4.80073	-5.51195	Down-regulated
5.61287	5.95077	5.64155	6.28146	6.24137	6.419	SM(d18:1/24:0)	SM	0.00870016	0.036052	-4.79179	0.578882	No change
-2.68049	-3.05546	-3.98751	-6.08738	-6.18976	-8.01311	PC(19:4/22:6)	PC	0.00875572	0.0361996	4.78309	-3.52226	Down-regulated
-0.161997	-0.596655	-0.298442	-0.91118	-1.12715	-1.08736	LPC(14:0)	LPC	0.00882386	0.0363159	4.7725	-0.68953	No change
-2.72194	-2.01003	-2.27849	-3.36239	-3.63299	-3.31267	LPC(18:0p)	LPC	0.00880785	0.0363159	4.77498	-1.09919	Down-regulated
-2.84689	-2.17294	-2.95261	-1.55504	-1.46448	-1.28805	TG(26:1/16:0/22:3)	TG	0.00888278	0.0364757	-4.76343	1.22162	Up-regulated
-0.77465	-0.0158442	-0.624944	0.676527	0.558217	0.71732	PE(54:1)	PE	0.00904839	0.0369052	-4.73832	1.1225	Up-regulated
-8.25381	-9.64563	-4.92415	-0.961513	-1.06714	-0.841074	PC(18:0/22:5)	PC	0.00901503	0.0369052	-4.74333	6.65129	Up-regulated
1.4573	1.22484	1.06666	1.92532	1.77043	2.0623	PC(18:1/20:2)	PC	0.00904717	0.0369052	-4.7385	0.669749	No change
-4.8086	-6.57101	-0.478103	4.14689	4.87494	5.16418	PE(16:0p/18:1)	PE	0.00910351	0.0370468	-4.73009	8.68124	Up-regulated
-1.14563	-1.22582	-1.2099	-1.90953	-1.59706	-2.06874	LdMePE(16:0)	LdMePE	0.00914226	0.0371212	4.72433	-0.66466	No change
-0.00615852	0.214251	-0.0825871	0.574246	0.427796	0.518274	TG(16:0/18:1/24:1)	TG	0.00923095	0.0373977	-4.71128	0.464937	No change
-1.39356	-1.47736	-0.28934	0.709071	0.720231	0.860176	PE(19:1/20:4)	PE	0.00925588	0.0374152	-4.70764	1.81658	Up-regulated
-0.312172	-0.00755109	-0.344834	0.259659	0.369771	0.501764	PC(12:0/14:0)	PC	0.00952149	0.038239	-4.66955	0.598584	No change
0.891842	1.0048	-0.201344	-1.25387	-1.53663	-1.14469	PE(18:0e/18:1)	PE	0.00952287	0.038239	4.66936	-1.87683	Down-regulated
2.14338	2.21602	2.14597	1.81752	1.4259	1.64021	TG(16:0/14:0/16:1)	TG	0.00949977	0.038239	4.67262	-0.540581	No change
4.9852	5.26604	3.84124	2.59616	2.7554	2.62123	PC(34:2e)	PC	0.00964942	0.0386616	4.65167	-2.0399	Down-regulated
8.13643	8.06727	7.97974	8.31764	8.30565	8.44453	PC(18:1/20:4)	PC	0.00970487	0.0387981	-4.644	0.294792	No change
1.73866	2.01704	1.73093	-5.85396	-6.85707	-2.08113	DG(38:3p)	DG	0.00973768	0.0388437	4.6395	-6.7596	Down-regulated
1.07055	1.32673	0.728694	0.109284	-0.62432	-0.729652	DG(18:0/16:0)	DG	0.00991246	0.0392191	4.61578	-1.45689	Down-regulated
1.86248	2.01704	1.37792	0.703698	0.878411	0.884262	DG(38:5e)	DG	0.00989029	0.0392191	4.61876	-0.930355	No change
1.72538	2.251	0.125697	4.56131	4.44241	4.12091	PC(18:0/24:6)	PC	0.00996143	0.0392191	-4.60923	3.00752	Up-regulated
-1.80004	-2.66804	0.0631133	2.7409	2.22782	2.11074	PC(16:0/22:5)	PC	0.00988046	0.0392191	-4.62009	3.82814	Up-regulated
-2.17191	-3.29678	-1.13462	0.851927	0.68418	0.570669	PE(18:0/20:2)	PE	0.00994798	0.0392191	-4.61103	2.90336	Up-regulated
-6.43538	-5.1856	-1.61354	2.17871	2.12049	2.54269	PS(38:3)	PS	0.0099349	0.0392191	-4.61277	6.69214	Up-regulated
1.41747	1.45075	0.895629	-0.725767	-1.6048	-0.174234	PC(17:1/16:0)	PC	0.00998788	0.0392381	4.60571	-2.08955	Down-regulated
-1.7713	-1.74039	-3.12325	-5.56746	-4.72442	-6.83477	PC(43:9)	PC	0.0102107	0.0400268	4.57647	-3.49723	Down-regulated
-1.92479	-1.05376	-1.71958	-0.385112	-0.399121	-0.161028	PE(49:0)	PE	0.0102938	0.0402656	-4.56576	1.25096	Up-regulated
0.0517505	0.189221	-0.209905	0.812535	0.946157	0.54471	TG(15:1/16:0/16:0)	TG	0.0103663	0.040462	-4.5565	0.757445	No change
-1.473	-1.59665	-1.17596	-0.870538	-0.782012	-0.851642	Cer(d18:1/26:0)	Cer	0.0104538	0.0405197	-4.54543	0.580472	No change
1.8759	2.11522	1.78579	2.33458	2.41638	2.41625	CerG2(d18:1/22:0)	CerG2	0.0104704	0.0405197	-4.54335	0.463428	No change
3.77206	3.82149	3.30467	1.31533	1.7554	2.52237	PC(40:6e)	PC	0.0104703	0.0405197	4.54336	-1.76837	Down-regulated
3.65629	3.62552	3.58389	2.60339	3.08786	2.41073	PE(18:2/20:4)	PE	0.0104268	0.0405197	4.54884	-0.921237	No change
-0.0360085	-0.483091	-0.312203	0.422244	0.307256	0.632647	DG(36:2p)	DG	0.0105708	0.0407505	-4.53082	0.73115	No change
2.75037	3.32673	2.88461	3.77332	3.76293	3.98088	TG(16:0/18:1/22:5)	TG	0.0105749	0.0407505	-4.5303	0.851807	No change
-1.70746	-1.33569	-1.74424	-0.815498	-0.939385	-0.487894	TG(26:1/18:1/22:6)	TG	0.010633	0.0408874	-4.52312	0.848206	No change
-0.888033	-0.274727	-0.731858	0.129462	0.263312	0.332358	DG(38:5e)	DG	0.0106995	0.0410562	-4.51495	0.87325	No change
3.65629	3.62552	3.58389	2.14936	2.97887	2.35437	PE(18:1/18:2)	PE	0.0107836	0.0412916	4.50471	-1.1277	Down-regulated
2.52189	3.08161	2.50107	3.51413	3.56599	3.62123	PE(48:0)	PE	0.0108777	0.0413899	-4.49337	0.865592	No change
-1.90446	-2.38425	-2.46267	-2.98388	-3.06501	-3.18689	TG(15:0/16:0/22:0)	TG	0.010853	0.0413899	4.49633	-0.828133	No change
-4.07163	-4.74314	-1.02479	2.10928	1.5443	2.16418	PS(40:6)	PS	0.0108643	0.0413899	-4.49497	5.21911	Up-regulated
-0.426128	-0.225817	-0.39277	0.129462	0.501702	0.688429	TG(26:1/16:1/18:1)	TG	0.0109204	0.0414654	-4.48826	0.788102	No change
-0.400016	-0.0241832	-0.280295	0.44818	1.12049	1.15101	PC(28:1/18:1)	PC	0.0109849	0.0416232	-4.48059	1.14139	Up-regulated
1.82145	2.45975	1.99583	2.91373	3.1864	2.96402	TG(18:0/18:1/22:6)	TG	0.0111196	0.0419311	-4.46475	0.929042	No change
-0.7171	-0.578117	-0.972867	-0.0769897	-0.289088	-0.0442885	TG(26:2/18:1/18:2)	TG	0.0111354	0.0419311	-4.46289	0.619239	No change
1.59512	1.77418	1.25731	0.847062	0.271787	0.337019	dMePE(16:1/18:2)	dMePE	0.0111191	0.0419311	4.4648	-1.05692	Down-regulated
0.550629	0.41573	0.139243	-0.449503	-0.192672	-0.211185	dMePE(16:0/20:4)	dMePE	0.0112168	0.0421502	4.45345	-0.652987	No change
-0.0767953	0.300253	-0.00231063	0.779715	0.537282	0.738613	PE(43:4e)	PE	0.011268	0.0422549	-4.44756	0.611488	No change
3.21904	1.29356	4.9605	7.79124	7.79911	8.01536	PC(16:0/20:4)	PC	0.0113535	0.042488	-4.43777	4.71087	Up-regulated
3.1097	3.03722	2.59007	2.22632	2.15525	2.17724	PC(16:0/20:4)	PC	0.0114074	0.0426018	4.43165	-0.726058	No change
1.34212	1.86729	1.27583	2.24494	2.41638	2.4381	PC(16:1/21:3)	PC	0.0114432	0.0426477	-4.42761	0.871394	No change
-0.258402	-0.399353	-0.493699	-1.04046	-0.939385	-0.719936	PI(16:0/22:6)	PI	0.0114967	0.0427594	4.42159	-0.516111	No change
-6.31339	-6.65141	-5.02933	-0.936126	-3.37842	-2.3244	PC(35:2p)	PC	0.011807	0.0438008	-4.38734	3.78506	Up-regulated
0.410109	0.849146	-2.00827	-4.50441	-4.57107	-3.8016	PE(18:1p/22:3)	PE	0.011825	0.0438008	4.3854	-4.04269	Down-regulated
-1.29403	-0.304888	0.139243	1.42877	1.74021	2.63549	PE(20:0p/20:4)	PE	0.0121844	0.0446959	-4.34714	2.42138	Up-regulated
-0.459449	-0.768135	-1.00977	-0.0631844	0.0209513	0.280064	PE(43:1)	PE	0.0121898	0.0446959	-4.34658	0.825061	No change
-1.4065	-1.48885	-1.5688	-0.747682	-1.1496	-0.784288	PE(26:1/18:1)	PE	0.0121568	0.0446959	-4.35003	0.594193	No change
0.489083	0.252724	0.0234863	-0.301696	-0.503711	-0.354143	dMePE(18:0p/16:0)	dMePE	0.012132	0.0446959	4.35263	-0.641614	No change
-5.75466	-7.12695	-4.79487	-2.94961	-2.90746	-2.98026	dMePE(26:4/18:1)	dMePE	0.0121396	0.0446959	-4.35183	2.94638	Up-regulated
3.40641	2.44472	1.70839	4.77812	4.56599	4.67053	PE(16:0/18:1)	PE	0.0122217	0.0447225	-4.34325	2.15171	Up-regulated
-5.85609	-5.94367	-1.15928	2.37739	2.54866	2.63549	DG(35:0)	DG	0.0124164	0.0449817	-4.32316	6.84019	Up-regulated
3.30589	3.55029	3.20352	3.78926	4.00452	3.8443	PC(17:1/20:4)	PC	0.0123291	0.0449817	-4.33212	0.526129	No change
-5.23744	-3.37142	-3.26594	-0.0359627	-1.45047	0.0495797	PC(39:6e)	PC	0.012379	0.0449817	-4.32699	3.47932	Up-regulated
-6.36904	-5.60464	-4.07866	-1.91118	-1.24914	-2.66298	PE(43:4e)	PE	0.0123491	0.0449817	-4.33007	3.40968	Up-regulated
-1.89713	-1.51212	-1.91572	-2.48956	-2.99015	-2.53311	TG(16:1/17:1/18:3)	TG	0.0124094	0.0449817	4.32388	-0.89595	No change
-1.93039	-3.33362	-2.36191	-0.784963	-0.795228	-0.644485	PE(52:5)	PE	0.0125535	0.0453877	-4.30925	1.80041	Up-regulated
-6.02779	-6.42607	-2.29844	0.603392	0.692094	0.942009	PE(18:0/16:0)	PE	0.0126913	0.0457039	-4.29544	5.66326	Up-regulated
0.894482	2.02716	1.14429	-0.0956055	-0.102296	-0.521253	PE(33:4p)	PE	0.012688	0.0457039	4.29577	-1.59503	Down-regulated
-2.04509	-1.20671	-1.40255	0.0970406	-0.518247	0.299299	PE(18:0p/22:2)	PE	0.0128386	0.0461429	-4.28088	1.51081	Up-regulated
2.47856	2.43715	2.04163	-0.0586105	-1.66014	-3.25261	SM(d34:0)	SM	0.0130108	0.0466691	4.26413	-3.97623	Down-regulated
-1.01109	-0.754196	-0.887977	-1.54221	-1.24309	-1.33919	PC(28:2)	PC	0.0130937	0.0468738	4.25615	-0.49041	No change
0.130001	0.371914	0.0380222	1.09088	0.634122	0.970787	TG(26:4/16:0/18:1)	TG	0.0131683	0.0470481	-4.24903	0.718617	No change
0.807513	0.798031	0.842792	0.517191	0.106343	0.135037	PE(18:0p/22:3)	PE	0.0133591	0.0476359	4.23103	-0.563255	No change
1.8759	1.76211	1.91938	0.0169872	-0.0832605	-1.77923	LPC(32:1)	LPC	0.0134688	0.0479332	4.22081	-2.46763	Down-regulated
0.489083	0.567732	-1.2535	-2.66473	-2.66498	-2.44086	PC(16:0e/18:2)	PC	0.0135401	0.0480926	4.21423	-2.52463	Down-regulated
3.40641	2.46721	1.63857	4.75395	4.56599	4.67053	PE(35:4e)	PE	0.0136421	0.048266	-4.20489	2.15943	Up-regulated
2.86248	2.90072	1.6739	0.794955	0.666616	0.848797	PI(18:1/20:3)	PI	0.0136325	0.048266	4.20576	-1.70891	Down-regulated
-1.02101	-0.294763	-1.2359	0.507973	0.820386	0.255652	PC(30:3)	PC	0.0136997	0.0482815	-4.19965	1.37856	Up-regulated
-1.96634	-3.3545	-2.54045	-0.919448	-1.02501	-0.644485	TG(16:1/22:5/22:6)	TG	0.0136898	0.0482815	-4.20055	1.75744	Up-regulated
-9.80038	-6.40849	-7.73038	-3.08069	-4.01056	-3.91674	PE(20:3/22:6)	PE	0.0138801	0.0488223	-4.18341	4.31042	Up-regulated
-0.189687	0.137821	-0.834039	-2.36465	-1.42971	-2.06874	PC(48:11)	PC	0.0139298	0.0489024	4.17898	-1.65906	Down-regulated
-4.52284	-3.62682	-1.94401	-0.123987	-0.124366	-0.350391	PE(20:0/20:4)	PE	0.014073	0.0493099	-4.16632	3.16498	Up-regulated
-4.88188	-7.08168	-2.07709	1.4091	1.10871	1.48085	PE(16:0p/22:5)	PE	0.0143849	0.0503057	-4.13928	6.01311	No change
-2.02101	-2.30083	-3.42033	-4.76546	-4.33146	-4.26103	Cer(d18:2/14:0)	Cer	0.0147552	0.0515012	4.10809	-1.87193	No change
0.782078	1.10951	0.699273	1.46892	1.39714	1.74915	TG(18:0/18:0/18:1)	TG	0.0149756	0.0521702	-4.08996	0.674779	No change
3.60483	4.15269	3.74485	3.15429	3.14952	3.18048	TG(16:1/18:1/18:2)	TG	0.015019	0.0522214	4.08643	-0.672691	No change
-3.93039	-7.52106	-6.45492	-1.2963	-1.97403	-1.30975	PI(18:1/22:6)	PI	0.0150592	0.052261	-4.08317	4.44209	No change
0.599984	0.00888835	-0.596599	-5.77503	-4.65853	-2.3984	PI(18:0/18:0)	PI	0.0152047	0.0526651	4.07146	-4.28141	No change
-1.01109	-1.50044	-1.3076	-0.373706	-0.668221	-0.667642	SM(d43:2)	SM	0.0152416	0.0526923	-4.06851	0.703187	No change
-1.18969	-0.523897	-0.965598	-0.040464	-0.175288	0.0665189	TG(18:1/17:1/20:4)	TG	0.0153513	0.0529708	-4.05979	0.843316	No change
8.58505	8.63009	8.45102	6.9361	7.74069	7.71318	PC(16:1/18:2)	PC	0.0153826	0.0529779	4.05732	-1.09206	No change
3.5304	3.8273	3.32703	2.62487	2.04834	1.41625	CerP(d48:5)	CerP	0.0154524	0.0530171	4.05183	-1.53176	No change
-1.99537	-0.789299	-1.13462	0.0596737	0.152961	0.355515	PC(18:1/23:0)	PC	0.0154402	0.0530171	-4.05279	1.49581	No change
0.622452	1.04919	0.532203	1.30649	1.46337	1.47029	PC(40:0)	PC	0.0156506	0.0534948	-4.0364	0.678769	No change
-0.861067	-1.06232	-1.03998	-0.207574	-0.436597	-0.635324	PE(18:1/24:0)	PE	0.0156401	0.0534948	-4.0372	0.561289	No change
-2.28683	-2.33985	-1.61354	-0.587604	-1.20144	-0.411629	PC(16:0p/22:3)	PC	0.0158087	0.0539337	-4.02425	1.34651	No change
-0.493557	-0.454636	0.74429	1.48623	1.65371	1.58249	PE(18:1p/18:1)	PE	0.0159534	0.0543254	-4.01326	1.64211	No change
1.75037	2.26817	1.5652	2.63196	2.85393	2.74037	SM(d18:1/25:1)	SM	0.0160573	0.0545767	-4.00544	0.880843	No change
-4.93188	-3.24129	-2.36382	-0.467575	-0.382405	-0.653704	PC(26:4/16:0)	PC	0.0164955	0.0559614	-3.97313	3.0111	No change
-1.03099	-0.46595	-1.46267	-2.0066	-2.79877	-2.55713	dMePE(32:1e)	dMePE	0.0168535	0.0570693	3.94748	-1.46763	No change
1.1097	1.52551	0.638568	0.141434	-0.0724935	-0.45529	PC(16:1p/24:2)	PC	0.017024	0.0573379	3.93551	-1.22004	No change
0.527005	0.505367	-0.64222	-1.41988	-1.30475	-1.48789	PE(16:2/18:1)	PE	0.0170276	0.0573379	3.93525	-1.53422	No change
2.17629	1.97582	1.04524	-2.34447	-0.688628	-0.280893	PE(18:1/20:3)	PE	0.0170158	0.0573379	3.93608	-2.83711	No change
-1.28205	-0.565891	-0.520074	0.372319	0.164384	0.135037	PC(18:1/21:3)	PC	0.0170905	0.0574432	-3.93087	1.01325	No change
-1.93413	-2.54294	-2.53613	-1.6075	-1.52925	-1.43131	PC(18:1/21:3)	PC	0.0173104	0.0580748	-3.91569	0.815049	No change
-4.56865	-4.9952	-5.97462	-2.30061	-1.47153	-3.45046	LPC(28:1)	LPC	0.0173841	0.0581455	-3.91066	2.77195	No change
-2.53132	-4.05546	-0.602223	1.45459	1.65371	1.44891	PC(18:0/22:5)	PC	0.0173956	0.0581455	-3.90988	3.91541	No change
-2.38842	-1.46595	-2.04917	-0.996069	-0.817527	-0.900186	PE(51:0)	PE	0.0178931	0.0596984	-3.87659	1.06325	No change
0.0937045	-0.114786	0.034402	-0.408195	-1.00953	-0.710287	PC(42:6e)	PC	0.0179613	0.0598162	3.8721	-0.713778	No change
2.56396	3.04222	2.58389	1.99296	1.95276	2.20937	TG(16:1/18:1/18:3)	TG	0.01802	0.0599017	3.86827	-0.678325	No change
2.36894	3.12468	2.86945	2.01482	1.7554	1.88267	PC(40:6e)	PC	0.018202	0.0600909	3.85646	-0.903396	No change
2.66017	2.32673	2.16265	1.701	1.56168	1.05525	CL(22:1/18:0/18:1/20:3)	CL	0.0182094	0.0600909	3.85599	-0.943872	No change
1.29694	0.935534	0.84072	0.226323	0.0824557	0.534599	PC(16:0e/22:5)	PC	0.0181692	0.0600909	3.85858	-0.743271	No change
1.10742	0.346264	0.796521	-0.43758	-0.0618066	-0.134975	PC(16:1/14:1)	PC	0.0181466	0.0600909	3.86004	-0.961524	No change
-1.43273	-1.48885	-2.19453	-3.11067	-4.62039	-5.24981	TG(16:1/16:1/16:2)	TG	0.0182549	0.0601054	3.85306	-2.62159	No change
0.948832	0.231865	1.47459	-0.529503	-0.525571	-0.459326	PE(18:0e/20:4)	PE	0.01828	0.0601054	3.85145	-1.3899	No change
-1.01109	-1.62175	-1.15101	-0.620926	-0.40249	-0.190912	DG(33:0e)	DG	0.0183226	0.0601365	-3.84872	0.856507	No change
2.20848	2.23362	1.77499	2.59616	2.66983	2.80067	PC(15:0/14:0)	PC	0.0184113	0.0602856	-3.84306	0.616528	No change
0.891842	1.3218	0.624189	-3.70133	-3.6079	-0.856956	PE(16:0e/20:4)	PE	0.0184344	0.0602856	3.84159	-3.668	No change
0.732775	0.920405	0.757527	0.432024	0.118138	0.448912	Cer(d18:0/24:0)	Cer	0.0184919	0.0603641	3.83795	-0.470544	No change
4.99292	5.10808	3.73373	6.24725	6.33279	6.33046	PC(38:3)	PC	0.018525	0.0603641	-3.83586	1.69192	No change
-5.06834	-7.82237	-6.41636	-2.91614	-3.7724	-2.92118	PE(21:2/23:5)	PE	0.0186538	0.060675	-3.82776	3.23245	No change
-8.28253	-7.15012	-6.2099	-4.16076	-4.24671	-1.82016	PE(16:0/22:6)	PE	0.0187394	0.0608442	-3.82242	3.80497	No change
-1.01109	-0.173864	1.75313	3.27242	3.33532	3.34282	PE(18:0/20:1)	PE	0.0187759	0.060854	-3.82015	3.12746	No change
3.47856	3.66819	3.28195	0.0638737	1.64558	1.93741	PE(18:1p/22:5)	PE	0.0188621	0.0610244	3.81481	-2.26061	No change
-1.69629	-2.21814	-2.18775	-1.44353	-0.949199	-0.841074	dMePE(17:1/18:1)	dMePE	0.0189455	0.0611851	-3.80967	0.956128	No change
2.66791	4.94411	2.92916	0.498696	0.864472	-0.784288	DG(34:0p)	DG	0.0192435	0.0619599	3.79153	-3.32076	No change
0.450136	0.126566	-1.12649	1.72772	1.55301	1.66822	PC(18:1/22:5)	PC	0.0192536	0.0619599	-3.79092	1.83291	No change
-2.18299	-1.66022	-3.82612	-5.71854	-7.43026	-5.18422	So(d18:0)	So	0.0194508	0.062263	3.77911	-3.55456	No change
-0.549864	-0.578117	-0.834039	-0.296302	0.0508013	-0.174234	PG(20:4/22:6)	PG	0.0194477	0.062263	-3.77929	0.514095	No change
2.07521	2.18018	1.40621	2.98744	2.70153	2.87868	PI(18:1/18:1)	PI	0.0194482	0.062263	-3.77926	0.968688	No change
5.42022	5.75146	5.49284	4.49287	3.83261	4.83403	PC(16:1/16:2)	PC	0.0197588	0.0631376	3.76094	-1.16834	No change
-6.76796	-4.41901	-4.93547	-2.70418	-2.3626	-2.85802	PC(34:4p)	PC	0.0198472	0.0631976	-3.75579	2.73255	No change
-0.355426	-0.761148	-0.972867	-1.75063	-1.80411	-1.28805	PE(17:0/20:4)	PE	0.0198159	0.0631976	3.75761	-0.917782	No change
5.61287	6.11996	5.78983	2.30826	4.29432	1.54269	PC(18:1/22:3)	PC	0.019929	0.0633205	3.75105	-3.12579	No change
-1.77969	-0.900047	-2.45045	-5.89511	-5.03962	-9.15	PE(16:0e/22:3)	PE	0.0199904	0.0633205	3.7475	-4.98485	No change
0.0844863	-0.155428	-0.257928	-0.777429	-0.496497	-0.551088	SM(d16:1/18:1)	SM	0.0199561	0.0633205	3.74948	-0.498715	No change
1.67099	1.68747	1.14429	0.717093	-0.141141	-0.431311	PC(16:1/13:1)	PC	0.0200802	0.0634942	3.74234	-1.4527	No change
-1.4065	-1.14175	-1.18437	-1.58103	-1.5146	-1.62622	PIP(52:3)	PIP	0.0201779	0.0636919	3.73676	-0.329744	No change
-8.05036	-3.98215	-6.48786	2.76689	3.04216	-1.95042	PE(36:2p)	PE	0.0205406	0.0647242	-3.71631	7.45966	No change
0.603215	0.891878	0.834489	-0.581031	-0.102296	0.225802	PC(50:6)	PC	0.0206302	0.0648938	3.71132	-0.929036	No change
0.116497	0.160074	-0.0399808	-2.43877	-1.15527	-1.09362	PG(18:1/18:1)	PG	0.0206883	0.0649642	3.7081	-1.64142	No change
0.506443	0.303589	0.0271331	-0.301696	-0.47862	-0.187561	PE(18:0e/18:1)	PE	0.0208614	0.0652817	3.69858	-0.601681	No change
0.506443	0.303589	0.0271331	-0.301696	-0.47862	-0.187561	PE(20:0p/16:0)	PE	0.0208614	0.0652817	3.69858	-0.601681	No change
-4.10499	-3.96921	-0.847335	0.703698	1.10871	1.17724	SM(d36:0)	SM	0.0209052	0.0653062	-3.69618	3.97039	No change
-6.8224	-7.67223	-7.4323	-5.1282	-1.47153	-3.31559	DG(34:1p)	DG	0.0210455	0.0656314	-3.68855	4.00387	No change
-4.03903	-2.38855	-2.33169	-7.94016	-5.17126	-8.42309	PE(16:0e)	PE	0.0212233	0.0660725	3.67896	-4.25841	No change
-4.26545	-3.88782	-1.91572	-0.886657	-0.604796	-0.415544	PE(20:0p/22:5)	PE	0.0213844	0.0664601	-3.67036	2.72067	No change
2.9665	1.99658	1.20029	3.94822	3.82002	4.06757	PE(16:0/18:1)	PE	0.0214516	0.0665551	-3.66679	1.89081	No change
4.95864	4.69225	4.43395	4.16411	3.721	4.00853	PC(16:0/16:0)	PC	0.0215483	0.0667408	3.66169	-0.7304	No change
-1.51442	-1.57199	-1.90178	-0.197485	-0.984084	-0.841074	PC(26:1/18:1)	PC	0.0216463	0.0669302	-3.65654	0.988516	No change
4.2243	4.3185	4.06622	1.55498	-3.29847	-3.23037	PE(16:0p/22:4)	PE	0.0218821	0.0675442	3.64426	-5.86096	No change
-3.46215	-4.86967	-1.67148	-0.072372	0.0752135	0.126984	PC(16:0p/20:4)	PC	0.0219209	0.0675492	-3.64225	3.37771	No change
0.42844	0.740122	0.503686	0.113343	-0.00184911	0.255652	DG(34:2p)	DG	0.0221612	0.0681527	3.62993	-0.435034	No change
-3.78813	-3.06232	-1.64803	-4.9564	-5.10833	-5.67007	PE(36:0e)	PE	0.0221919	0.0681527	3.62837	-2.41211	No change
1.74599	2.32673	2.09474	1.23006	1.39714	0.749146	GluCer(d18:1/22:0)	GluCer	0.0224428	0.068807	3.61569	-0.93037	No change
-1.70746	-1.00342	-2.80262	-3.74768	-4.7724	-3.75324	LPC(36:2)	LPC	0.0225989	0.0691685	3.6079	-2.25327	No change
-1.05117	-1.20671	-1.44235	-0.634472	0.111074	-0.45529	PE(24:6/20:4)	PE	0.0227082	0.0692697	-3.60247	0.907179	No change
-1.72194	-1.45464	-1.65971	-1.32897	-1.06181	-0.95042	TG(19:1/17:1/21:2)	TG	0.0227065	0.0692697	-3.60255	0.498364	No change
2.13224	2.57465	2.31216	2.8299	2.77043	3.01945	DG(55:1)	DG	0.0230405	0.0699527	-3.58617	0.533575	No change
-1.60696	-0.673275	0.334415	2.28146	2.36285	1.02668	PC(18:1p/18:0)	PC	0.0230419	0.0699527	-3.5861	2.53894	No change
4.50472	4.56426	5.18118	2.3858	3.73256	3.28067	PE(43:7)	PE	0.0230478	0.0699527	3.58581	-1.61704	No change
-1.28205	-0.437826	-0.607869	0.117388	0.115787	0.235821	TG(18:2/20:4/20:4)	TG	0.0232893	0.0704572	-3.57414	0.932248	No change
0.482079	0.390854	0.0737334	-0.535843	-0.429709	-0.0780181	PG(18:1/14:0)	PG	0.0232916	0.0704572	3.57403	-0.663412	No change
3.55564	3.88131	3.27045	2.47524	2.38743	3.01582	PE(18:0/18:1)	PE	0.0233613	0.0705505	3.57069	-0.942976	No change
-3.20543	-2.32124	-5.6149	-0.187465	-0.47153	0.435934	PE(39:1p)	PE	0.0234171	0.0705578	-3.56803	3.6395	No change
-2.35794	-1.54774	-2.21852	-1.25387	-0.817527	-1.05646	TG(17:1/21:3/21:3)	TG	0.0234646	0.0705578	-3.56576	0.998781	No change
1.86248	2.41419	2.04163	2.701	2.88533	2.64021	TG(18:0/18:1/22:5)	TG	0.0234804	0.0705578	-3.56501	0.636082	No change
1.14116	1.74994	0.777156	-2.50441	-0.482177	-3.62804	LPC(37:5)	LPC	0.0236121	0.0708363	3.55877	-3.42763	No change
-0.564291	-0.454636	-0.525407	-0.00484046	-0.231067	0.270348	DG(36:5e)	DG	0.023924	0.0716537	-3.54415	0.526258	No change
1.60483	1.99658	1.33147	3.05757	3.34539	2.33119	PC(18:1/13:1)	PC	0.0240716	0.0719769	-3.53731	1.26709	No change
3.3878	2.7065	3.6054	4.13196	4.25479	4.20778	PC(18:1/24:2)	PC	0.0241611	0.0720916	-3.53319	0.964946	No change
-4.29402	-4.94367	-1.9831	-0.510643	-0.726104	-0.415544	dMePE(20:1p/20:4)	dMePE	0.0241894	0.0720916	-3.53189	3.1895	No change
-3.81548	-5.95129	-2.82612	-0.607504	-1.3366	-0.500315	PC(18:0/20:2)	PC	0.0242755	0.0722295	-3.52795	3.38282	No change
-3.97595	-4.67853	-2.58208	-1.67589	-1.56653	-1.43926	PE(20:0/20:4)	PE	0.02434	0.0723031	-3.525	2.18496	No change
2.54728	2.84457	2.17092	3.71108	3.80733	5.05348	PE(17:0/18:1)	PE	0.02443	0.0724517	-3.52091	1.66971	No change
-8.33698	-8.79106	-2.29297	0.936816	0.821828	0.895365	PC(18:0/22:6)	PC	0.0246096	0.0728654	-3.5128	7.35834	No change
-0.0819737	0.387714	0.0947448	0.620602	0.600879	0.623137	DG(38:6p)	DG	0.0246723	0.0729319	-3.50998	0.481377	No change
-2.27729	-0.494633	1.30316	3.08366	3.06061	3.2408	PE(38:6)	PE	0.0250064	0.0737994	-3.49512	3.61795	No change
9.23247	9.68608	8.51331	7.98537	8.0215	7.65749	PC(18:1/18:2)	PC	0.0252759	0.0744737	3.48331	-1.25583	No change
2.58862	1.83308	4.10987	5.00938	5.29432	5.28971	PC(17:0/18:1)	PC	0.025317	0.0744739	-3.48152	2.35395	No change
-2.91551	-4.89392	-3.63413	-1.39661	-2.12159	-1.36168	dMePE(16:0e/16:0)	dMePE	0.0253913	0.0745715	-3.4783	2.1879	No change
0.693901	0.562174	0.27122	-1.22284	-4.86597	-3.58861	SM(d22:0/20:3)	SM	0.0254449	0.0746083	3.47597	-3.73491	No change
-0.330551	-0.679848	-0.707406	-0.936126	-1.26131	-1.11893	PE(16:0p/22:2)	PE	0.0255618	0.07483	3.47094	-0.532854	No change
4.46753	4.35915	4.14387	2.78609	1.82902	3.42995	PI(18:0/20:3)	PI	0.0258511	0.0755553	3.45858	-1.64183	No change
-6.71035	-4.91858	-6.93774	-3.03686	-0.726104	-3.58155	PE(21:1/23:5)	PE	0.0259917	0.0758439	-3.45264	3.74072	No change
0.178463	-0.11034	-0.227183	0.67103	0.337844	0.440273	PE(18:0p/16:0)	PE	0.0262224	0.0763942	-3.44297	0.536069	No change
2.75764	3.33897	2.78579	3.57425	3.60214	3.68888	TG(18:0/16:0/18:1)	TG	0.0263981	0.0767828	-3.43567	0.660957	No change
2.27076	2.55379	2.34906	0.703698	-0.289088	1.47029	PC(34:5)	PC	0.0269039	0.0779043	3.41498	-1.76291	No change
0.641434	1.16925	0.195439	-0.24345	-1.17241	-0.577162	PC(36:5p)	PC	0.0270841	0.0779043	3.40772	-1.33305	No change
2.44294	2.13408	3.14597	3.63549	3.4999	3.71598	PE(18:1p/20:4)	PE	0.0270734	0.0779043	-3.40815	1.04279	No change
-1.57594	-1.74039	-3.23765	-3.68997	-4.95809	-5.34217	PE(22:1/20:4)	PE	0.0270475	0.0779043	3.40919	-2.47875	No change
-1.98757	-2.40588	-2.12811	-1.80934	-1.58171	-1.41554	SM(d22:1/18:1)	SM	0.0270718	0.0779043	-3.40822	0.571653	No change
-2.00321	-2.33569	-1.54694	-0.978687	-0.701013	-1.28805	dMePE(16:1/22:6)	dMePE	0.0268449	0.0779043	-3.41737	0.972696	No change
-6.17235	-5.13704	-3.46063	-2.22694	-2.27359	-2.17092	dMePE(18:0/22:5)	dMePE	0.0269176	0.0779043	-3.41443	2.69952	No change
1.49605	1.84457	1.13756	0.772034	-0.158114	-0.463371	DG(18:0/18:1)	DG	0.0272013	0.0779942	3.40303	-1.44254	No change
3.77922	4.86165	4.80982	-3.2208	-2.95018	1.98273	PS(18:0/18:1)	PS	0.0271909	0.0779942	3.40345	-5.87964	No change
1.8759	1.76211	1.82823	2.35185	2.67782	3.3106	PC(14:0p/22:1)	PC	0.0277678	0.079493	-3.38069	0.958011	No change
-0.223636	0.04521	-0.0865239	-0.807804	-1.1496	-0.463371	PE(20:0e/16:0)	PE	0.0278484	0.0795982	3.37755	-0.718609	No change
-7.61595	-4.13271	-3.16593	-0.620926	-0.507331	0.0121785	PE(18:0p/18:0)	PE	0.0280749	0.0800882	-3.3688	4.5995	No change
3.00365	3.1665	3.12058	1.42551	2.16097	0.339344	PI(18:0/20:4)	PI	0.0281522	0.0800882	3.36583	-1.78831	No change
-5.11345	-3.25693	-2.83404	-1.43165	-1.20144	-1.45529	PC(19:0/18:1)	PC	0.0281501	0.0800882	-3.36591	2.37201	No change
-4.21906	-2.69176	-9.1004	0.188355	1.97239	2.89458	DG(40:5p)	DG	0.0282863	0.0803436	-3.36071	7.02218	No change
2.40641	2.83884	2.37076	2.98744	3.39956	3.16418	PC(16:0/24:1)	PC	0.0283323	0.0803486	-3.35896	0.645059	No change
0.42844	0.722784	0.490535	0.101132	0.250506	0.255652	DG(34:3e)	DG	0.0285545	0.0807942	3.35054	-0.344823	No change
6.45417	6.28725	6.10772	-0.600841	4.13507	-0.630766	PC(36:4e)	PC	0.0285784	0.0807942	3.34964	-5.31523	No change
1.6016	1.93338	1.60235	0.492476	0.276004	1.2408	DG(28:0e)	DG	0.0289159	0.0811716	3.33702	-1.04268	No change
1.5253	1.49519	1.48789	1.21126	1.03595	1.34861	LPC(18:0)	LPC	0.0289575	0.0811716	3.33547	-0.30419	No change
-6.58268	-6.24362	0.842792	3.93968	4.1013	4.25164	PE(16:0e/20:2)	PE	0.0288186	0.0811716	-3.34064	8.09204	No change
-4.4039	-8.0324	-1.21852	2.10928	1.69367	2.31946	CL(22:2/18:0/18:0/20:3)	CL	0.0289803	0.0811716	-3.33463	6.59241	No change
1.07986	0.937683	0.458472	-0.408195	-2.31107	-3.15775	PC(16:0e/16:1)	PC	0.0289245	0.0811716	3.3367	-2.78434	No change
5.56188	5.42763	5.00742	4.36893	3.51782	4.53764	PC(16:1/18:1)	PC	0.0289675	0.0811716	3.3351	-1.19084	No change
3.91217	4.02968	3.96763	3.68746	3.43536	3.75569	Co(Q10)	Co	0.029068	0.0812919	3.33139	-0.343662	No change
0.0798553	0.564955	-0.48848	-1.66195	-5.38907	-4.10116	DG(30:0p)	DG	0.0293075	0.0818343	3.32259	-3.7695	No change
2.13224	1.90072	1.73093	0.640423	1.32772	1.28971	GM3(d34:1)	GM3	0.0293521	0.0818343	3.32096	-0.835345	No change
-0.306099	-4.10414	-0.335437	-5.20535	-7.75439	-6.32793	PC(42:7p)	PC	0.0294388	0.08195	3.31781	-4.84733	No change
-5.34095	-8.5393	-0.437316	3.02563	2.84331	3.26546	PE(18:0p/20:4)	PE	0.0295569	0.0821527	-3.31352	7.81732	No change
-2.4091	-1.96439	-1.9685	-0.902959	0.998151	-0.521253	PS(18:0/18:0)	PS	0.0301701	0.0837291	-3.2916	1.97198	No change
-5.06014	-2.29476	-4.55783	-1.20252	-1.24309	-1.06874	PC(42:11)	PC	0.0303533	0.0841087	-3.28516	2.79946	No change
-4.11345	-6.02168	-3.12002	-1.50441	-1.89603	-1.31705	SM(d38:1)	SM	0.0305732	0.0845889	-3.27748	2.84588	No change
-3.62803	-2.41901	-3.12973	-1.44353	-1.28598	-2.14469	PE(54:6)	PE	0.0308776	0.0853012	-3.26696	1.43419	No change
5.65239	5.72838	4.76955	6.34755	6.39472	6.42243	PE(41:2)	PE	0.0311692	0.0858453	-3.25699	1.00479	No change
1.00121	0.874041	0.609666	-6.37325	-6.04972	-1.26668	PI(18:0/22:3)	PI	0.0311441	0.0858453	3.25784	-5.39152	No change
1.07986	1.72527	1.50107	1.95954	2.70935	2.74477	PC(26:0/18:1)	PC	0.0312678	0.0859268	-3.25365	1.03582	No change
-5.05198	-4.18411	2.28195	5.36893	5.22782	5.0446	PE(34:2e)	PE	0.0312934	0.0859268	-3.25278	7.53183	No change
1.0351	0.73024	-7.35126	-10.7208	-11.9199	-10.1872	PS(38:6p)	PS	0.0313544	0.0859642	3.25072	-9.08068	No change
-5.08655	-6.28151	-3.66206	-7.33382	-8.11539	-9.80423	PC(33:6)	PC	0.031606	0.0864835	3.24227	-3.40777	No change
-3.87179	-7.44028	0.195439	3.71108	3.7074	3.02668	PE(18:0/18:0)	PE	0.0316398	0.0864835	-3.24114	7.18726	No change
0.421135	1.11522	0.503686	1.29224	1.44476	1.61164	PE(50:2)	PE	0.0316868	0.0864835	-3.23957	0.769534	No change
-3.18745	-1.43227	-5.23765	0.422244	0.367797	0.0804845	PE(20:3/20:3)	PE	0.0317643	0.0865125	-3.23699	3.57597	No change
-1.17855	-6.90373	-0.373404	3.58889	3.96424	3.9883	PE(38:4e)	PE	0.0317928	0.0865125	-3.23605	6.66571	No change
-3.65248	-5.3057	-3.36956	-1.83101	-2.18976	-2.29525	PC(33:1p)	PC	0.0318972	0.0866668	-3.23259	2.00391	No change
0.650833	0.431061	1.31664	1.52483	1.76293	1.89852	PC(18:0/19:3)	PC	0.0320005	0.0866878	-3.22918	0.92925	No change
-1.05117	-1.0796	-4.36956	-6.98388	-10.4093	-5.95725	PE(16:0p/21:3)	PE	0.0319896	0.0866878	3.22954	-5.6167	No change
0.161028	0.434109	1.31664	1.64604	1.80733	1.89852	PE(18:0/20:0)	PE	0.0323709	0.0875608	-3.21706	1.1467	No change
1.46086	1.32344	-0.340129	-1.04951	-1.20144	-0.933481	PE(18:1p/22:5)	PE	0.0325001	0.0877794	3.21287	-1.8762	No change
-5.24858	-10.4204	-1.53613	2.4831	2.43536	2.64021	PE(18:0p/22:6)	PE	0.0327982	0.0884528	-3.20328	8.2546	No change
-2.54556	-5.26402	-1.91572	0.16899	0.175716	-0.164318	PE(32:0)	PE	0.0330579	0.0890209	-3.19501	3.3019	No change
-5.77063	-6.65555	-3.60674	-0.987352	-1.35605	-3.06628	PC(16:1p/18:1)	PC	0.0331329	0.089055	-3.19263	3.54108	No change
2.68325	3.27243	2.97709	3.51028	3.49539	3.77943	TG(16:0/18:1/22:4)	TG	0.0331939	0.089055	-3.1907	0.617437	No change
-3.58033	-3.91238	-4.33169	-2.38282	-3.19676	-3.06136	Cer(d18:1/26:0)	Cer	0.0332177	0.089055	-3.18995	1.06115	No change
-4.35292	-3.74314	-3.64338	-3.23724	-2.20144	-1.90568	DG(40:1e)	DG	0.0335111	0.0897089	-3.18075	1.46503	No change
-6.08322	-5.9062	-3.39667	-0.953001	-1.47862	-2.93685	DG(18:1/22:6)	DG	0.0336316	0.089899	-3.177	3.33921	No change
-0.39356	-0.517998	-3.5666	-5.78708	-4.81483	-4.45368	PC(16:0e/22:4)	PC	0.0337742	0.0901472	3.17258	-3.52581	No change
2.20848	2.602	1.99583	3.00393	4.74783	4.48611	PC(16:1p/18:0)	PC	0.0338788	0.0902936	-3.16935	1.81052	No change
-0.479816	-0.578117	-0.607869	-1.59421	-3.61102	-2.17092	LPC(20:3)	LPC	0.0339455	0.0902962	3.1673	-1.90345	No change
2.77922	2.99658	2.42014	2.05757	0.919438	1.66822	PE(35:5p)	PE	0.0339976	0.0902962	3.1657	-1.18357	No change
-2.65557	-2.96921	-3.3505	-2.17454	-2.44352	-1.85164	dMePE(18:1/22:3)	dMePE	0.034029	0.0902962	-3.16474	0.835191	No change
6.26312	5.42763	6.30373	-0.207574	4.22782	-0.0262164	PC(24:5/16:0)	PC	0.0341982	0.0906127	3.15957	-4.66681	No change
4.55146	6.10211	5.67826	6.85511	6.92407	6.94076	PC(16:0/22:6)	PC	0.0343122	0.0907823	-3.1561	1.4627	No change
-1.95869	-1.29476	-1.80781	-0.936126	-1.16668	-0.911199	DG(40:0e)	DG	0.0345774	0.0912179	-3.14809	0.682421	No change
3.64065	3.90621	3.65634	2.97635	3.34539	3.39405	PC(22:1/20:4)	PC	0.0345502	0.0912179	3.14891	-0.495805	No change
2.72092	2.87852	2.6739	2.94253	3.30209	3.18695	SM(d41:1)	SM	0.0346703	0.0913304	-3.1453	0.386077	No change
-10.7573	-9.84677	-5.01726	-2.90296	-3.13497	-2.77118	Cer(d18:1/24:3)	Cer	0.0348199	0.0915916	-3.14083	5.60408	No change
-0.73331	-1.04524	-1.29844	-1.50441	-1.70933	-1.52125	PE(20:0p/18:1)	PE	0.0349245	0.0917336	3.13772	-0.552665	No change
2.5304	2.79803	2.55259	-2.09561	-2.98005	1.15101	DG(36:4p)	DG	0.0353124	0.0924299	3.12626	-3.93523	No change
-3.25606	-5.4243	-1.15928	0.441739	0.565127	0.719107	DG(40:8p)	DG	0.0353735	0.0924299	-3.12447	3.8552	No change
4.27583	4.47092	4.14597	4.53129	4.67981	4.73817	PC(20:4/20:4)	PC	0.0353933	0.0924299	-3.12389	0.352184	No change
-3.78813	-4.67853	-4.65736	-2.69563	-3.45186	-3.39995	PE(47:1)	PE	0.0353485	0.0924299	-3.1252	1.1922	No change
0.873226	1.52551	1.0344	0.489357	0.125171	0.576594	TG(25:2/15:0/17:1)	TG	0.0357289	0.0931723	3.11413	-0.747337	No change
4.25287	4.53795	3.75862	3.32586	1.2865	1.94506	DG(34:2p)	DG	0.0359293	0.0932929	3.10835	-1.99734	No change
3.26567	3.31438	3.30842	1.86643	-0.64013	1.4381	PC(16:1p/16:0)	PC	0.0358634	0.0932929	3.11024	-2.40802	No change
-4.33302	-4.9062	-2.44034	-1.76546	-1.47153	-1.42341	PC(15:0/14:0)	PC	0.0359206	0.0932929	-3.1086	2.33972	No change
2.05175	2.8952	2.25886	3.03635	3.36532	3.41073	PC(26:1/16:0)	PC	0.0360538	0.0934824	-3.10478	0.868864	No change
2.9539	1.85598	3.5652	4.40041	4.25479	4.39125	DG(36:4e)	DG	0.0362091	0.0937511	-3.10034	1.55712	No change
-1.83809	-1.91858	-3.61581	-4.59686	-4.39979	-6.42057	PC(26:6/22:6)	PC	0.0363295	0.0937952	3.09692	-2.68158	No change
0.867863	1.0048	-0.677411	-1.4555	-1.62826	-1.01429	PE(16:0p/20:0)	PE	0.0362835	0.0937952	3.09823	-1.76443	No change
-0.981746	-1.19725	-0.218518	-1.73741	-1.85855	-1.62622	PC(16:0e/22:4)	PC	0.0364626	0.0940051	3.09315	-0.941559	No change
-0.514415	-0.907741	-0.81432	-1.39661	-1.52925	-1.04429	PE(24:3/18:1)	PE	0.0366364	0.0942217	3.08825	-0.577888	No change
-2.035	-3.59169	-2.40059	-1.07699	-1.3626	-1.16432	PI(18:1/21:3)	PI	0.0366504	0.0942217	-3.08786	1.47446	No change
2.23995	0.536886	2.21156	3.7409	3.15525	3.52237	PC(16:0/22:5)	PC	0.037063	0.0947455	-3.07635	1.81004	No change
1.6939	2.96532	1.05777	0.117388	0.0968352	0.294514	PC(38:6e)	PC	0.0370466	0.0947455	3.07681	-1.73609	No change
-1.91736	-0.768135	-1.54694	-0.443529	-0.362595	-0.263149	TG(18:1/17:1/22:5)	TG	0.0370363	0.0947455	-3.07709	1.05439	No change
-2.1177	-3.34193	0.351974	1.84218	1.31752	1.92198	dMePE(16:0/16:0)	dMePE	0.0369347	0.0947455	-3.07991	3.39645	No change
-1.06136	-0.995203	-1.45248	-2.00484	-1.50733	-1.98491	PC(50:10)	PC	0.0375423	0.0958074	3.06317	-0.662679	No change
-1.11345	-1.13271	-1.42231	-11.3624	-3.83653	-8.76278	PG(16:1/20:3)	PG	0.0375839	0.0958074	3.06203	-6.76441	No change
2.23995	1.64865	1.5652	-1.36239	-10.7788	-9.29756	PS(38:3)	PS	0.0377201	0.0960197	3.05832	-8.96419	No change
0.840744	1.34626	1.29562	1.5639	1.77043	1.73155	SM(d36:2)	SM	0.0378569	0.0962328	-3.05462	0.527751	No change
-4.88622	-4.98215	-5.60583	-3.85777	-4.54702	-4.30684	Cer(d15:0/28:1)	Cer	0.0383617	0.0973798	-3.04108	0.920857	No change
0.0470126	0.171074	-0.402551	-0.516903	-0.644111	-0.667642	TG(16:0/14:0/14:1)	TG	0.0384959	0.097584	3.03751	-0.548064	No change
-2.71871	-2.1291	-3.64338	-1.47975	-1.62826	-1.25261	DG(35:3e)	DG	0.0386821	0.097919	-3.03259	1.37686	No change
1.07986	1.83308	1.44763	1.95954	2.56168	2.40519	PE(47:1)	PE	0.0388872	0.0983012	-3.0272	0.855282	No change
3.55564	3.88131	3.37792	3.06806	3.12634	3.22203	PE(39:6p)	PE	0.0389549	0.0983355	3.02543	-0.466148	No change
-1.44603	0.0412198	0.592534	1.48623	1.65371	1.58249	PE(18:0e/16:0)	PE	0.039133	0.0986479	-3.02079	1.8449	No change
4.2243	3.72838	5.04163	5.74907	5.74307	5.25934	PC(18:0/20:5)	PC	0.0394811	0.0992496	-3.01178	1.25239	No change
1.8759	1.78616	-0.340129	-4.36239	-0.738814	-4.52632	PE(16:0p/22:3)	PE	0.0394323	0.0992496	3.01304	-4.31649	No change
6.1503	6.37905	6.13966	6.42102	6.82183	6.72156	PC(18:1/20:2)	PC	0.0396053	0.0994242	-3.00859	0.431798	No change
-0.991462	-1.64728	-0.520074	0.351855	-0.295333	0.634543	PC(41:5)	PC	0.0398101	0.0995817	-3.00336	1.28329	No change
0.134474	0.720291	0.337356	0.997359	0.836185	0.969288	TG(19:1/16:1/18:1)	TG	0.0398327	0.0995817	-3.00278	0.536903	No change
-0.669534	-0.553768	-0.447406	0.470498	0.0944491	1.44891	PS(18:0/22:5)	PS	0.0397547	0.0995817	-3.00477	1.22819	No change
-2.43009	-5.84819	-1.54694	0.682001	0.773416	0.534599	DG(38:1p)	DG	0.0399974	0.0997663	-2.99859	3.93841	No change
-2.01307	-1.44341	-2.33919	-1.13357	-1.21322	-0.715103	DG(42:2p)	DG	0.0400165	0.0997663	-2.99811	0.911257	No change
-1.21223	-1.21623	-1.52541	-0.747682	-0.924787	-0.256111	TG(19:1/16:0/18:0)	TG	0.0400919	0.0998172	-2.9962	0.675096	No change
-0.151067	-1.46595	0.30166	1.27604	1.17797	1.02668	CerG2(d42:3)	CerG2	0.0404213	0.100492	-2.98791	1.59868	No change
-0.852188	-4.78788	-3.8743	0.733006	-0.0328206	0.657084	PC(43:5)	PC	0.040529	0.100492	-2.98522	3.62388	No change
-0.0410439	-0.0666179	-0.0553292	0.348414	1.30726	1.63075	SM(d43:1)	SM	0.040508	0.100492	-2.98575	1.1498	No change
0.233713	0.674648	0.917413	1.12946	1.276	1.61164	PC(22:4/22:5)	PC	0.04107	0.101694	-2.97182	0.730444	No change
-1.36803	-1.47736	-2.53183	-2.71565	-3.13273	-3.01311	Cer(d18:2/16:0)	Cer	0.041199	0.101875	2.96866	-1.16142	No change
-1.57302	-1.68645	-1.98457	-2.30278	-2.06714	-2.13175	PG(16:0/14:0)	PG	0.0413914	0.102211	2.96396	-0.419209	No change
-1.473	-1.05376	-1.28934	-2.58366	-1.76892	-1.92788	LPI(18:0)	LPI	0.0414584	0.102238	2.96233	-0.821453	No change
-0.17301	0.666899	-0.122443	-1.98909	-0.853936	-0.883823	DG(38:2p)	DG	0.0416841	0.102516	2.95686	-1.3661	No change
-1.62651	-1.11479	-1.69533	-0.838831	-0.999297	-0.922296	PE(47:0)	PE	0.041642	0.102516	-2.95788	0.558736	No change
-3.10078	-3.37568	-2.98751	-2.82013	-2.44352	-2.10622	PEt(16:1/18:1)	PEt	0.0417582	0.102559	-2.95507	0.698037	No change
1.21271	0.148991	1.93887	2.7409	2.49539	2.72267	PC(18:0/20:4)	PC	0.0418161	0.102562	-2.95368	1.55279	No change
-1.92479	-1.67327	-1.75673	-7.08144	-3.25887	-8.14002	DG(32:2p)	DG	0.0420683	0.102576	2.94763	-4.37517	No change
1.79344	0.505367	-0.653855	2.52939	2.56599	2.87066	PE(16:0p/18:1)	PE	0.0421041	0.102576	-2.94678	2.10703	No change
-6.59211	-6.53625	0.169267	2.22632	2.24943	2.43267	SM(d44:6)	SM	0.0420007	0.102576	-2.94925	6.62251	No change
-0.906295	-1.13271	-1.45248	-1.5295	-1.79523	-1.97332	PC(20:0e/16:0)	PC	0.0420569	0.102576	2.9479	-0.602191	No change
-1.09239	-1.45464	-1.86076	-3.25387	-7.53043	-4.83477	PE(24:3/18:1)	PE	0.042086	0.102576	2.94721	-3.73709	No change
5.69087	5.84743	5.27045	3.25874	1.13217	-2.49285	PE(16:0p/20:4)	PE	0.0421896	0.10263	2.94474	-4.97023	No change
-2.96442	-2.57935	-2.75673	-2.48956	-1.84934	-1.95042	PE(18:1/21:5)	PE	0.0422396	0.10263	-2.94355	0.670396	No change
3.15993	2.95476	5.07506	5.60339	5.92617	5.67053	PC(38:6e)	PC	0.0425444	0.102727	-2.93633	2.00345	No change
-5.09658	-4.1916	2.75862	4.95389	5.22782	5.16418	PE(16:0p/20:4)	PE	0.042516	0.102727	-2.937	7.29182	No change
-7.66486	-4.54774	-3.17932	-1.27493	-0.507331	-1.58155	PE(18:0p/20:3)	PE	0.04252	0.102727	-2.9369	4.00937	No change
-4.71549	-3.47736	-2.32424	-1.62093	-1.40925	-1.35414	PC(30:6/18:1)	PC	0.0423688	0.102727	-2.94048	2.04426	No change
-4.36297	-3.8577	-0.530761	0.706387	0.512469	0.628851	PI(18:0/20:2)	PI	0.0425626	0.102727	-2.9359	3.53305	No change
4.21904	4.50029	4.19948	-0.143222	3.23867	-0.204395	PE(39:0p)	PE	0.0429188	0.10345	2.92755	-3.34259	No change
-3.2145	-5.11835	-1.33544	-0.0180965	0.544295	-0.350391	PC(17:4/20:0)	PC	0.0431387	0.103842	-2.92243	3.28137	No change
0.410109	1.16925	0.386462	-4.81395	-2.96405	-0.749281	PC(16:0p/18:2)	PC	0.0437609	0.10511	2.90811	-3.4977	No change
-1.00124	1.74994	-0.719581	-2.43877	-2.45746	-2.74731	PC(16:1p/19:0)	PC	0.0437815	0.10511	2.90764	-2.55755	No change
1.7239	2.0472	1.46117	2.82372	2.11461	2.83815	TG(16:0/13:1/18:1)	TG	0.0442921	0.106196	-2.89607	0.848071	No change
3.9852	3.81858	-1.63644	-3.6075	-3.57714	-2.83267	DG(34:2p)	DG	0.0443755	0.106255	2.8942	-5.39488	No change
-0.439365	-0.183172	-0.326098	-0.784963	-1.17817	-0.599256	Cer(d18:2/26:1)	Cer	0.0445141	0.106447	2.89109	-0.537919	No change
-0.0110909	0.0491906	-0.0135087	-0.207574	-0.311067	-0.0749186	PC(52:9)	PC	0.0446651	0.106667	2.88772	-0.20605	No change
9.83096	9.8687	9.60674	9.31075	9.29756	9.59653	PC(16:0/16:1)	PC	0.0447833	0.106809	2.88509	-0.367182	No change
-5.89057	-4.84583	1.59007	3.52178	3.86797	3.71598	PE(38:4p)	PE	0.0448522	0.106833	-2.88356	6.75069	No change
-6.86178	-6.07612	-2.62265	-2.04046	-0.600924	-1.10622	DG(38:1e)	DG	0.0451412	0.10738	-2.87718	3.93765	No change
3.8892	4.32262	4.00279	3.31268	3.58948	3.74915	DG(32:0p)	DG	0.0457185	0.10853	2.86456	-0.5211	No change
-1.91182	-1.7542	-1.42231	-2.61018	-5.4106	-4.13175	PC(17:4/14:0)	PC	0.0457439	0.10853	2.86401	-2.35473	No change
-2.71227	-3.58181	-2.71714	-4.98388	-3.75508	-5.65815	PG(22:5/22:6)	PG	0.0459044	0.108768	2.86054	-1.7953	No change
-2.21906	-1.27473	1.63857	2.44335	2.6333	3.14769	PC(18:0/22:3)	PC	0.0465048	0.109924	-2.84768	3.35986	No change
-1.81721	-3.16185	-1.10238	-0.542213	-0.135528	-0.109383	SM(d42:3)	SM	0.0465134	0.109924	-2.8475	1.76477	No change
-0.934129	-0.761148	-0.498935	-0.987352	-1.3626	-1.3244	DG(34:1p)	DG	0.046954	0.110821	2.83818	-0.493377	No change
-2.27254	-3.69975	-1.95837	-0.792535	-1.36917	-1.00247	dMePE(20:1/18:1)	dMePE	0.0474112	0.111755	-2.82862	1.58883	No change
-1.5427	-1.19725	-1.60222	-1.70418	-2.07787	-2.15775	TG(20:5/20:5/20:5)	TG	0.047478	0.111767	2.82724	-0.532539	No change
-8.14433	-6.30083	-7.24608	-1.68997	-4.7864	1.99753	DG(36:1p)	DG	0.0476407	0.112005	-2.82387	5.73747	No change
-0.300049	-0.541746	-0.689334	0.19985	-0.252171	-0.0172652	PC(26:3/18:1)	PC	0.0479766	0.112649	-2.81695	0.487181	No change
1.03749	1.52551	0.777156	0.479958	0.0752135	-0.719936	PC(16:1p/19:0)	PC	0.0481009	0.112795	2.8144	-1.16831	No change
0.506443	-0.460281	0.159328	0.906735	0.762935	0.981247	PC(17:0/18:1)	PC	0.0482326	0.112836	-2.81172	0.815142	No change
-0.972097	-1.79642	0.377917	0.972998	0.959333	1.02524	PC(18:1p/20:4)	PC	0.048243	0.112836	-2.81151	1.78272	No change
3.26567	2.01704	1.78579	1.17677	0.878411	1.06932	DG(40:7p)	DG	0.0483105	0.112849	2.81013	-1.31467	No change
2.27076	2.3349	2.05062	0.597611	-5.07357	-5.61718	PC(40:5e)	PC	0.0484688	0.113073	2.80692	-5.58314	No change
-0.380737	-1.69975	0.88963	1.56835	1.56168	2.54269	PE(18:0p/20:2)	PE	0.048538	0.113089	-2.80552	2.28786	No change
0.832506	0.935534	0.859256	-0.233108	0.397142	0.507979	PS(18:0/22:4)	PS	0.0488521	0.113675	2.79919	-0.651761	No change
3.58862	3.67465	3.27045	2.47524	2.38743	3.22203	PC(18:1/17:3)	PC	0.0489908	0.113706	2.79641	-0.816343	No change
3.58862	3.67465	3.27045	2.47524	2.38743	3.22203	PE(18:1/20:3)	PE	0.0489908	0.113706	2.79641	-0.816343	No change
-10.3985	-9.55623	-7.57365	-6.23806	-4.45466	-0.147943	PE(40:6e)	PE	0.0492008	0.114048	-2.79221	5.56258	No change
0.928368	-0.132707	0.169267	-0.473648	-0.726104	-0.546787	dMePE(20:1/18:1)	dMePE	0.0495185	0.114638	2.78591	-0.903822	No change
5.10115	5.44661	3.54307	3.17871	2.89565	1.51211	DG(36:3e)	DG	0.0497787	0.115093	2.78078	-2.16813	No change
-6.19372	-5.27831	-4.70498	-4.30061	-3.34435	-2.08113	PS(18:1/22:1)	PS	0.0501481	0.1158	-2.77355	2.15031	No change
-7.33698	-3.54294	-3.18944	0.955021	1.01086	-2.10622	PC(48:11)	PC	0.0506699	0.116838	-2.76345	4.64301	No change
-9.34015	-4.47278	-4.96995	-2.41286	-1.64411	-1.7592	PG(20:3/22:6)	PG	0.0507265	0.116838	-2.76236	4.32224	No change
-3.58033	-3.10414	-2.92134	-2.60217	-0.521905	-1.11256	PS(43:5e)	PS	0.0510492	0.117433	-2.75618	1.78972	No change
1.0351	2.84457	0.84072	-0.253868	-0.129935	-0.174234	DG(36:5p)	DG	0.0512035	0.117515	2.75324	-1.75948	No change
4.82837	4.88966	1.87958	1.03421	1.03595	1.31356	PC(15:0/20:4)	PC	0.0516679	0.117515	2.74446	-2.73796	No change
-2.12197	0.0129701	-2.11358	0.526352	1.3678	0.308823	PC(18:0/16:2)	PC	0.0516268	0.117515	-2.74523	2.14185	No change
-8.59684	-7.68064	-15.3554	-3.04407	-4.44907	-3.92118	PC(37:8)	PC	0.0515977	0.117515	-2.74578	6.73953	No change
0.2829	-0.294763	0.0842773	1.7409	0.476264	1.17724	PE(19:3/21:1)	PE	0.0515408	0.117515	-2.74685	1.10733	No change
-5.41432	-5.4655	-3.60674	-0.0909286	-3.562	-0.361677	PE(38:6e)	PE	0.0515928	0.117515	-2.74587	3.49065	No change
1.99138	1.86729	1.6739	1.36553	1.5267	0.889031	PC(14:0/20:4)	PC	0.0515628	0.117515	2.74644	-0.583771	No change
-0.791525	-1.00342	-1.36382	-0.296302	-0.705165	-0.0232257	PC(28:4/18:1)	PC	0.0516548	0.117515	-2.74471	0.711358	No change
-2.37056	-2.32124	-2.44034	-2.5602	-2.48574	-2.718	PIP(54:3)	PIP	0.0515842	0.117515	2.74604	-0.210605	No change
-3.79492	-3.93736	-4.18944	-3.26225	-3.6521	-3.61357	Cer(d15:0/28:2)	Cer	0.0517432	0.117539	-2.74304	0.464597	No change
-1.03099	-0.621746	-0.881123	-0.402389	-0.536626	-0.0473212	TG(18:1/18:1/21:3)	TG	0.0522217	0.118363	-2.7341	0.515841	No change
-1.3061	-1.45464	-1.80781	-3.58629	-6.62794	-3.24981	Cer(d18:2/18:0)	Cer	0.0522363	0.118363	2.73383	-2.96516	No change
-2.16309	-4.42784	-4.64803	-2.22899	-0.5001	-0.218006	DG(36:1e)	DG	0.0525015	0.1188	-2.72892	2.76395	No change
1.05647	1.92258	1.57769	0.617749	-1.75164	-2.76318	PC(34:6)	PC	0.0525599	0.1188	2.72784	-2.81793	No change
-5.37717	-2.75697	-5.59144	-2.49203	-1.80411	-1.74928	PS(24:3/18:1)	PS	0.0531181	0.119763	-2.7176	2.56006	No change
-4.20092	-4.40152	-8.15862	-2.09561	-2.11053	-2.05646	dMePE(34:1p)	dMePE	0.0530595	0.119763	-2.71867	3.49948	No change
2.92837	2.91714	4.60845	4.81596	5.05449	5.29721	PC(18:1/22:4)	PC	0.0532879	0.119997	-2.71452	1.57123	No change
-1.90446	-2.27075	-2.33544	-1.89805	-1.38241	-1.59926	DG(40:2p)	DG	0.0537352	0.120682	-2.70643	0.543645	No change
1.82145	1.52551	1.69698	0.153307	-0.589368	1.203	PC(38:6p)	PC	0.0537915	0.120682	2.70542	-1.42567	No change
-2.45945	-2.18411	-2.11197	-3.67309	-2.81125	-2.78733	CL(18:1/16:1/18:0/16:0)	CL	0.0537806	0.120682	2.70562	-0.838713	No change
0.848933	1.49081	0.726453	0.176768	0.425901	0.427218	PC(16:2/22:6)	PC	0.0539906	0.120979	2.70185	-0.678769	No change
3.47416	3.06205	3.77227	3.90498	4.02816	4.10392	PC(36:1e)	PC	0.0544511	0.12186	-2.69366	0.576193	No change
-2.00912	-2.16739	-1.73186	-1.6075	-1.0044	-1.48789	PE(22:5/18:2)	PE	0.0546037	0.122051	-2.69096	0.602853	No change
0.372732	-0.0494937	0.125697	-0.157821	-0.385732	-0.784288	TG(15:0/16:0/16:1)	TG	0.0547186	0.122158	2.68893	-0.592259	No change
-1.10288	-1.79642	-1.19283	-0.862547	-0.158114	0.446756	PE(37:0p)	PE	0.0548499	0.122301	-2.68662	1.17274	No change
3.20848	3.55729	3.00972	3.56316	4.41876	4.37718	PC(26:1/16:1)	PC	0.055174	0.122422	-2.68095	0.861204	No change
4.14338	3.94143	4.53028	1.72772	2.76293	3.58495	PE(37:6e)	PE	0.0551706	0.122422	2.68101	-1.51316	No change
-4.08821	-3.96921	0.289561	0.753952	2.85745	1.27764	PE(45:7)	PE	0.0550608	0.122422	-2.68293	4.21897	No change
3.48296	3.15731	3.38504	2.99846	2.99815	3.15101	SM(d34:2)	SM	0.0550915	0.122422	2.68239	-0.292566	No change
0.502987	4.13408	4.07506	0.0596737	-0.54033	-0.599256	SM(d18:1/24:2)	SM	0.055361	0.122686	2.6777	-3.26401	No change
-2.03701	-1.01169	-0.834039	-0.356767	-0.375771	0.126984	TG(16:1/18:1/23:4)	TG	0.0559103	0.123753	-2.66821	1.0924	No change
-2.56284	-2.65762	-2.84733	-3.16862	-3.23947	-2.84318	LdMePE(18:0)	LdMePE	0.0559929	0.123785	2.66679	-0.394492	No change
-2.30367	-9.94874	-7.21266	-0.587604	-0.18106	-0.76918	PC(24:5/22:6)	PC	0.0561599	0.124003	-2.66393	5.97574	No change
2.78635	2.84457	2.62057	2.12946	2.27073	1.25319	PC(16:1/17:2)	PC	0.0562361	0.12402	2.66263	-0.866038	No change
1.82145	1.73766	1.46117	-0.919448	0.463374	0.946591	DG(36:2p)	DG	0.056946	0.125433	2.6506	-1.50992	No change
3.9852	3.74994	-1.63644	-2.32677	-3.57714	-2.83267	DG(32:0e)	DG	0.0574406	0.125973	2.64232	-4.94509	No change
-0.446027	1.1729	-0.671485	-6.13588	-2.29847	-2.45852	DG(32:2e)	DG	0.0574685	0.125973	2.64186	-3.64942	No change
-0.361711	-0.449011	0.142612	0.362122	0.734096	1.6866	PC(17:4/22:0)	PC	0.0574519	0.125973	-2.64214	1.15031	No change
2.05175	1.96532	0.997689	0.588892	0.715579	0.921982	PC(30:1e)	PC	0.0573455	0.125973	2.64391	-0.929437	No change
-5.58033	-6.17368	-6.77847	-9.75453	-7.66887	-7.47967	PC(21:3)	PC	0.0580445	0.127082	2.63233	-2.12353	No change
-2.2145	-2.09884	-1.05533	0.820002	-0.532931	3.02668	PC(15:0/19:0)	PC	0.0582577	0.127395	-2.62883	2.89414	No change
2.34983	1.67465	0.826137	0.698304	0.248363	-0.43926	PI(18:0/20:3)	PI	0.0583699	0.127475	2.62699	-1.44774	No change
4.38075	4.69225	4.54466	4.82527	4.71907	4.93357	TG(16:0/18:1/18:1)	TG	0.0584572	0.127475	-2.62557	0.286746	No change
3.18171	3.29774	3.37076	3.11435	2.89565	3.11753	TG(6:0/17:2/22:6)	TG	0.058505	0.127475	2.62479	-0.240892	No change
-8.89991	-8.97955	-3.73928	-2.91283	-2.54107	-2.52125	PG(22:4/18:2)	PG	0.0590309	0.128466	-2.61626	4.54786	No change
3.8892	4.27243	3.86436	3.24494	3.49086	3.74915	DG(34:3p)	DG	0.0592071	0.128696	2.61342	-0.513685	No change
-2.15434	-1.45464	-3.33544	-1.17257	-0.747352	-0.211185	PC(44:2)	PC	0.0595703	0.129176	-2.6076	1.60444	No change
-6.24486	-3.52864	-1.44235	-0.351163	0.0108615	0.0467359	dMePE(14:0/14:0)	dMePE	0.0595606	0.129176	-2.60775	3.64076	No change
3.91217	3.93607	3.70839	3.4987	2.87841	2.203	DG(16:0/18:1)	DG	0.0598124	0.12947	2.60374	-0.992176	No change
-5.99302	-6.4155	-3.27669	-2.65641	-2.7568	-2.58155	PI(18:0p/20:4)	PI	0.0598487	0.12947	-2.60316	2.56348	No change
1.0351	1.62218	-2.56221	-3.43165	-2.88092	-5.37839	PS(18:0/22:5)	PS	0.0601021	0.129555	2.59915	-3.92868	No change
-0.223636	-0.559818	-0.701356	-9.99279	-2.05649	-9.58071	PE(18:0e/16:0)	PE	0.0600907	0.129555	2.59933	-6.71506	No change
-1.02101	-1.39935	-2.17932	-2.4531	-2.65853	-2.28089	SM(d22:1/22:3)	SM	0.0600463	0.129555	2.60003	-0.930948	No change
0.075209	-0.706442	0.0452358	-1.26436	-1.50733	-3.38145	LPC(18:2)	LPC	0.0605927	0.130458	2.59143	-1.85571	No change
1.14781	-0.679848	2.10341	2.81129	2.89907	3.31356	PC(28:5/18:1)	PC	0.0608065	0.13058	-2.58809	2.15085	No change
2.26056	2.48935	2.25886	2.12946	2.17233	2.04103	TG(16:0/16:0/16:0)	TG	0.0607683	0.13058	2.58868	-0.221984	No change
2.1097	1.63548	3.28956	3.65302	3.60633	3.59471	PC(18:1/20:4)	PC	0.0608652	0.13058	-2.58717	1.27311	No change
-0.167494	-0.460281	-0.827435	-0.94454	-0.964047	-1.36168	TG(15:1/14:0/18:1)	TG	0.0612172	0.13118	2.58171	-0.605018	No change
2.00365	1.90072	1.69698	2.07848	2.10871	2.11753	PC(14:0/14:0)	PC	0.0613393	0.131286	-2.57982	0.234455	No change
4.97432	5.03471	2.60845	2.23566	1.98533	2.19018	PI(18:0/20:4)	PI	0.0614799	0.131432	2.57765	-2.06877	No change
-4.15652	-7.16775	-1.83404	-0.473648	-0.939385	0.993109	DG(16:0/18:2)	DG	0.061769	0.131895	-2.57321	4.24613	No change
2.27076	2.39085	2.84383	2.94253	4.90929	4.99937	PC(36:4p)	PC	0.0619942	0.132065	-2.56977	1.78192	No change
-3.86463	-4.32535	0.99583	2.36041	1.57885	2.11074	PE(45:6)	PE	0.0619676	0.132065	-2.57017	4.41472	No change
3.06353	3.11996	2.17092	1.23752	2.29171	1.203	PC(16:1/19:3)	PC	0.0625215	0.133032	2.56176	-1.20739	No change
0.290938	0.511149	1.39213	1.4304	1.71713	1.74037	PC(33:0p)	PC	0.0627051	0.133267	-2.55899	0.897896	No change
1.50126	0.900717	2.28956	2.55199	2.53552	2.71821	PC(16:0e/18:2)	PC	0.062999	0.133735	-2.55458	1.03806	No change
-2.05932	-1.76813	-2.0461	-2.19849	-2.7261	-3.13175	DG(52:2)	DG	0.0639289	0.13555	2.54077	-0.727596	No change
0.936076	-0.46595	1.31664	1.64604	2.39714	2.18372	PC(38:3)	PC	0.0650452	0.137756	-2.52449	1.48004	No change
-0.0871731	-0.173864	-0.48848	-0.83101	-0.47862	-0.639898	PG(18:2/22:6)	PG	0.0654995	0.138557	2.51795	-0.400003	No change
-6.13397	-6.31386	-2.23066	-1.27493	-1.66014	-1.66298	PE(24:5/18:0)	PE	0.066006	0.139317	-2.51073	3.36015	No change
2.97899	2.94944	2.50761	3.50257	3.55735	3.04816	SM(d42:1)	SM	0.0660125	0.139317	-2.51064	0.557345	No change
0.50989	-0.0158442	-0.167594	-1.07699	-2.37577	-4.97563	DG(18:0/20:3)	DG	0.0663185	0.139634	2.5063	-2.91828	No change
0.294939	0.54818	1.13756	1.10521	1.49086	1.81745	PC(42:4p)	PC	0.0663039	0.139634	-2.50651	0.810948	No change
4.19247	4.13173	4.01891	3.37316	0.816047	-0.608189	PE(37:6p)	PE	0.0663933	0.139634	2.50525	-2.9207	No change
4.48734	3.86729	4.43567	3.65302	3.79084	3.01582	PC(18:1/13:1)	PC	0.0666483	0.139846	2.50166	-0.776871	No change
-1.00124	-0.621746	-0.118407	-0.0180965	0.0532618	0.205553	PC(18:1/23:6)	PC	0.0666149	0.139846	-2.50213	0.660705	No change
-0.439365	-4.07612	-0.613538	1.01047	1.29691	1.51211	PC(30:1e)	PC	0.0667718	0.139943	-2.49993	2.98284	No change
-0.0923917	-0.535772	0.129096	0.526352	0.246213	0.320637	DG(38:5p)	DG	0.0670662	0.140398	-2.49581	0.530757	No change
-0.368026	-0.553768	-0.901784	-0.902959	-1.21322	-1.05646	PC(18:1/24:6)	PC	0.0671521	0.140416	2.49461	-0.449687	No change
-2.94164	-1.50044	-2.74922	-1.09561	-1.08326	-1.49616	CerG3(d24:0/18:1)	CerG3	0.067851	0.140421	-2.48494	1.17209	No change
1.10742	-0.740389	-0.613538	-1.58103	-2.69936	-5.27235	DG(32:1p)	DG	0.06733	0.140421	2.49214	-3.10208	No change
4.35942	4.29356	4.31403	3.89617	1.30726	1.27764	DG(36:3p)	DG	0.0674647	0.140421	2.49027	-2.16198	No change
5.89415	6.03471	5.74899	5.50063	5.70935	5.68203	PC(14:0/20:4)	PC	0.0676989	0.140421	2.48704	-0.261946	No change
4.3426	4.62884	4.33073	1.30294	2.44476	-3.10875	PE(39:3p)	PE	0.0675747	0.140421	2.48875	-4.22107	No change
7.02414	5.95077	7.27285	7.68661	7.82183	7.78156	SM(d18:1/24:1)	SM	0.0676447	0.140421	-2.48778	1.01408	No change
-4.93188	-10.5016	-4.1168	-1.68997	-1.58171	-1.29525	PE(18:0/21:3)	PE	0.0678351	0.140421	-2.48516	4.99444	No change
-0.330551	-0.289728	-0.719581	-0.894786	-3.562	-3.23313	PE(18:0e/20:3)	PE	0.0676264	0.140421	2.48804	-2.11669	No change
-1.09239	-0.621746	-1.34483	-0.689966	0.211396	-0.002468	PS(18:0/20:3)	PS	0.0672823	0.140421	-2.4928	0.859311	No change
0.342116	-0.46595	0.824042	1.28866	1.04834	1.21571	PI(18:0/22:6)	PI	0.0680215	0.140614	-2.4826	0.950834	No change
-1.34294	-0.796423	-1.67148	-1.99607	-6.04972	-6.29525	PC(33:4)	PC	0.0684371	0.141312	2.47692	-3.51007	No change
-0.145633	-0.367172	-0.55783	-1.4555	-3.37577	-1.28805	PE(16:0/16:0)	PE	0.0686566	0.141604	2.47393	-1.6829	No change
4.56188	4.75299	4.42706	3.29045	-4.91899	-3.07368	SM(d36:1)	SM	0.0689001	0.141846	2.47063	-6.14805	No change
-0.102884	-0.383173	-0.509465	-0.555036	-0.939385	-0.715103	PC(15:0/16:1)	PC	0.0690083	0.141846	2.46917	-0.404668	No change
0.499523	0.695112	1.06666	1.49559	1.04834	1.27764	PC(18:0/20:3)	PC	0.068948	0.141846	-2.46998	0.520089	No change
-1.73331	-3.18037	-2.55564	-3.24553	-3.73456	-4.23313	TG(18:1/13:0/14:1)	TG	0.069516	0.142728	2.46234	-1.24796	No change
6.3618	6.42284	6.07506	1.24309	5.53882	0.592276	PC(17:4/18:1)	PC	0.0695955	0.14273	2.46128	-3.82851	No change
0.286925	0.390854	0.428445	0.44818	0.4854	0.524418	DG(36:4p)	DG	0.0698396	0.143069	-2.45802	0.117258	No change
6.0868	6.09611	5.79652	6.18835	6.29432	6.2555	PC(14:0/14:0)	PC	0.0702167	0.143679	-2.45302	0.252913	No change
-0.200916	-0.330515	-0.568801	0.0169872	-0.11605	-0.134975	PC(22:4/20:4)	PC	0.070472	0.144039	-2.44965	0.288731	No change
-3.91551	-5.72345	-1.3076	-0.587604	-0.54033	-0.407724	DG(40:4p)	DG	0.0707988	0.144544	-2.44535	3.13697	No change
-1.15652	-1.27473	0.474593	3.27242	3.26012	0.156292	PC(19:1/16:0)	PC	0.0710957	0.144987	-2.44147	2.88183	No change
6.3618	6.42284	6.07506	0.679268	5.53882	0.369234	PE(18:1/20:4)	PE	0.071297	0.145229	2.43885	-4.09079	No change
-3.58033	-3.11479	-2.49999	-2.56538	-0.521905	-1.11256	PS(18:1/24:1)	PS	0.071374	0.145229	-2.43785	1.66509	No change
-8.84027	-5.86727	-5.80106	-4.92943	-4.23226	-3.28662	DG(38:1e)	DG	0.0726425	0.146114	-2.42153	2.68676	No change
-1.70746	-2.91858	-6.51476	-0.0677715	-0.0671396	-0.45529	PC(18:2/21:5)	PC	0.0722505	0.146114	-2.42654	3.51687	No change
-0.586206	0.732718	-0.0983971	1.17871	1.84331	0.708353	PC(26:0/16:0)	PC	0.0725335	0.146114	-2.42292	1.22742	No change
1.4193	1.39711	0.777156	0.486231	0.0108615	0.812439	PE(18:0p/22:4)	PE	0.0722564	0.146114	2.42646	-0.761347	No change
2.53886	1.80981	2.31216	1.80503	1.57029	1.64021	PC(16:0/22:6)	PC	0.0725536	0.146114	2.42267	-0.548434	No change
4.1406	3.93607	3.41319	3.26332	3.25746	2.44891	PE(16:1/18:1)	PE	0.0724288	0.146114	2.42426	-0.84006	No change
-3.55706	-2.52626	-2.31313	-1.97696	-1.7864	-1.80982	PE(17:1/20:4)	PE	0.0726947	0.146114	-2.42087	0.941088	No change
1.39714	1.25445	0.95811	-0.143222	0.985328	0.102554	PE(18:0/18:3)	PE	0.0723202	0.146114	2.42565	-0.888345	No change
1.4193	0.76211	1.61452	1.92532	1.84331	1.9142	PEt(44:8)	PEt	0.0721839	0.146114	-2.42739	0.628965	No change
-0.288027	-0.26481	2.31962	2.701	2.7554	2.61164	PEt(46:9)	PEt	0.0724217	0.146114	-2.42435	2.10042	No change
-0.336729	-0.173864	-0.744243	-0.675892	-1.38907	-1.1512	dMePE(18:1/20:3)	dMePE	0.072425	0.146114	2.42431	-0.653776	No change
0.993841	0.632828	0.717448	1.25966	0.959333	1.13771	PE(18:0p/18:1)	PE	0.0729302	0.146425	-2.41788	0.337528	No change
-2.25138	-2.55015	-2.66676	-3.30494	-7.85117	-9.13671	LPC(26:2)	LPC	0.0735066	0.146904	2.41061	-4.27484	No change
3.36894	0.597933	1.6266	3.65998	4.33279	3.66591	LPC(34:1)	LPC	0.0735734	0.146904	-2.40977	2.02174	No change
3.36894	0.597933	1.6266	3.65998	4.33279	3.66591	PC(16:0p/18:0)	PC	0.0735734	0.146904	-2.40977	2.02174	No change
-2.56865	-3.40588	-1.07084	-0.823232	-0.529246	-0.710287	PC(41:3)	PC	0.0733287	0.146904	-2.41284	1.66087	No change
-4.55706	-3.91858	0.182412	1.11739	0.532001	0.866638	PC(17:1/16:0)	PC	0.0734891	0.146904	-2.41083	3.60309	No change
-0.924791	-0.719925	-1.07866	-1.92111	-3.797	-6.39067	PC(20:5/13:1)	PC	0.073825	0.147244	2.40661	-3.12847	No change
3.07521	3.27668	3.14177	2.72772	3.02346	2.96402	PC(14:0/14:1)	PC	0.0741934	0.14755	2.40202	-0.259485	No change
-3.58033	-1.89545	-4.42431	-4.4082	-6.51169	-6.03607	PC(42:12)	PC	0.0741355	0.14755	2.40274	-2.35196	No change
0.31872	-0.119245	-0.442351	0.341511	0.474429	0.73332	PC(18:1/22:3)	PC	0.0742222	0.14755	-2.40167	0.597379	No change
3.53886	3.96005	3.25109	4.00393	4.17233	4.09535	SM(d18:1/26:1)	SM	0.0745447	0.147867	-2.39767	0.507202	No change
-0.57156	-0.81801	-1.00977	-0.187465	-0.544043	-0.46743	PC(26:2/18:1)	PC	0.0744724	0.147867	-2.39856	0.400133	No change
-0.593586	-0.706442	-0.769334	-6.91878	-1.5741	-4.69879	DG(35:0e)	DG	0.075149	0.148579	2.39023	-3.70744	No change
1.82145	2.25961	1.69698	2.32586	2.29171	2.41073	PE(48:1)	PE	0.075034	0.148579	-2.39164	0.416752	No change
-2.75135	-1.94526	-2.08652	-3.20454	-2.7568	-2.85377	TG(18:0e/16:1/18:2)	TG	0.0750998	0.148579	2.39083	-0.677324	No change
-0.0360085	0.245804	-0.0904702	-2.83257	-3.22271	-9.63343	DG(18:1/22:5)	DG	0.0753911	0.148742	2.38727	-5.26934	No change
4.41563	4.33286	3.02349	2.87243	2.94946	2.66359	PC(18:1/19:5)	PC	0.0753955	0.148742	2.38722	-1.0955	No change
-3.87179	-1.71317	-2.52755	-4.43639	-3.95809	-4.34217	PI(18:0/18:3)	PI	0.0755355	0.148857	2.38551	-1.54138	No change
2.49605	2.83884	2.7197	1.03849	1.14376	-2.34964	PE(18:1p/22:4)	PE	0.0760192	0.149647	2.37964	-2.74066	No change
-3.82936	-2.29073	-2.3021	-5.7278	-3.48004	-5.41554	LPC(22:3)	LPC	0.0761223	0.149688	2.37839	-2.06706	No change
2.06353	2.53972	2.27429	2.07848	1.49086	1.16418	DG(36:2p)	DG	0.0763845	0.150041	2.37523	-0.714674	No change
0.878569	0.653889	0.516719	-2.01543	-1.80411	-7.55506	DG(38:1p)	DG	0.0765783	0.150097	2.3729	-4.47459	No change
3.81101	2.63548	4.80982	5.32586	5.12926	5.29721	PI(18:0/20:4)	PI	0.0765082	0.150097	-2.37375	1.49867	No change
-2.92665	-1.8282	-0.972867	-0.747682	-0.54033	-0.331776	DG(35:2p)	DG	0.0769244	0.15037	-2.36876	1.36931	No change
1.83526	3.43335	3.31216	4.0121	4.22782	4.02668	PC(26:3/18:1)	PC	0.0768147	0.15037	-2.37007	1.22861	No change
-0.601003	-0.529823	-0.619229	-1.64815	-0.939385	-0.900186	dMePE(14:0/20:4)	dMePE	0.0769662	0.15037	2.36827	-0.57922	No change
-3.99146	-2.68117	-4.66676	-1.83726	-2.61257	0.020897	PE(24:3/18:1)	PE	0.0774084	0.151002	-2.36301	2.30348	No change
0.948832	1.62218	1.32407	0.657198	0.412551	-0.927877	TG(19:1/18:0/18:1)	TG	0.0775393	0.151002	2.36146	-1.25107	No change
-2.01307	-2.61166	-2.66676	-3.26647	-2.7465	-3.64265	PE(16:1/14:0)	PE	0.0774954	0.151002	2.36198	-0.788041	No change
-3.95299	1.19642	0.182412	-6.20859	-3.32889	-5.94997	SM(d42:5)	SM	0.0776562	0.151067	2.36008	-4.30443	No change
0.609656	1.1838	0.325555	1.08055	1.56168	1.75786	PC(32:5/16:0)	PC	0.0780473	0.151666	-2.35548	0.76036	No change
-0.0309903	-3.01169	-0.312203	-9.32818	-4.81483	-3.43448	PC(48:10)	PC	0.0785216	0.152424	2.34993	-4.74087	No change
-0.134826	-0.421213	-0.37822	-0.119218	-0.11605	-0.0534095	DG(33:2p)	DG	0.0788047	0.152575	-2.34663	0.215194	No change
-3.05117	-2.60164	-2.01876	-1.73741	-1.06181	-1.99659	DG(42:3p)	DG	0.0788554	0.152575	-2.34605	0.958586	No change
6.3618	6.42284	6.07506	0.99516	5.53332	3.07282	PE(18:1/18:1)	PE	0.0789355	0.152575	2.34512	-3.08613	No change
-2.02699	0.35272	-0.146895	1.07224	1.04834	1.16418	PC(16:0/16:2)	PC	0.0788174	0.152575	-2.34649	1.70197	No change
-3.31339	-3.05889	-2.41834	-2.30278	-2.37577	-1.67232	DG(38:1e)	DG	0.0793638	0.152974	-2.34017	0.81325	No change
1.28491	1.90072	1.44763	0.92301	1.20034	1.09707	PC(50:7)	PC	0.0793448	0.152974	2.34039	-0.470946	No change
-0.608459	-1.23547	-1.33544	-1.39661	-2.01467	-2.46662	TG(15:0/14:0/16:1)	TG	0.0794918	0.152974	2.33869	-0.899512	No change
-0.151067	-3.31304	2.45442	3.55199	3.54648	3.58739	SM(d16:1/18:0)	SM	0.0795635	0.152974	-2.33787	3.89852	No change
-0.151067	-3.31304	2.45442	3.55199	3.54648	3.58739	SM(d17:1/16:0)	SM	0.0795635	0.152974	-2.33787	3.89852	No change
-2.8224	-2.2316	-2.21335	-1.99782	-1.92479	-1.36925	TG(18:0/18:0/23:5)	TG	0.0796598	0.152997	-2.33677	0.658498	No change
1.30688	-0.962782	2.05956	3.12444	3.36532	2.51725	PC(40:6e)	PC	0.0798347	0.153171	-2.33476	2.20112	No change
-3.78813	-5.07612	-4.22371	-3.67309	-3.35736	-3.28089	PG(18:1/20:2)	PG	0.0800498	0.153422	-2.3323	0.925541	No change
-0.0923917	0.126566	-0.417348	-1.95981	-1.73456	-5.67157	PE(38:4e)	PE	0.0804284	0.153661	2.328	-2.99426	No change
-5.63045	-4.74314	-2.7668	-2.35116	-2.45746	-2.41554	PC(16:0/19:0)	PC	0.0803813	0.153661	-2.32853	1.97208	No change
-1.5427	-2.25693	-1.79487	-3.00484	-2.3366	-2.3647	PG(16:1/16:1)	PG	0.0803523	0.153661	2.32886	-0.703882	No change
-0.184107	0.35272	-0.0904702	0.507973	0.435361	0.339344	Cer(d18:1/26:1)	Cer	0.0805941	0.153815	-2.32612	0.401512	No change
-5.42903	-6.33031	-2.29662	-1.80168	-1.98408	-1.74928	PS(18:1/18:2)	PS	0.0811639	0.15474	-2.31969	2.8403	No change
0.0658706	0.387714	0.0982162	0.62345	0.313424	0.699329	DG(36:4e)	DG	0.0816759	0.15539	-2.31396	0.361467	No change
3.13782	3.05217	2.75862	2.52178	2.82183	2.58739	dMePE(18:1/14:0)	dMePE	0.0816204	0.15539	2.31458	-0.339205	No change
4.78101	4.93069	4.69985	3.99846	-3.91899	-3.05402	PC(15:2/18:1)	PC	0.0819946	0.155738	2.31042	-5.79537	No change
0.843478	1.15269	0.988364	-3.09186	-0.267438	-6.82141	PC(31:0e)	PC	0.0820681	0.155738	2.3096	-4.38842	No change
-2.68679	-3.2374	-3.06306	-8.68974	-3.58019	-9.20792	Cer(d18:1/20:0)	Cer	0.0821166	0.155738	2.30907	-4.16353	No change
-9.02204	-4.22198	-3.38888	-1.58103	-1.74308	-1.08113	PE(26:5/18:0)	PE	0.0822966	0.155917	-2.30707	4.07589	No change
-0.330551	-0.183172	-0.525407	-0.485874	-1.37577	-1.13821	PI(18:1/20:3)	PI	0.0827395	0.156592	2.30219	-0.653574	No change
1.94119	2.11522	2.42014	1.84218	1.82183	1.3601	DG(34:2e)	DG	0.0830814	0.157076	2.29844	-0.484149	No change
0.759087	0.0332051	2.21156	2.27242	3.13217	2.38282	PC(26:4/20:4)	PC	0.0834661	0.157639	-2.29424	1.59452	No change
-0.342935	-0.46595	-0.257928	-0.425754	-0.786405	-0.729652	TG(16:0/14:0/14:0)	TG	0.083597	0.157722	2.29282	-0.291666	No change
1.1456	0.238852	-0.266833	1.46098	1.09684	1.55275	DG(36:3p)	DG	0.0840256	0.158366	-2.28818	0.997648	No change
-5.57331	-4.36717	-0.0210217	0.241234	0.553012	0.863411	PE(16:0p/20:3)	PE	0.0843994	0.158752	-2.28415	3.87305	No change
-1.79152	-1.15085	-2.61581	-3.94961	-3.82926	-2.34814	PE(20:0p/22:5)	PE	0.084493	0.158752	2.28314	-1.52294	No change
-2.15652	-2.72944	-2.39277	-3.44591	-2.62668	-3.24144	LPG(18:1)	LPG	0.0844207	0.158752	2.28392	-0.678436	No change
2.44294	3.0913	-0.867513	-0.114463	-3.15527	-2.53652	PC(16:1p/21:5)	PC	0.0856667	0.160791	2.27064	-3.49099	No change
0.547278	1.58154	0.409005	1.63196	1.70935	1.71374	PE(52:1)	PE	0.0864691	0.162095	-2.26221	0.839078	No change
-1.64633	-1.96921	-2.7147	-2.63175	-3.61726	-2.98491	PC(18:0/22:3)	PC	0.0865402	0.162095	2.26146	-0.967896	No change
-5.65742	-4.83405	-2.69533	-2.34893	-2.44352	-2.41241	PC(18:0/16:0)	PC	0.0868971	0.162596	-2.25774	1.99398	No change
7.56188	7.13173	6.7831	6.64341	0.892219	0.548735	PC(18:1/20:3)	PC	0.0882552	0.164967	2.24374	-4.46412	No change
3.13782	3.31438	2.90953	1.701	1.72487	-1.6537	PC(24:3/18:1)	PC	0.0884147	0.165095	2.24211	-2.52985	No change
-1.99732	-2.81946	-0.509465	-0.269634	-0.311067	-0.201013	PE(18:0p/20:3)	PE	0.0887838	0.165614	-2.23835	1.51485	No change
1.27886	1.01297	0.325555	1.2706	1.80003	1.77514	PE(49:2)	PE	0.0890778	0.165992	-2.23538	0.742793	No change
4.16541	4.12939	4.22948	3.80816	0.816047	-0.263149	PE(16:0/20:4)	PE	0.0892294	0.166104	2.23384	-2.72107	No change
-2.33302	-0.907741	1.21316	2.34324	1.71713	1.16418	PC(16:1p/18:0)	PC	0.0898251	0.166634	-2.22785	2.41739	No change
-9.40183	-7.12695	-3.99934	-0.902959	-0.688628	-4.95725	PE(17:1/22:6)	PE	0.0899698	0.166634	-2.2264	4.65976	No change
-6.52284	-2.73764	-1.03998	0.00393143	0.120486	0.438105	SM(d36:2)	SM	0.0898809	0.166634	-2.22729	3.621	No change
1.80751	2.27668	1.66222	2.42714	2.22237	2.41073	TG(16:1/18:2/22:5)	TG	0.0899731	0.166634	-2.22637	0.437941	No change
-6.38944	-7.5907	-1.3734	-0.555036	-1.39576	-0.538227	PC(16:0e/14:0)	PC	0.0898472	0.166634	-2.22763	4.28817	No change
6.37368	6.30816	6.08603	0.932228	5.88361	1.04103	PC(17:1/16:1)	PC	0.0901562	0.166738	2.22454	-3.637	No change
-0.426128	0.189221	-0.493699	-0.71134	-0.652102	-0.900186	TG(16:1/17:1/18:2)	TG	0.0902131	0.166738	2.22397	-0.511007	No change
1.66945	0.907309	3.24327	3.67034	3.33026	3.44891	DG(34:2p)	DG	0.0905584	0.166867	-2.22053	1.54316	No change
1.97899	2.95476	1.12229	3.16411	3.23596	3.18695	PE(38:2)	PE	0.0904458	0.166867	-2.22165	1.17699	No change
-0.535579	-0.00755109	-0.244672	-0.00484046	0.0968352	0.263018	TG(16:1/18:1/21:3)	TG	0.0904793	0.166867	-2.22132	0.380938	No change
3.14892	2.70018	3.06843	2.22632	-4.32123	-1.67232	DG(34:3p)	DG	0.0908412	0.167218	2.21773	-4.22825	No change
0.345978	1.22484	0.122291	1.25416	1.31752	1.3601	TG(16:0/22:4/22:4)	TG	0.091785	0.168629	-2.20844	0.746223	No change
0.553973	0.0728417	-0.0135087	-3.26225	-0.0511979	-3.28375	SM(d22:0/18:0)	SM	0.0917937	0.168629	2.20836	-2.4035	No change
-2.8086	-2.78221	-3.25527	-4.04769	-8.67929	-5.31852	dMePE(15:0/16:0)	dMePE	0.0920499	0.168929	2.20586	-3.06648	No change
-2.03701	-1.76813	-2.29844	-2.2005	-2.76544	-2.98491	TG(20:0p/16:0/16:1)	TG	0.0922013	0.169036	2.20438	-0.615756	No change
0.647707	0.221321	0.759721	1.92532	1.89222	0.695706	PC(41:6)	PC	0.0923477	0.169133	-2.20296	0.961498	No change
-1.05117	-2.17851	-4.96995	-0.43758	-0.158114	0.174637	PC(34:1e)	PC	0.0925663	0.169363	-2.20084	2.59286	No change
-2.93039	-3.5239	-3.24116	-8.74697	-9.76101	-3.66858	LPE(18:0)	LPE	0.092818	0.16957	2.1984	-4.16037	No change
-0.217922	-4.21432	-1.15101	0.583052	0.850398	0.978266	PC(16:1/23:3)	PC	0.0928966	0.16957	-2.19764	2.66499	No change
-0.361711	-0.383173	-1.91572	-0.119218	1.10871	0.468163	PE(21:4/21:1)	PE	0.0929599	0.16957	-2.19703	1.37275	No change
1.42479	0.67207	1.28042	0.746132	-4.80767	-4.37229	DG(32:2p)	DG	0.0937252	0.170794	2.18968	-3.93704	No change
0.650833	0.790918	0.619365	0.90205	1.10871	1.74037	TG(26:4/16:1/18:1)	TG	0.0940289	0.171176	-2.18679	0.563339	No change
3.7394	3.96269	3.79117	4.01753	3.9362	4.17072	TG(16:0/18:1/20:2)	TG	0.0943189	0.171532	-2.18403	0.210398	No change
3.1097	-0.0970839	2.51412	-0.846693	0.0159159	-4.13691	PC(16:0p/16:0)	PC	0.0945548	0.171789	2.18179	-3.49814	No change
-4.34294	-2.65503	-3.94116	-3.03327	-1.83107	-1.86229	PC(46:2)	PC	0.0949635	0.172359	-2.17793	1.40416	No change
-0.638673	-0.39394	-1.35429	-1.13357	-6.02294	-6.02645	PC(41:3)	PC	0.0954256	0.172773	2.17359	-3.59869	No change
1.82145	3.251	1.92916	3.61775	3.1836	3.31356	PE(50:0)	PE	0.0953478	0.172773	-2.17432	1.03777	No change
-1.31827	-3.1916	-0.257928	0.101132	1.60424	0.0381738	PE(18:0/18:2)	PE	0.0954775	0.172773	-2.17311	2.17045	No change
3.29594	3.15731	2.48126	2.45938	2.32772	1.3601	PI(16:1/18:1)	PI	0.0958905	0.173348	2.16925	-0.929101	No change
-4.34294	-3.17294	0.414586	0.709071	0.439126	1.12429	DG(30:0e)	DG	0.0966456	0.174399	-2.16225	3.12459	No change
-2.38074	-0.211462	-5.46308	-5.66195	-5.57107	-8.44341	PI(18:1/22:5)	PI	0.0966641	0.174399	2.16208	-3.87372	No change
-2.83634	-2.07612	-2.3524	-3.47	-5.06501	-3.00837	TG(18:3/18:3/18:3)	TG	0.097312	0.175288	2.15611	-1.42617	No change
-0.452722	-0.46595	-2.94116	-3.11827	-3.27113	-2.87302	SM(d22:0/22:5)	SM	0.09735	0.175288	2.15577	-1.80086	No change
-2.50048	-3.83405	-2.90456	-3.83883	-4.35736	-6.05158	TG(16:1/13:0/14:0)	TG	0.097839	0.175994	2.1513	-1.66956	No change
-4.30367	-5.81772	-0.402551	-0.197485	0.0458689	0.0381738	PE(18:0/22:2)	PE	0.0981283	0.17634	-2.14867	3.47017	No change
-3.05932	-3.80502	-3.77949	-2.81395	-3.08002	-3.08113	TG(26:0/15:0/18:1)	TG	0.0992273	0.178138	-2.13875	0.556243	No change
1.84893	2.31024	2.11202	1.61775	1.85745	1.81745	DG(34:2e)	DG	0.0996765	0.178415	2.13473	-0.32618	No change
0.506443	-1.62175	2.2666	2.43527	2.62918	3.77084	PC(18:0/24:6)	PC	0.0994836	0.178415	-2.13645	2.56133	No change
-1.52849	-1.34611	-10.1168	-9.66284	-11.726	-10.5299	SM(d20:0/18:1)	SM	0.099624	0.178415	2.1352	-6.30911	No change
1.27279	1.39867	1.22591	1.35528	2.41638	2.45428	PE(47:1)	PE	0.0998446	0.17854	-2.13323	0.77619	No change
-0.542703	-0.421213	2.48126	2.49092	2.69761	2.66359	PE(18:1/22:1)	PE	0.099983	0.178611	-2.132	2.11159	No change
-0.0460984	-0.367172	-1.68336	-1.70418	-1.94428	-3.86872	PE(17:1/16:0)	PE	0.100298	0.178999	2.1292	-1.80685	No change
-0.361711	0.0372182	-0.321452	-8.23806	-9.69823	-0.626222	DG(18:0/22:6)	DG	0.101187	0.179989	2.12136	-5.97219	No change
-0.368026	-0.0926913	-0.695332	-3.318	-3.49147	-11.4373	DG(18:1/22:4)	DG	0.10102	0.179989	2.12282	-5.6969	No change
-2.77465	-8.81309	-1.22718	1.34669	0.120486	0.615482	PC(48:9)	PC	0.10125	0.179989	-2.12081	4.96586	No change
-0.361711	0.0372182	-0.321452	-8.23806	-9.69823	-0.626222	PMe(18:0/16:0)	PMe	0.101187	0.179989	2.12136	-5.97219	No change
0.553973	1.02312	0.730933	0.56242	0.414464	0.402969	TG(16:0/16:1/17:1)	TG	0.101616	0.180464	2.1176	-0.309392	No change
1.80751	1.87852	1.79652	1.29939	-2.09956	-0.002468	LPC(30:0)	LPC	0.101881	0.180756	2.11529	-2.09507	No change
-2.26075	-2.74314	-2.33544	-2.16665	-2.16668	-1.96183	PE(26:5/18:1)	PE	0.102149	0.181055	-2.11296	0.348058	No change
5.60281	5.85456	5.58853	5.35828	-0.240073	-1.69118	PE(18:0/17:0)	PE	0.102427	0.181371	2.11055	-4.53962	No change
1.37084	0.826136	3.4027	3.68064	3.33026	3.58004	DG(32:0e)	DG	0.103227	0.18261	-2.10365	1.66375	No change
-0.151067	-5.16333	-0.35905	-6.34447	-6.52807	-4.14209	DG(37:4p)	DG	0.104689	0.184821	2.0912	-3.7804	No change
1.63671	0.933382	1.6266	-2.27281	0.263312	0.476637	DG(40:5p)	DG	0.104679	0.184821	2.09129	-1.90985	No change
-1.473	-1.72671	-1.96705	-1.02254	-1.5001	-1.37686	Cer(d18:1/26:1)	Cer	0.104783	0.184821	-2.09041	0.422418	No change
0.930941	0.725273	-6.06369	-6.12055	-6.92983	-5.89122	PS(40:7p)	PS	0.104989	0.185004	2.08867	-4.84471	No change
-4.31339	-9.30148	-7.45166	-4.13743	-3.9113	-3.88599	LPC(26:5)	LPC	0.105107	0.185033	-2.08767	3.04394	No change
-1.50048	-1.76813	-1.9298	-1.93613	-2.23707	-1.99659	dMePE(18:0e/16:0)	dMePE	0.105436	0.185432	2.08491	-0.323792	No change
-1.81894	-2.01335	-6.95146	0.0596737	-0.304751	-0.0202426	PI(20:1/20:4)	PI	0.105633	0.185509	-2.08325	3.50614	No change
-2.64326	-2.41243	-1.44235	-1.36239	-1.56653	-1.1512	dMePE(16:0/22:3)	dMePE	0.105684	0.185509	-2.08283	0.805972	No change
0.779225	0.0372182	1.20674	1.92532	1.01086	1.99015	PC(20:1/18:1)	PC	0.106163	0.186169	-2.07884	0.967717	No change
-3.60398	-4.0351	-3.59323	-3.52445	-3.18511	-2.58331	LPS(37:4)	LPS	0.106413	0.186249	-2.07675	0.646479	No change
0.635134	-0.500439	1.01616	1.89027	2.10871	0.863411	PC(37:1)	PC	0.106407	0.186249	-2.07681	1.23718	No change
1.37462	1.44925	0.944671	-1.89479	-0.47153	0.946591	PC(18:1/22:5)	PC	0.10714	0.18716	2.07074	-1.72942	No change
0.708977	0.368733	0.30166	1.07224	0.692094	0.711947	SM(d22:1/22:1)	SM	0.107069	0.18716	-2.07133	0.365636	No change
5.21112	5.38889	0.508912	0.362122	1.15525	-1.28805	PE(16:0e/20:4)	PE	0.1073	0.187259	2.06943	-3.62654	No change
1.11197	-3.81078	2.5652	4.00393	3.6917	4.14935	PC(30:0e)	PC	0.107893	0.188113	-2.06456	3.99287	No change
-0.223636	-0.0494937	-0.462672	-0.953001	-1.03543	-3.04671	PE(18:1/24:2)	PE	0.108194	0.188457	2.0621	-1.43312	No change
-2.20543	-3.49579	-8.13756	-8.62427	-8.46588	-7.94634	PE(17:1/16:1)	PE	0.108582	0.188951	2.05895	-3.73257	No change
-1.48667	-3.61166	0.88963	1.8299	0.892219	1.26546	DG(36:0p)	DG	0.108852	0.189239	-2.05676	2.73209	No change
2.6756	1.90072	1.92916	1.51105	1.71713	1.66822	PC(40:5e)	PC	0.109258	0.189585	2.05348	-0.536357	No change
1.21271	2.0472	-0.280295	0.0970406	-1.48574	-0.681717	SM(d44:6)	SM	0.109309	0.189585	2.05306	-1.68335	No change
4.41793	4.0937	3.9605	4.79874	4.38254	4.44622	SM(d18:2/24:0)	SM	0.109364	0.189585	-2.05262	0.385124	No change
2.48734	2.44472	3.32333	3.29045	3.29951	3.45696	PC(20:3/22:6)	PC	0.109505	0.189649	-2.05149	0.597179	No change
-3.23744	-3.60664	-1.60222	-1.55504	-1.58937	-1.51284	PI(17:1/18:1)	PI	0.109768	0.189762	-2.04938	1.26302	No change
-2.04914	-1.97082	-0.820863	-1.16272	-0.356053	-0.396074	PS(20:0/18:1)	PS	0.10978	0.189762	-2.04928	0.975325	No change
-1.11345	-0.187849	-0.478103	-8.30581	-0.743077	-8.56059	PC(32:4e)	PC	0.110182	0.190277	2.04606	-5.27669	No change
-0.0210072	1.13033	-0.68336	1.34669	1.46337	0.982735	PC(28:5/20:4)	PC	0.110545	0.190721	-2.04317	1.12228	No change
-9.42187	-10.2707	-3.12002	-2.91614	-3.17817	-2.92118	Cer(d18:1/26:4)	Cer	0.111248	0.191571	-2.03759	4.59902	No change
1.49952	0.516909	1.92916	2.16899	2.24943	2.09707	PC(16:0/20:3)	PC	0.111165	0.191571	-2.03825	0.856634	No change
1.8759	2.26817	1.99583	1.701	1.85745	1.81745	DG(36:4p)	DG	0.111656	0.191908	2.03437	-0.254665	No change
0.732775	0.742582	0.544982	-0.187465	-2.17817	0.052416	PG(16:1/18:1)	PG	0.111587	0.191908	2.03492	-1.44452	No change
-1.51442	-1.50044	2.12058	1.77971	2.5044	2.30763	PC(18:0/22:4)	PC	0.112068	0.192434	-2.03114	2.49534	No change
-0.77465	-0.719925	-1.03237	-1.92111	-2.22509	-5.62296	PE(16:1/18:2)	PE	0.112483	0.192783	2.02788	-2.41407	No change
-2.66176	-2.69708	-2.73928	-2.75358	-3.1828	-3.52294	dMePE(20:0p/18:1)	dMePE	0.112445	0.192783	2.02818	-0.453736	No change
3.54728	3.90072	3.51412	3.42306	1.53552	0.0665189	DG(36:1p)	DG	0.11339	0.194154	2.02083	-1.979	No change
-0.677355	-0.877207	-0.887977	-1.05861	-1.3626	-0.916738	PE(20:0p/22:4)	PE	0.114416	0.195725	2.01293	-0.298469	No change
-1.50048	-1.46595	-1.63644	-1.47975	-1.38241	-1.33178	TG(16:0/16:0/24:0)	TG	0.114633	0.195913	-2.01127	0.136312	No change
0.147812	-0.0926913	0.240127	-0.704179	-1.59706	-0.0967559	DG(32:1p)	DG	0.114926	0.196228	2.00903	-0.897748	No change
7.38838	7.78913	7.66734	7.45389	6.8836	7.2689	PC(17:4/19:0)	PC	0.115122	0.196379	2.00753	-0.412821	No change
1.17846	1.02918	0.842792	0.75655	0.789735	0.879477	PI(18:2/20:4)	PI	0.11534	0.196566	2.00588	-0.208225	No change
-2.473	-2.1916	-2.57542	-1.93949	-2.04592	-2.30538	TG(25:1/16:0/16:1)	TG	0.115825	0.197206	-2.0022	0.316409	No change
-4.16529	-3.30896	-2.72939	-3.06593	-1.80411	-1.71029	DG(38:0e)	DG	0.116229	0.19771	-1.99915	1.20777	No change
1.15444	1.92258	-0.719581	-2.43877	-2.45746	-11.574	PE(18:0e/22:5)	PE	0.11642	0.197849	1.99771	-6.27588	No change
1.22744	-0.443407	1.00326	-3.48465	0.0409194	-1.61718	PC(18:1/14:1)	PC	0.116977	0.198235	1.99354	-2.28273	No change
-2.85751	-2.16185	-2.81302	-2.21264	-2.12159	-2.14469	PC(40:11)	PC	0.117194	0.198235	-1.99192	0.451152	No change
-3.58621	-2.31713	-2.33544	-3.21264	-5.2085	-4.08611	PC(54:11)	PC	0.117156	0.198235	1.9922	-1.42282	No change
0.540551	-2.94367	1.24953	1.85435	2.49086	2.33119	PE(35:0p)	PE	0.117106	0.198235	-1.99257	2.61	No change
-0.897134	1.77418	0.433951	-1.08627	-1.95413	-0.739433	PS(18:0/22:5)	PS	0.117084	0.198235	1.99274	-1.69694	No change
-0.646328	-0.900047	-3.26594	0.101132	0.0581675	0.00926219	dMePE(18:1/22:6)	dMePE	0.117529	0.198617	-1.98942	1.66029	No change
0.681727	0.979994	-3.2731	-4.17652	-3.42971	-2.59748	PC(35:2p)	PC	0.118439	0.199969	1.98267	-2.86411	No change
1.0279	1.38929	0.817737	0.740897	-3.13497	-1.09362	PC(34:3p)	PC	0.118806	0.200216	1.97997	-2.24087	No change
0.250296	0.134079	-0.167594	0.310034	0.317523	0.330021	PC(18:2/22:6)	PC	0.118703	0.200216	-1.98072	0.246932	No change
2.20848	2.46721	-1.3261	-1.17257	-1.29847	-1.44725	PC(46:9)	PC	0.119378	0.200994	1.97577	-2.42262	No change
6.18441	5.58154	6.45102	6.83221	6.91564	6.33411	PC(17:1/18:1)	PC	0.119513	0.201035	-1.97478	0.621663	No change
-0.235132	-0.64728	-0.525407	-2.06593	-1.24309	-0.639898	PC(18:2p/22:2)	PC	0.120812	0.203032	1.96534	-0.847034	No change
1.64143	1.44774	1.6739	1.72772	1.7554	1.70475	DG(16:0/16:1)	DG	0.121022	0.203145	-1.96383	0.141598	No change
0.147812	-5.11835	0.631396	2.76689	2.60424	1.41625	LPC(38:5)	LPC	0.121207	0.203145	-1.9625	3.70884	No change
4.41103	4.98364	4.65928	4.31929	4.29432	4.43267	TG(16:0/18:1/18:2)	TG	0.121216	0.203145	1.96244	-0.335893	No change
-2.50325	-2.8079	-0.546941	-0.961513	-0.143956	-0.346649	PS(18:0/22:5)	PS	0.121729	0.203818	-1.95875	1.46866	No change
2.58862	3.05712	2.55891	3.05229	2.99175	3.13771	TG(16:1/18:1/20:4)	TG	0.122595	0.205079	-1.95257	0.325705	No change
1.20635	0.0170404	1.23856	0.829901	-5.82347	-5.02263	DG(38:5e)	DG	0.123247	0.20598	1.94795	-4.15938	No change
-2.24207	-2.22582	-0.307603	-0.769935	0.0133906	0.0381738	PEt(18:0/16:1)	PEt	0.12346	0.206145	-1.94645	1.35237	No change
2.86248	2.78018	2.29713	2.95389	2.92952	3.21255	PE(18:0/18:0)	PE	0.12379	0.206507	-1.94412	0.385386	No change
-1.52849	-0.088312	-1.02479	-0.0449787	-0.107781	-0.0262164	dMePE(18:0/20:4)	dMePE	0.124079	0.206798	-1.94209	0.820873	No change
0.121012	0.421883	0.034402	-5.83883	0.309316	-6.17569	PC(39:2)	PC	0.124462	0.207056	1.93941	-4.09417	No change
0.489083	1.10761	0.503686	0.979683	1.13217	1.61164	TG(18:1/18:2/22:6)	TG	0.12438	0.207056	-1.93998	0.541039	No change
-1.50048	-3.60664	1.07197	1.8299	0.892219	1.26546	DG(38:3p)	DG	0.124687	0.20724	-1.93784	2.67424	No change
2.03988	0.293558	2.30467	2.60339	2.74783	3.00853	PE(38:2)	PE	0.125448	0.208315	-1.93254	1.24055	No change
-1.45945	-0.477356	3.35995	3.48701	3.17233	3.27764	PC(16:0/19:5)	PC	0.126356	0.209066	-1.92628	2.83794	No change
3.50039	2.90621	3.64748	3.62487	4.08185	3.8626	PC(38:4p)	PC	0.126361	0.209066	-1.92624	0.505081	No change
-4.19193	-4.11835	-3.83139	-2.71854	-3.88468	-3.46662	PE(18:1/23:2)	PE	0.126257	0.209066	-1.92696	0.690612	No change
-0.336729	-0.335693	-0.596599	-1.76099	-1.23707	-4.89471	PG(18:1/20:4)	PG	0.126121	0.209066	1.92789	-2.20792	No change
1.90237	2.37509	1.92916	2.36893	2.33784	2.38845	DG(53:2)	DG	0.126794	0.209401	-1.92326	0.2962	No change
-3.51162	-4.45464	-1.27131	-0.492027	0.164384	-2.15775	LPC(34:3)	LPC	0.126728	0.209401	-1.92372	2.25072	No change
-1.38074	-1.76813	-1.86076	-1.87375	-2.28598	-1.96183	PE(20:0e/16:0)	PE	0.127494	0.210366	1.91848	-0.37064	No change
2.70597	2.93876	2.92916	1.13546	1.62092	2.85043	PC(17:4/20:1)	PC	0.127752	0.210599	1.91673	-0.989028	No change
0.368941	0.0961114	-0.102378	0.0213131	-0.464477	-0.342916	Cer(d18:2/24:1)	Cer	0.12795	0.210735	1.91538	-0.382918	No change
-5.97749	-4.02168	-4.01726	-3.60217	-3.36522	-3.25541	DG(32:3p)	DG	0.12814	0.210856	-1.91409	1.26454	No change
-2.07163	-5.48562	-1.62494	-0.581031	-0.813039	-0.779234	PC(26:2/20:4)	PC	0.128337	0.210989	-1.91276	2.3363	No change
-2.0799	-0.571993	-3.0881	-0.587604	-0.566527	-0.376863	LPC(18:0p)	LPC	0.128594	0.21122	-1.91102	1.403	No change
-10.2067	-3.41024	-1.00231	0.460976	0.18472	0.536629	PI(18:0/21:3)	PI	0.128776	0.211328	-1.9098	5.26719	No change
0.966503	-0.596655	-0.0323666	0.751351	0.972388	1.69571	PC(17:4/22:4)	PC	0.129184	0.211806	-1.90705	1.02732	No change
0.862479	0.616827	5.60388	5.50063	5.47718	5.3558	dMePE(16:0/18:2)	dMePE	0.130361	0.213543	-1.89919	3.08348	No change
-1.35543	-2.26679	-4.06617	-1.5169	-0.597062	2.13102	PC(24:5/18:0)	PC	0.130752	0.213989	-1.89659	2.56848	No change
-2.89713	-3.43227	-2.89073	-9.8565	-6.79346	-3.3303	PC(35:7)	PC	0.131134	0.214421	1.89407	-3.58671	No change
-0.00124328	-0.250065	-0.397653	0.274233	-0.107781	0.0915624	PC(26:3/16:0)	PC	0.131534	0.214882	-1.89143	0.302325	No change
-0.368026	0.508261	-0.00976646	0.75655	0.507096	0.418446	PC(39:1)	PC	0.131859	0.215219	-1.88929	0.517208	No change
-2.23282	-1.18785	3.61149	3.91082	4.05142	2.6866	PC(19:1/20:4)	PC	0.132752	0.216288	-1.88345	3.48601	No change
-5.98368	-4.78788	-0.689334	-0.83101	-0.773269	-0.794447	PC(18:0p/16:1)	PC	0.132635	0.216288	-1.88421	3.02072	No change
-1.23513	-0.832584	-2.3734	-1.19247	0.139133	0.611641	PC(18:1/24:0)	PC	0.133789	0.217783	-1.87671	1.33314	No change
-3.81548	-7.00573	-2.18775	-2.25178	-0.143956	-1.86229	PE(21:1/21:5)	PE	0.134129	0.21814	-1.87452	2.91698	No change
-0.783064	-0.0241832	-0.257928	-0.473648	-3.48004	-2.14469	GluCer(d14:0)	GluCer	0.135146	0.219598	1.86798	-1.67774	No change
-3.25138	-3.16554	-2.37148	-2.85777	-1.23707	-0.538227	PS(20:3/22:5)	PS	0.135303	0.219655	-1.86698	1.38511	No change
-9.43878	0.437149	0.369321	2.82372	3.30983	3.63785	PC(24:5/22:4)	PC	0.135607	0.219952	-1.86504	6.13457	No change
-2.11133	-2.3503	-2.84467	-2.3943	-7.68978	-10.3541	PC(34:6e)	PC	0.13588	0.220199	1.8633	-4.37731	No change
5.27583	5.42763	5.2608	3.24031	5.41876	3.28369	DG(38:5p)	DG	0.136524	0.220688	1.85922	-1.3405	No change
-1.20092	-2.05717	0.735398	0.358708	0.864472	0.984223	LPC(36:1)	LPC	0.136492	0.220688	-1.85942	1.5767	No change
-1.90262	-1.42121	-2.48328	-2.80474	-2.70766	-2.25261	PC(37:1p)	PC	0.136547	0.220688	1.85907	-0.652629	No change
3.54728	2.77418	-2.74424	-0.425754	-4.71769	-5.03222	DG(38:4p)	DG	0.137782	0.222288	1.8513	-4.58429	No change
0.862479	0.434109	5.60388	5.38999	5.35788	5.3558	PE(18:0/18:2)	PE	0.137683	0.222288	-1.85192	3.06774	No change
-1.81376	-2.02669	-0.0708417	-0.00924453	-0.249139	-0.190912	PS(18:0/18:2)	PS	0.137958	0.222374	-1.8502	1.154	No change
1.07753	0.809807	0.737626	0.805027	0.468913	0.548735	PC(18:0e/16:0)	PC	0.138506	0.223059	1.84678	-0.267431	No change
3.00365	3.02211	3.40621	2.60339	3.08786	2.41073	PC(17:4/18:2)	PC	0.138933	0.223549	1.84412	-0.443328	No change
-0.108158	0.0210992	5.42534	5.03635	5.32645	5.0623	DG(34:1e)	DG	0.139332	0.223597	-1.84164	3.36227	No change
0.560635	0.531206	1.48789	1.30472	1.51782	1.54269	PC(16:1p/24:1)	PC	0.139225	0.223597	-1.84231	0.595169	No change
0.47151	-1.51212	0.44217	1.48467	1.09684	0.671919	PC(26:6/20:4)	PC	0.139288	0.223597	-1.84192	1.28395	No change
4.09829	4.39281	-0.33076	-2.07145	-0.102296	0.738613	PE(36:2e)	PE	0.139887	0.224181	1.83822	-3.19849	No change
-0.608459	-3.44565	-1.34483	-0.172567	-0.372466	-0.151203	PE(17:1/18:1)	PE	0.139943	0.224181	-1.83787	1.56757	No change
3.28592	3.65845	2.58389	1.63196	1.64558	-3.71029	PE(18:1p/20:2)	PE	0.140607	0.224887	1.83379	-3.32034	No change
5.68135	5.33897	4.93645	4.73597	5.06214	4.86462	PC(16:0/16:1)	PC	0.140632	0.224887	1.83364	-0.431343	No change
-0.943527	-0.747276	-0.536134	-0.697055	-9.30722	-6.02454	SM(d38:0)	SM	0.140935	0.225174	1.83179	-4.60063	No change
-0.400016	-1.0796	-1.55783	-0.479749	-0.399121	-0.291647	PC(26:4/18:1)	PC	0.141442	0.225785	-1.82869	0.622308	No change
0.513331	0.778984	0.255757	-8.96185	-1.45047	-1.62622	DG(34:4p)	DG	0.141814	0.226179	1.82643	-4.52887	No change
-2.67109	-1.17851	-1.21852	-2.73888	-2.82383	-2.31999	LPC(20:2)	LPC	0.14265	0.227313	1.82137	-0.93819	No change
-2.61595	-2.33569	-2.45451	-2.68714	1.29691	0.9328	PE(16:0e/22:2)	PE	0.14326	0.227885	-1.81769	2.31624	No change
-2.61595	-2.33569	-2.45451	-2.68714	1.09684	0.9328	PE(16:0p/22:1)	PE	0.143255	0.227885	-1.81773	2.24955	No change
3.85572	3.13876	3.4408	1.17288	3.57029	0.48296	PE(18:1/20:2)	PE	0.144244	0.22925	1.8118	-1.73638	No change
2.28088	1.52551	3.4097	3.47917	3.15239	3.66359	dMePE(18:1/18:1)	dMePE	0.144795	0.229924	-1.80853	1.02635	No change
-2.73494	-5.38597	-2.6786	-2.14322	-1.99421	-1.78936	PC(26:6/18:1)	PC	0.145128	0.230252	-1.80655	1.62424	No change
2.13224	2.67465	0.645705	0.759142	0.4854	0.866638	PE(16:0p/22:3)	PE	0.145358	0.230415	1.80519	-1.1138	No change
-1.05117	-0.660219	-1.26237	-1.50441	-1.12159	-1.92788	DG(34:4e)	DG	0.145722	0.23079	1.80304	-0.526705	No change
-1.39356	-2.09181	0.0737334	-2.68432	-2.26131	-2.05646	PS(24:4/18:1)	PS	0.145999	0.231027	1.80141	-1.19682	No change
1.0327	0.867293	0.726453	-0.0631844	-7.11893	-1.69118	PI(16:0/16:1)	PI	0.146994	0.232399	1.79557	-3.83325	No change
-3.9606	-2.9952	-4.95837	-3.79558	-10.8809	-9.03761	LPC(26:3)	LPC	0.147858	0.233274	1.79054	-3.93331	No change
-1.70426	-1.17851	-1.78204	-2.19247	-1.7261	-1.99659	PC(16:1/19:5)	PC	0.147933	0.233274	1.7901	-0.416782	No change
4.4339	4.94411	4.66661	4.39833	4.33279	4.48611	TG(16:0/16:1/18:1)	TG	0.147835	0.233274	1.79067	-0.275796	No change
-2.33797	-1.50044	-1.75673	-2.35789	-2.52484	-2.15775	LPC(18:1p)	LPC	0.14839	0.233792	1.78745	-0.481777	No change
-2.59211	-2.22967	-3.70015	-1.66195	-1.44352	-2.49285	PE(38:1)	PE	0.148681	0.234047	-1.78577	0.974535	No change
-1.48667	-3.7542	1.28804	1.22069	1.276	1.34861	PE(18:0/20:5)	PE	0.149295	0.23481	-1.78224	2.59937	No change
-1.59803	-1.46595	-6.69149	-0.0270019	-0.632203	0.177239	PG(18:0/16:0)	PG	0.149814	0.235422	-1.77925	3.09117	No change
1.5623	2.37509	2.1291	1.52178	1.48175	1.72267	PC(16:1p/21:2)	PC	0.150846	0.236839	1.77337	-0.446758	No change
-3.59211	-3.60164	-3.842	-3.56538	-2.88657	-3.40928	DG(38:1p)	DG	0.151094	0.237023	-1.77196	0.391505	No change
2.16541	0.375088	2.30467	2.60339	2.74783	2.80909	PC(18:0/19:5)	PC	0.151414	0.23732	-1.77014	1.10505	No change
4.47416	4.47832	4.31403	3.87542	3.53552	0.938946	DG(36:4e)	DG	0.152466	0.238762	1.76421	-1.63887	No change
0.530403	0.313549	0.631396	0.16899	-0.00696462	0.451063	TG(16:0/16:0/17:1)	TG	0.152732	0.238973	1.76272	-0.28742	No change
-3.50048	2.68107	-0.142791	3.00393	2.74403	2.73155	PC(38:6p)	PC	0.153337	0.239712	-1.75933	3.14723	No change
-0.318273	-0.0116919	0.652806	-0.71134	-0.467999	-2.99659	PC(16:1p/16:1)	PC	0.154256	0.240714	1.75421	-1.49959	No change
-3.35794	-2.98215	0.506301	-0.040464	0.424001	0.296909	PE(16:1/20:4)	PE	0.154305	0.240714	-1.75394	2.17141	No change
-4.05524	-3.22582	-4.41636	-4.34447	-4.49434	-4.93012	PE(50:4)	PE	0.154375	0.240714	1.75355	-0.690505	No change
4.14338	4.06942	2.09474	2.61059	2.21689	0.153652	PE(18:0/18:0)	PE	0.155208	0.241805	1.74894	-1.77547	No change
-0.500477	0.16375	1.42014	1.701	0.801488	2.36582	PE(16:0p/23:4)	PE	0.155885	0.242374	-1.74521	1.26163	No change
-1.00124	-0.523897	1.20191	1.07224	1.1892	0.938946	PE(20:1/18:1)	PE	0.155912	0.242374	-1.74507	1.17454	No change
0.776364	-2.59417	1.98649	2.18835	2.47259	2.72712	PE(45:4)	PE	0.155974	0.242374	-1.74473	2.40646	No change
-4.46756	-5.5516	-2.73433	-2.58892	-3.31868	0.215712	PE(35:0p)	PE	0.157156	0.244001	-1.73827	2.35387	No change
-2.41956	-8.04321	-1.33544	-1.54221	0.345893	0.885853	PE(16:0p/16:0)	PE	0.157515	0.24435	-1.73632	3.82924	No change
-5.32121	-1.72671	-0.307603	0.479958	-0.979049	2.48085	PC(28:5/16:0)	PC	0.158441	0.245577	-1.7313	3.11243	No change
1.41195	0.584284	1.91938	2.03635	1.82902	2.11753	PC(16:0e/18:1)	PC	0.15879	0.245907	-1.72942	0.689098	No change
0.254412	0.882986	0.638568	0.259659	0.0133906	0.394051	TG(15:0/16:1/24:0)	TG	0.159535	0.24685	1.72542	-0.369622	No change
-4.53416	-6.95894	-6.12196	-5.67757	-3.22748	-1.77923	PC(20:0/14:1)	PC	0.160175	0.24763	-1.722	2.31026	No change
-0.129453	0.141554	-0.146895	-0.0631844	-0.562755	-0.411629	dMePE(16:1/20:4)	dMePE	0.160492	0.247909	1.72031	-0.300924	No change
0.886547	1.18561	-0.11037	-0.492027	-4.88846	-0.479673	PI(18:0/22:4)	PI	0.161201	0.248793	1.71654	-2.60731	No change
0.165407	0.293558	0.0666629	-0.0631844	0.028472	-0.75423	LPE(20:4)	LPE	0.161649	0.249272	1.71417	-0.43819	No change
2.83526	3.25961	0.853105	3.31268	3.8732	3.66359	PC(26:2/18:1)	PC	0.161977	0.249565	-1.71244	1.3005	No change
2.64457	2.90621	2.31962	3.03635	-1.47862	-1.30975	PC(16:1p/24:6)	PC	0.162771	0.250576	1.70827	-2.54081	No change
2.1097	2.02716	2.05956	-1.28558	1.44476	1.41625	DG(30:0e)	DG	0.164224	0.251775	1.70068	-1.54033	No change
1.51676	1.70018	6.87768	6.59435	6.12195	6.37009	PE(17:0/20:4)	PE	0.164243	0.251775	-1.70058	2.99725	No change
2.32068	2.59521	2.15433	-1.24345	0.103972	2.53257	PE(18:1p/20:2)	PE	0.164097	0.251775	1.70134	-1.89238	No change
-0.118766	-0.0709304	1.15267	-1.21264	-1.18976	0.187599	PE(16:1/18:2)	PE	0.164025	0.251775	1.70171	-1.05926	No change
-2.58033	-2.56955	-2.60222	-2.46032	-2.58783	-2.35114	dMePE(17:1/14:0)	dMePE	0.163828	0.251775	-1.70274	0.117604	No change
1.94119	5.20045	3.12485	1.94822	2.04834	1.25319	PC(18:2p/18:0)	PC	0.164733	0.252285	1.69804	-1.67225	No change
0.22535	-0.26481	-0.636439	0.42877	-0.0146722	0.362391	PE(16:0p/22:3)	PE	0.164854	0.252285	-1.69741	0.48413	No change
-1.14563	-1.82091	-1.68336	-1.39661	-1.05649	-0.475582	LPC(37:4)	LPC	0.16557	0.253168	-1.69371	0.573741	No change
-1.98175	-7.53625	-2.52755	-1.81859	-0.863185	-0.0172652	PC(41:8)	PC	0.166127	0.253805	-1.69085	3.1155	No change
-1.45945	-1.43227	3.31216	3.48701	3.17233	2.08326	PE(18:0/20:5)	PE	0.166414	0.253817	-1.68938	2.77405	No change
0.873226	0.643396	0.694694	0.460976	-2.24914	-0.167616	PI(18:1/22:5)	PI	0.166296	0.253817	1.68999	-1.38903	No change
-1.3061	-0.923254	-0.922744	-0.846693	-0.738814	-0.883823	DG(38:3e)	DG	0.166867	0.254293	-1.68706	0.227589	No change
3.94438	4.07431	3.92916	2.08882	2.33784	-5.56059	DG(32:1e)	DG	0.167887	0.255634	1.68186	-4.36059	No change
-0.861067	0.280075	-0.422315	-0.233108	0.905892	0.792214	PC(44:6e)	PC	0.169494	0.257433	-1.67375	0.822768	No change
0.714964	-3.8757	1.48789	1.89027	2.09684	2.88267	SM(d41:2)	SM	0.169447	0.257433	-1.67398	2.84754	No change
4.92353	4.82439	-2.17261	0.18064	-2.57562	-2.75324	PE(18:1/20:4)	PE	0.16947	0.257433	1.67387	-4.24118	No change
-4.56865	0.11142	1.90953	2.05757	2.48175	2.61164	PC(17:1/19:4)	PC	0.170614	0.258485	-1.66814	3.23289	No change
2.9665	-0.426729	2.48126	3.27242	3.21689	3.97341	PE(41:6p)	PE	0.170532	0.258485	-1.66855	1.8139	No change
0.349831	0.00479708	-0.201344	0.529393	0.141446	0.501764	SM(d22:0/20:3)	SM	0.170538	0.258485	-1.66852	0.339773	No change
1.79344	2.69384	2.32703	1.67378	1.97239	1.79221	GluCer(d18:1/24:1)	GluCer	0.171223	0.25919	1.6651	-0.458644	No change
-0.00124328	0.387714	-0.0323666	1.26149	0.353896	0.376043	PC(16:1/21:5)	PC	0.171494	0.259384	-1.66376	0.545775	No change
-6.23006	-13.5674	-5.33169	-1.9311	-3.67798	-5.53311	LPC(18:2p)	LPC	0.17219	0.26022	-1.66031	4.66233	No change
-1.56139	-2.20671	-1.69533	-0.978687	-1.76025	0.0467359	TG(16:0/17:1/22:6)	TG	0.17374	0.262345	-1.65268	0.923744	No change
-3.37819	-2.93107	-6.06617	-3.91614	-0.192672	-0.749281	PC(40:8p)	PC	0.174057	0.262387	-1.65113	2.50578	No change
0.711973	0.742582	0.652806	-2.16272	-2.23707	1.08326	PI(18:1/22:6)	PI	0.174034	0.262387	1.65124	-1.80796	No change
5.3618	5.26604	5.33625	5.59435	3.10278	3.31946	DG(36:2p)	DG	0.174248	0.262457	1.65019	-1.31583	No change
-2.72843	-2.27871	-2.63413	-2.67309	-3.52631	-2.88165	PE(50:4)	PE	0.174472	0.262575	1.6491	-0.479928	No change
-2.47028	1.59521	1.42014	2.24494	2.41638	2.4381	PC(16:1/23:6)	PC	0.175371	0.26371	-1.64473	2.18478	No change
2.69087	2.50392	1.84899	2.6669	3.0266	2.72267	PC(18:1/22:6)	PC	0.17598	0.264407	-1.64178	0.457463	No change
-4.3731	-3.74866	-3.21679	-5.70247	-4.85117	-3.86872	SM(d41:5)	SM	0.176127	0.264409	1.64107	-1.02794	No change
-3.31339	-3.41901	-3.63875	-4.74181	-3.711	-7.50615	LPC(26:4)	LPC	0.176749	0.265123	1.63807	-1.8626	No change
-2.82936	-3.22582	0.587602	0.222571	0.087266	0.135037	PC(15:1/22:4)	PC	0.179014	0.267947	-1.62725	1.97082	No change
1.44474	1.78616	0.0737334	2.01482	2.01718	1.84225	PC(18:2p/22:4)	PC	0.179074	0.267947	-1.62696	0.856539	No change
1.3575	1.17654	0.696984	1.53243	1.2114	1.63075	dMePE(16:0/22:5)	dMePE	0.178995	0.267947	-1.62734	0.38118	No change
1.0134	1.02514	1.17585	0.8	0.490855	1.06932	TG(20:0/18:1/18:1)	TG	0.17927	0.268019	1.62603	-0.284742	No change
-2.26781	-1.66022	-2.67385	-5.87954	-3.63933	-2.32587	SM(d18:1/24:1)	SM	0.180433	0.269314	1.62054	-1.74762	No change
-1.35543	-3.50044	-0.750474	-1.105	-0.0224218	-0.0749186	PS(18:1/22:1)	PS	0.180366	0.269314	-1.62085	1.468	No change
1.15664	1.63548	1.34176	1.55349	1.67782	1.60199	LPC(28:0)	LPC	0.180816	0.269443	-1.61873	0.233142	No change
4.85063	3.33897	5.50924	5.57608	5.53882	5.71598	PE(18:0/20:4)	PE	0.180675	0.269443	-1.6194	1.04401	No change
-4.41432	-3.62175	1.99583	1.64604	1.08486	1.05525	PC(15:2/18:2)	PC	0.181377	0.270057	-1.6161	3.27546	No change
-3.87899	-2.90928	-2.9298	-3.42693	-1.18395	-1.13175	PS(18:1/24:0)	PS	0.181963	0.270593	-1.61336	1.32515	No change
-3.87899	-2.90928	-2.9298	-3.42693	-1.20144	-1.11256	PS(43:4e)	PS	0.182035	0.270593	-1.61303	1.32571	No change
-3.13483	0.0251447	0.436696	1.02347	0.985328	0.781994	PE(18:0p/16:0)	PE	0.182519	0.27109	-1.61077	1.82126	No change
-0.486669	-0.454636	-0.574317	-0.902959	-0.919953	-0.451265	LPC(16:0p)	LPC	0.183871	0.2728	1.6045	-0.252852	No change
0.907608	0.638123	0.328515	1.29939	0.795623	0.879477	Cer(d18:1/24:0)	Cer	0.183971	0.2728	-1.60404	0.366747	No change
-0.419555	-0.279709	-0.834039	-1.87375	-1.66822	-7.97563	DG(34:3p)	DG	0.184127	0.272808	1.60332	-3.3281	No change
2.58044	1.78616	3.2354	3.06282	3.1864	3.43267	PC(19:0/18:1)	PC	0.184501	0.272994	-1.6016	0.693297	No change
1.58535	-2.28271	-1.21852	1.51566	0.68418	1.60199	PE(16:0/16:0)	PE	0.184553	0.272994	-1.60136	1.9059	No change
1.84893	2.29356	2.11202	1.55796	1.65371	2.06932	DG(34:1p)	DG	0.185514	0.273969	1.59695	-0.324508	No change
1.40085	1.78616	1.79652	1.3975	1.3678	1.54269	TG(16:1/15:2/22:6)	TG	0.185405	0.273969	1.59745	-0.225182	No change
-2.89713	-2.68117	-2.95548	-2.59156	-2.6048	-2.81189	ChE(32:6)	ChE	0.185757	0.274105	-1.59584	0.17518	No change
0.387799	2.26817	1.25731	0.559449	0.120486	0.546724	DG(16:0/20:3)	DG	0.186366	0.27429	1.59306	-0.895541	No change
-2.21223	-1.87118	-1.50419	-1.98735	-0.593209	-0.546787	DG(32:1e)	DG	0.186487	0.27429	-1.59251	0.820083	No change
-5.65001	-3.55739	-3.26594	-6.27154	-9.38693	-4.51284	LPC(22:1)	LPC	0.186379	0.27429	1.593	-2.56599	No change
-1.75135	-2.15818	-6.11422	-6.5758	-5.18048	-5.26103	PS(42:5)	PS	0.186312	0.27429	1.59331	-2.33119	No change
3.1097	2.8952	1.34906	1.76689	1.35788	1.52237	PE(18:0/20:3)	PE	0.186865	0.274624	1.59079	-0.902271	No change
1.66172	1.06106	-0.126489	-2.6928	-4.1621	1.28971	PS(18:0/18:0)	PS	0.187089	0.27473	1.58978	-2.7205	No change
-0.113453	-0.686451	0.286521	0.553488	-0.0698137	1.04103	PEt(46:6)	PEt	0.187522	0.275144	-1.58781	0.679364	No change
1.67714	4.68268	1.51412	0.617749	0.919438	-7.13588	PE(18:1p/18:2)	PE	0.187774	0.275291	1.58668	-4.49088	No change
-2.34045	-1.98052	-1.57986	-3.59686	-3.12826	-10.3931	PEt(16:0/16:1)	PEt	0.187937	0.275307	1.58594	-3.73914	No change
-2.58915	0.431061	0.701558	1.37739	1.17797	1.0078	PC(50:8)	PC	0.189624	0.277555	-1.57836	1.67323	No change
-0.0767953	-0.46595	0.604791	-1.24345	-0.0618066	-0.835817	PC(17:4/16:1)	PC	0.19086	0.279138	1.57285	-0.734373	No change
-1.36803	-1.67327	-1.55783	-1.63447	-0.730329	-0.109383	DG(34:1e)	DG	0.191875	0.280397	-1.56835	0.708316	No change
-3.36297	-1.00342	-2.44437	-0.91118	-1.11053	-1.4715	PC(44:2p)	PC	0.192322	0.280774	-1.56638	1.10585	No change
-6.84477	-3.71047	-3.67622	-3.33117	-2.86597	-3.05891	dMePE(20:4/20:4)	dMePE	0.192442	0.280774	-1.56585	1.65847	No change
-3.59211	-5.50978	1.6739	0.00829545	1.17797	1.69571	DG(32:2p)	DG	0.194062	0.282682	-1.55874	3.43665	No change
-3.26546	-2.54534	-2.04457	-2.72142	-0.954131	-0.984909	PS(18:1/22:0)	PS	0.194007	0.282682	-1.55898	1.06497	No change
2.22954	2.28514	0.0380222	-0.675892	1.06061	-0.0202426	DG(38:4p)	DG	0.194431	0.282993	1.55713	-1.39607	No change
1.58535	-0.114786	-0.114383	1.68746	0.821828	1.9142	PC(16:1/15:2)	PC	0.194731	0.283203	-1.55582	1.02243	No change
2.60483	1.97582	2.73651	2.02563	2.1836	1.98273	PE(18:1/18:2)	PE	0.196895	0.28612	1.54646	-0.375067	No change
-4.74148	-7.00046	-3.05071	-5.25973	-0.0805616	0.70475	DG(32:1)	DG	0.197522	0.286802	-1.54377	3.3857	No change
4.41103	3.91169	4.27237	2.93108	4.29432	3.39684	PC(18:1/17:2)	PC	0.198247	0.287624	1.54066	-0.657618	No change
-1.83985	-1.8863	0.534768	2.20746	0.709354	-0.729652	PE(36:2e)	PE	0.198759	0.288137	-1.53848	1.79285	No change
-1.41956	-0.660219	-6.69919	-5.90559	-8.09433	-4.67607	PI(18:0/20:2)	PI	0.199064	0.288158	1.53718	-3.29901	No change
-2.8826	-2.99193	-3.28753	-2.46515	-2.99828	-2.79139	Cer(d15:0/26:1)	Cer	0.199091	0.288158	-1.53707	0.302411	No change
-2.60995	-1.7542	-2.70983	-2.15099	-4.03543	-5.17357	PC(19:5/20:4)	PC	0.200103	0.288931	1.53277	-1.42867	No change
3.17629	3.67786	3.29335	3.12946	3.06976	3.22203	TG(16:1/18:1/20:3)	TG	0.199869	0.288931	1.53376	-0.242089	No change
0.134474	0.339781	-0.28481	0.553488	0.0992175	0.838972	TG(16:1/18:1/24:1)	TG	0.200046	0.288931	-1.53301	0.434078	No change
-13.4225	-11.2707	-11.7998	-12.0595	-9.33166	-4.41554	PE(43:5e)	PE	0.200789	0.289692	-1.52987	3.5621	No change
0.0658706	-2.97243	1.2464	1.3925	1.29691	1.40519	PE(16:0/22:6)	PE	0.201719	0.290802	-1.52596	1.91825	No change
1.5321	5.27668	1.53988	1.04488	0.864472	-7.10318	PC(35:6p)	PC	0.202146	0.291186	1.52417	-4.51417	No change
3.06938	1.34788	2.65634	-3.09186	1.10871	1.74915	LPC(38:5)	LPC	0.203576	0.292688	1.5182	-2.43587	No change
-1.78138	-2.57199	-2.86076	-2.64815	-3.21558	-3.00129	TG(15:0/13:0/14:0)	TG	0.203672	0.292688	1.5178	-0.550298	No change
0.0085376	-0.325352	-0.536134	0.117388	-2.47153	-2.57453	dMePE(18:1/22:1)	dMePE	0.203553	0.292688	1.51829	-1.35858	No change
2.48734	3.00684	2.54625	2.64604	2.25479	2.04103	PE(18:0/16:1)	PE	0.204115	0.29286	1.51596	-0.366191	No change
-0.685217	-2.41901	-1.02479	-2.02611	-1.95413	-3.76518	PE(18:2p/22:6)	PE	0.204002	0.29286	1.51643	-1.20546	No change
-1.05117	-1.00342	-2.4323	-1.09561	-0.0224218	-0.80468	PC(22:6/17:3)	PC	0.206587	0.296123	-1.50577	0.854727	No change
-2.35794	-0.653736	-0.788442	-1.11446	0.12283	0.501764	PC(44:1)	PC	0.206715	0.296123	-1.50524	1.10342	No change
-1.41956	-0.907741	-0.788442	-0.91118	-0.60868	-0.612677	DG(42:3p)	DG	0.207107	0.29645	-1.50364	0.327734	No change
-0.601003	-5.63497	-5.01726	0.141434	0.985328	-3.21664	PC(18:2p/18:1)	PC	0.208577	0.298084	-1.49766	3.05445	No change
3.96964	0.242333	-0.0591916	-0.510643	-0.570308	-0.590378	PE(18:2p/20:4)	PE	0.208453	0.298084	1.49816	-1.94137	No change
-1.05117	-1.20671	-1.39277	-0.634472	-0.0671396	-1.29525	PE(18:1/24:6)	PE	0.208843	0.29823	-1.49658	0.551261	No change
2.31084	2.58154	2.45442	2.45139	2.66983	2.87868	TG(16:0/18:1/22:3)	TG	0.210332	0.30012	-1.49057	0.2177	No change
-4.24672	-2.91548	-3.22025	-10.2041	-4.4886	-4.41554	PE(20:0e)	PE	0.211838	0.302032	1.48453	-2.90859	No change
1.63197	2.26817	1.73093	2.14936	2.10871	2.28369	TG(16:0/16:1/22:6)	TG	0.212045	0.302089	-1.4837	0.303561	No change
3.9539	4.07431	3.97	2.09909	3.29432	-5.28375	DG(32:0p)	DG	0.213683	0.304185	1.47719	-3.96285	No change
0.0844863	0.400232	-0.192832	1.07015	1.14376	-0.0503615	DG(38:4e)	DG	0.21394	0.304312	-1.47617	0.623886	No change
0.650833	1.60876	1.02166	1.43202	1.47259	1.64021	DG(53:3)	DG	0.214893	0.305428	-1.47241	0.421192	No change
2.6756	3.86447	2.58389	-4.68432	2.19478	1.6866	dMePE(16:1/18:1)	dMePE	0.215558	0.306133	1.4698	-3.30897	No change
1.79344	2.71904	1.53988	1.35528	1.84331	0.72978	dMePE(16:1/16:1)	dMePE	0.215748	0.306164	1.46905	-0.707997	No change
1.05411	0.935534	0.834489	0.59471	0.878411	0.860176	CerG2(d18:1/24:0)	CerG2	0.21619	0.30655	1.46732	-0.163613	No change
2.36894	3.04222	0.980859	3.05229	3.14376	2.88267	TG(18:0/18:1/18:1)	TG	0.217008	0.307471	-1.46413	0.895566	No change
-6.89057	-7.93862	-0.788442	2.55945	2.40679	-5.44086	DG(38:5e)	DG	0.217999	0.308393	-1.46027	5.04767	No change
-0.757972	-0.719925	-1.20134	-1.55504	-1.09956	-1.02024	PC(17:4/24:2)	PC	0.217972	0.308393	1.46038	-0.331867	No change
0.0374892	-1.47736	-0.321452	0.172884	-0.166676	0.330021	PE(17:0/18:1)	PE	0.218904	0.309432	-1.45677	0.699183	No change
2.4339	2.01704	1.78579	1.67378	1.93286	1.74037	dMePE(16:1/20:5)	dMePE	0.221387	0.312698	1.44723	-0.296571	No change
0.178463	0.437149	0.322589	-1.05861	-0.751637	-9.12517	DG(32:3p)	DG	0.22245	0.312764	1.44318	-3.95787	No change
-1.39356	-1.89392	-1.52541	-1.37371	-2.8753	-2.73747	LPE(22:5)	LPE	0.222468	0.312764	1.44311	-0.724529	No change
-5.23929	-5.17963	-4.90178	-0.587604	-2.28598	-5.7918	PC(31:0p)	PC	0.222094	0.312764	-1.44453	2.21844	No change
0.242028	0.60606	0.00140297	-0.0769897	-0.372466	0.228314	PC(42:2p)	PC	0.221894	0.312764	1.4453	-0.356878	No change
-2.94542	-4.69975	-3.19623	-2.5295	-3.10613	-2.72187	PE(26:2/20:4)	PE	0.222251	0.312764	-1.44393	0.827961	No change
1.48908	2.05712	2.07726	1.77971	0.661788	1.50176	dMePE(18:1/18:2)	dMePE	0.221801	0.312764	1.44565	-0.560063	No change
-2.60696	-5.79471	-2.63413	-4.6509	-5.77938	-5.40305	LPE(18:1)	LPE	0.222715	0.31287	1.44217	-1.59918	No change
-2.9606	-2.21623	0.211558	0.698304	2.10278	-1.56407	PS(18:0/20:1)	PS	0.223002	0.313031	-1.44108	2.06743	No change
0.0230869	0.467205	-0.227183	0.292244	0.512469	2.21571	LPC(38:3)	LPC	0.224796	0.314819	-1.4343	0.919106	No change
1.63986	2.55379	1.81774	2.36893	2.40679	2.44352	PC(22:3/22:5)	PC	0.224625	0.314819	-1.43495	0.402615	No change
-2.66176	-2.52864	-3.23415	-3.1259	-3.44074	-2.96641	PE(18:0p/22:1)	PE	0.224484	0.314819	1.43548	-0.369504	No change
-7.6849	-2.21051	-1.07866	-0.902959	-0.54033	-0.749281	PE(19:1/18:3)	PE	0.225105	0.315008	-1.43314	2.92717	No change
0.560635	3.602	4.01433	4.44134	4.01875	4.43267	DG(38:6p)	DG	0.225481	0.315292	-1.43173	1.57193	No change
1.62245	1.42035	0.62178	0.743517	-0.743077	0.994585	DG(34:2e)	DG	0.226007	0.315783	1.42976	-0.889851	No change
2.31084	1.2107	1.60235	-1.99782	1.12049	1.25319	DG(34:1p)	DG	0.227044	0.316988	1.42589	-1.58268	No change
0.0705474	-0.123718	-0.520074	0.00829545	0.043397	0.135037	PC(18:0e/18:1)	PC	0.227456	0.317319	-1.42436	0.253325	No change
0.540551	1.03321	0.750924	0.263317	0.476264	0.740374	PC(40:1e)	PC	0.229057	0.319307	1.41842	-0.281575	No change
-4.00714	-4.69975	-1.17596	-1.6075	-1.9345	-1.74928	PC(18:0e/20:3)	PC	0.23012	0.320544	-1.41451	1.53052	No change
-3.57448	-3.77094	-3.79487	-6.1328	-7.59305	-3.06628	PE(18:0/18:0)	PE	0.231234	0.321848	1.41042	-1.88395	No change
0.747452	0.769367	0.310666	0.365528	0.373714	0.448912	PC(18:1/19:5)	PC	0.232824	0.323564	1.40463	-0.213111	No change
-0.318273	1.33653	-3.1626	-1.18248	-3.05014	-6.34695	PS(18:0/22:4)	PS	0.232748	0.323564	1.4049	-2.81174	No change
2.4339	1.76211	1.81774	1.75395	1.71713	1.62123	PE(33:3p)	PE	0.233171	0.323799	1.40337	-0.307143	No change
-1.38074	-1.76813	-1.88798	-1.105	-1.55899	-1.49616	PE(26:2/18:1)	PE	0.234229	0.32502	-1.39954	0.29223	No change
-2.41693	-0.825279	0.298644	-0.26436	0.198119	0.574621	PC(18:2p/22:2)	PC	0.235235	0.325804	-1.39591	1.15065	No change
-1.50048	-3.80502	0.482585	0.0596737	-0.18106	0.566706	PE(18:0/17:0)	PE	0.235333	0.325804	-1.39556	1.75608	No change
1.75909	2.27668	1.73093	2.14936	2.10871	2.28369	PE(46:0)	PE	0.235326	0.325804	-1.39558	0.258352	No change
0.178463	0.437149	-0.114383	-1.01366	-0.858554	-9.29941	DG(30:1e)	DG	0.23597	0.326438	1.39327	-3.89095	No change
0.998757	0.96743	0.406205	-0.187465	-0.155271	-7.44341	LPC(32:2)	LPC	0.236175	0.326473	1.39254	-3.38618	No change
1.5253	1.92258	1.98649	1.85435	2.1892	2.13102	PC(42:3p)	PC	0.236714	0.32672	-1.39061	0.246733	No change
-0.878988	-2.5239	0.931108	0.529393	0.377645	0.819119	PI(18:0/20:5)	PI	0.236662	0.32672	-1.3908	1.39931	No change
1.54055	1.85598	-0.738036	-0.529503	-0.652102	0.260567	dMePE(16:0/18:3)	dMePE	0.240228	0.331318	1.37814	-1.19318	No change
-2.13267	-5.81772	-0.402551	-0.197485	0.233254	-1.47967	PC(17:4/22:1)	PC	0.241758	0.332171	-1.37277	2.30301	No change
-2.13267	-5.81772	-0.402551	-0.197485	0.233254	-1.47967	PE(22:1/20:4)	PE	0.241758	0.332171	-1.37277	2.30301	No change
3.55146	4.00172	3.92428	4.06806	3.8905	4.203	TG(16:0/16:0/18:1)	TG	0.241136	0.332171	-1.37495	0.228034	No change
-0.861067	-1.54774	-4.16926	-0.83101	-1.10504	-0.407724	PE(19:1/18:1)	PE	0.241762	0.332171	-1.37276	1.41143	No change
-2.46215	-1.07093	-1.2535	-2.81088	-11.4659	-2.64449	dMePE(17:1/16:1)	dMePE	0.241643	0.332171	1.37317	-4.04489	No change
-0.57156	0.0845243	-0.209905	-0.143222	0.0508013	0.538653	TG(16:0/18:1/21:3)	TG	0.241983	0.332223	-1.37198	0.381057	No change
2.75764	-0.706442	1.99583	2.65998	2.80368	2.9142	PC(26:4/16:0)	PC	0.242489	0.332666	-1.37022	1.44361	No change
-0.426128	-0.119245	-0.106368	-1.03147	-0.47507	-0.218006	PA(18:0/18:1)	PA	0.243762	0.333909	1.36578	-0.357603	No change
-0.426128	-0.119245	-0.106368	-1.03147	-0.47507	-0.218006	PMe(17:1/18:0)	PMe	0.243762	0.333909	1.36578	-0.357603	No change
-3.98368	-3.98215	0.198676	-0.390848	-0.97403	-0.653704	PS(18:0/20:2)	PS	0.244051	0.334052	-1.36478	1.91619	No change
-5.95299	-3.84583	-7.91516	-3.9564	-5.09084	-3.48625	PE(17:0/18:3)	PE	0.244841	0.33488	-1.36205	1.72683	No change
3.22954	2.68107	2.60235	2.98744	3.14376	3.23769	DG(30:0e)	DG	0.246444	0.33682	-1.35652	0.28531	No change
2.88256	3.84171	3.34176	3.87243	3.44476	4.15101	PC(16:0/21:3)	PC	0.246742	0.336972	-1.3555	0.467388	No change
-5.12538	-3.69441	1.88963	0.541491	0.553012	0.670073	PE(34:1e)	PE	0.247176	0.337311	-1.35402	2.89825	No change
2.4339	2.01704	1.78579	1.67378	1.97239	1.74037	PE(18:2/20:4)	PE	0.248724	0.338915	1.34873	-0.283395	No change
-1.50048	-1.48885	-1.24467	-1.85301	-1.38241	-3.10116	PS(18:1/18:2)	PS	0.248648	0.338915	1.34899	-0.70086	No change
0.0422576	-2.30489	0.95811	0.184502	1.17797	1.61164	PC(38:3e)	PC	0.249503	0.339721	-1.34608	1.42621	No change
4.16541	4.24667	4.22948	3.80816	0.816047	3.92004	PC(17:4/16:0)	PC	0.250365	0.340426	1.34316	-1.36577	No change
-1.89349	-5.49116	-2.10238	-1.77443	-1.7261	-1.23867	PE(17:0/17:3)	PE	0.250428	0.340426	-1.34295	1.58261	No change
1.19569	2.49665	2.28195	1.21504	1.62092	1.44891	PE(38:1e)	PE	0.250584	0.340426	1.34242	-0.56314	No change
0.0230869	0.16375	0.322589	-0.870538	-0.734565	-9.47235	DG(30:0p)	DG	0.252568	0.342866	1.33574	-3.86229	No change
-0.355426	-0.535772	-0.659709	-1.07699	-6.57349	-1.17755	PE(18:0e)	PE	0.25296	0.343141	1.33443	-2.42571	No change
-0.312172	-0.367172	1.3476	1.55796	1.74021	0.272783	PE(38:2e)	PE	0.2545	0.344972	-1.32929	0.967566	No change
-6.85609	-6.5023	-13.7504	-6.98388	-6.3511	-3.41241	DG(33:0e)	DG	0.25527	0.3455	-1.32673	3.45379	No change
4.0547	3.96005	-3.03846	-0.792535	-0.905551	-3.17092	PC(40:6p)	PC	0.255212	0.3455	1.32692	-3.28177	No change
-1.67892	-1.53577	-2.08495	-1.8404	-1.99421	-2.67607	PE(42:2)	PE	0.256167	0.346455	1.32376	-0.403679	No change
-0.507429	-0.621746	-0.407466	-0.886657	-1.33017	-6.59712	PC(54:10)	PC	0.256736	0.346966	1.32188	-2.42577	No change
4.12383	2.71278	4.66075	4.58342	4.58736	4.62361	PC(34:0e)	PC	0.257983	0.348392	-1.31778	0.765677	No change
3.6756	1.90072	3.80451	3.85435	3.95605	3.99569	PC(14:0p/22:0)	PC	0.259427	0.350081	-1.31305	0.808421	No change
1.23995	1.62218	1.19219	1.50334	1.5267	1.56273	TG(18:0/18:1/20:2)	TG	0.26081	0.35147	-1.30854	0.179482	No change
2.30092	1.62218	1.48789	1.60339	1.5267	1.15101	PE(20:2/20:4)	PE	0.260843	0.35147	1.30843	-0.376631	No change
-4.50048	-4.64728	0.524482	-0.555036	-0.3366	-1.02024	PC(18:2/22:6)	PC	0.261341	0.35188	-1.30682	2.23713	No change
0.229536	0.263041	-7.4323	-6.07551	-4.99015	-5.96641	DG(32:0e)	DG	0.262658	0.353284	1.30256	-3.36412	No change
3.06938	3.50392	1.30316	1.12545	1.87841	2.02668	LPS(35:4)	LPS	0.262773	0.353284	1.30219	-0.948641	No change
-0.0976273	-0.377819	-0.48848	-0.362392	-0.795228	-0.483778	PE(20:2/22:1)	PE	0.263245	0.353657	1.30066	-0.225824	No change
2.70597	2.3349	0.659871	2.81752	2.59582	2.75351	PE(20:1/18:1)	PE	0.263755	0.354079	-1.29903	0.822036	No change
-0.77465	-1.46595	-1.07866	-2.17257	-1.31107	-1.23867	PE(16:2/20:4)	PE	0.264343	0.354607	1.29714	-0.467679	No change
-0.288027	-2.83405	-0.929797	-2.57058	-1.79523	-2.92788	PC(33:1p)	PC	0.264989	0.35521	1.29507	-1.0806	No change
-9.36904	-1.62175	-1.31682	-0.689966	-0.664176	-0.724787	PC(17:1/20:4)	PC	0.265304	0.355371	-1.29406	3.40956	No change
1.61126	3.01195	3.10341	2.30826	1.57029	1.79221	PC(19:1/20:4)	PC	0.265669	0.355597	1.29289	-0.685285	No change
6.82232	4.75604	5.03032	6.27015	6.48004	6.36653	PC(38:2)	PC	0.268242	0.358776	-1.28472	0.836014	No change
-1.74641	-3.78788	-0.509465	-1.97524	0.120486	0.574621	PS(39:6e)	PS	0.2686	0.35899	-1.28359	1.58787	No change
-0.725181	-1.13271	-1.53613	-0.725767	-1.03021	-0.621693	PC(18:1/19:2)	PC	0.269082	0.35937	-1.28207	0.338783	No change
-0.685217	-0.768135	-3.32053	-2.11257	-2.76544	-3.60998	PI(18:2/18:2)	PI	0.269847	0.360126	1.27966	-1.23804	No change
-1.43273	-0.719925	-0.929797	-0.555036	-0.867831	-0.774198	DG(38:2p)	DG	0.270333	0.360453	-1.27813	0.295129	No change
3.20848	3.80981	3.51412	3.70773	3.77416	3.72044	PC(18:0/18:0)	PC	0.270498	0.360453	-1.27761	0.223311	No change
7.30713	7.18922	5.37255	6.23566	5.68972	5.34861	PC(18:4/16:0)	PC	0.270687	0.360453	1.27702	-0.864969	No change
1.82145	2.15269	1.96763	1.38915	1.35788	-5.20575	PC(38:1e)	PC	0.271145	0.360798	1.27559	-2.80017	No change
-8.33223	-2.72944	-2.08968	-1.74474	-1.70101	-2.10622	PI(18:0/22:3)	PI	0.27138	0.360845	-1.27485	2.53313	No change
-0.0871731	-0.559818	-1.35429	-10.2041	-1.76892	-1.22486	PE(18:1p/16:1)	PE	0.271729	0.361046	1.27376	-3.73218	No change
1.34983	1.14155	1.33589	1.53243	1.2114	1.63075	PE(18:0/22:5)	PE	0.272108	0.361285	-1.27258	0.182433	No change
6.45417	6.28725	6.45949	5.82062	5.82633	-0.529714	PC(18:2p/18:1)	PC	0.272317	0.361298	1.27193	-2.69456	No change
-0.825876	-0.970819	-1.22718	-2.06961	-1.74308	-12.177	PG(16:1/22:6)	PG	0.275781	0.365626	1.2612	-4.32193	No change
-0.276104	-0.432268	-0.427297	-1.50441	-0.964047	-0.157745	PE(18:1/22:1)	PE	0.276468	0.36627	1.25908	-0.496845	No change
-1.29403	-1.86967	-1.50419	-1.37371	-2.68289	-2.18422	LPE(20:2)	LPE	0.276951	0.366642	1.2576	-0.524307	No change
4.8404	4.93069	4.41841	3.95389	-4.85855	3.98459	PC(36:2e)	PC	0.277256	0.366779	1.25666	-3.70319	No change
-2.43538	-4.78788	-1.29844	-1.27493	-1.38241	-1.92788	LPI(37:6)	LPI	0.278439	0.367807	-1.25305	1.31216	No change
2.07521	1.70018	1.92916	0.904395	-3.37577	1.99753	PI(18:1/20:4)	PI	0.278346	0.367807	1.25333	-2.05946	No change
2.49605	-2.83112	-0.701356	2.63196	1.25479	1.15101	PE(18:2p/18:1)	PE	0.279493	0.36893	-1.24984	2.02473	No change
-6.19014	-5.13271	-4.23066	-6.06667	-8.47493	-5.22761	PE(51:2)	PE	0.280088	0.369447	1.24803	-1.40523	No change
-1.24672	-1.32535	-2.01726	-1.318	-1.29221	-0.979103	PE(24:1/20:4)	PE	0.281383	0.370886	-1.24411	0.333341	No change
2.70597	2.3349	0.334415	2.55199	2.7554	2.81745	PE(18:0/22:5)	PE	0.28371	0.373682	-1.23711	0.916519	No change
0.147812	0.595213	0.240127	-0.259103	-0.267438	-7.84825	DG(32:2e)	DG	0.285435	0.375108	1.23196	-3.11931	No change
2.62881	2.58154	0.142612	0.977457	1.1892	-0.302481	DG(36:1p)	DG	0.285442	0.375108	1.23193	-1.16293	No change
2.49605	-0.98703	-0.701356	2.63196	1.2865	1.32534	PC(18:1/14:0)	PC	0.28562	0.375108	-1.2314	1.47871	No change
4.16541	4.13173	4.22948	3.37316	4.4999	2.26546	PE(16:0/18:1)	PE	0.285126	0.375108	1.23288	-0.796031	No change
-0.466205	-0.0709304	-0.249076	0.277853	-0.446988	1.30169	PC(18:0/21:6)	PC	0.286075	0.375434	-1.23005	0.639587	No change
2.66017	2.73766	2.16265	1.95954	1.87841	2.626	PC(18:0/17:3)	PC	0.286649	0.375916	1.22834	-0.365511	No change
0.357504	1.12845	-0.0944279	0.637608	0.800025	2.17724	DG(34:1e)	DG	0.287755	0.377094	-1.22507	0.741116	No change
2.1097	2.47462	2.2666	2.29045	1.89222	2.09707	PE(16:0p/24:6)	PE	0.289772	0.37919	1.21912	-0.190393	No change
-0.282053	-0.471641	-0.68336	-0.661953	-0.47507	-1.17092	dMePE(18:2/20:4)	dMePE	0.289647	0.37919	1.21949	-0.290297	No change
-1.96251	-2.26679	-2.90456	-1.87858	-3.88468	-4.24422	DG(42:5)	DG	0.290234	0.379248	1.21777	-0.957874	No change
-1.23513	-0.279709	-5.76226	-5.68207	-2.80055	-6.00932	PE(18:1p/22:2)	PE	0.290145	0.379248	1.21803	-2.40494	No change
-3.06341	-3.29275	-3.82086	-2.62093	-3.10175	-3.33326	Cer(d17:1/24:1)	Cer	0.290525	0.379355	-1.21691	0.373697	No change
-5.46973	-7.76757	-0.48848	-0.192466	-2.05649	-3.08861	PI(18:0/22:4)	PI	0.292653	0.381858	-1.2107	2.79607	No change
1.05411	-2.93421	1.36356	1.19028	1.87146	1.49135	PE(41:6e)	PE	0.293273	0.382168	-1.2089	1.68987	No change
-0.0716321	-0.155428	0.971425	1.20176	1.14376	0.179836	PE(18:0e/22:6)	PE	0.293311	0.382168	-1.20879	0.593662	No change
-3.92293	-3.37996	-3.77949	-3.96322	-3.91514	-3.81395	TG(20:0p/16:0/18:1)	TG	0.293581	0.382245	1.208	-0.203308	No change
0.14338	-0.155428	-0.262374	0.324109	-0.135528	0.200445	PC(18:1/22:1)	PC	0.294108	0.382657	-1.20647	0.221149	No change
0.50989	1.08452	0.48524	0.498696	0.365819	0.491346	TG(16:1/17:1/18:1)	TG	0.295149	0.383735	1.20347	-0.241264	No change
-0.235132	-4.55739	0.0807716	-0.0909286	0.333802	0.470286	PE(16:0/18:2)	PE	0.296013	0.384584	-1.20097	1.8083	No change
2.99753	3.11047	3.13333	2.84218	3.09385	1.38282	SM(d40:0)	SM	0.29713	0.385516	1.19776	-0.640825	No change
-3.1478	-2.62682	-3.57542	-3.74181	-3.46871	-3.24981	TG(18:0e/16:0/16:0)	TG	0.297155	0.385516	1.19769	-0.370092	No change
0.943743	0.819161	0.609666	-7.46709	0.28021	0.280064	PE(16:1/22:6)	PE	0.297425	0.385591	1.19692	-3.09313	No change
-1.79492	-1.41024	-0.184371	-1.67589	-1.94428	-1.5554	DG(28:1e)	DG	0.298785	0.386077	1.19303	-0.595346	No change
-4.33302	-6.68064	-3.80003	-4.27493	-3.59861	-3.68361	LPE(20:4)	LPE	0.298864	0.386077	-1.1928	1.08552	No change
1.10515	2.32673	0.975206	0.425511	0.0944491	1.62123	PC(38:2e)	PC	0.298542	0.386077	1.19372	-0.755297	No change
0.675602	0.939827	0.7641	0.73827	0.998151	1.17724	PC(40:9)	PC	0.298755	0.386077	-1.19311	0.178043	No change
-1.96251	-10.4604	-2.23066	-1.50441	-1.66014	-1.49616	dMePE(17:0/18:1)	dMePE	0.298411	0.386077	-1.19409	3.33096	No change
4.17629	3.98364	3.96526	4.13696	4.30726	4.0446	PC(20:2/22:6)	PC	0.301822	0.389576	-1.1844	0.121208	No change
-2.55995	-3.17665	-0.847335	-1.5169	-1.34306	-1.23175	dMePE(14:0/20:5)	dMePE	0.302002	0.389576	-1.18389	0.830743	No change
0.599984	0.851427	-0.596599	-0.675892	0.498096	-3.98026	PC(40:2e)	PC	0.302511	0.389956	1.18245	-1.67096	No change
1.94119	0.702711	2.55891	2.52178	2.30726	2.31946	PE(16:0/20:4)	PE	0.303781	0.391315	-1.17888	0.648561	No change
-0.195291	-1.19725	-0.659709	-0.555036	-1.47862	-1.53823	TG(15:0/16:0/16:0)	TG	0.304315	0.391724	1.17738	-0.506545	No change
-0.623487	0.587025	-0.750474	0.585976	0.52138	-0.187561	LPC(32:2)	LPC	0.312794	0.401518	-1.1539	0.568911	No change
-3.03099	-1.24518	-2.72939	-1.58103	-2.00441	-1.41554	PE(51:1)	PE	0.312808	0.401518	-1.15386	0.668195	No change
1.25852	1.56773	1.21636	1.33978	1.03595	1.17724	TG(16:1/16:1/20:4)	TG	0.312461	0.401518	1.15481	-0.163212	No change
-1.95679	-2.34611	-2.56002	-2.77143	-1.01984	-0.873016	PE(19:0/18:1)	PE	0.312611	0.401518	-1.1544	0.732878	No change
-0.486669	0.0922586	-0.659709	1.99296	1.93952	-1.22486	DG(38:3p)	DG	0.313244	0.401794	-1.15267	1.25391	No change
-2.48118	-2.54534	1.06311	-0.0956055	0.175716	0.0804845	PC(17:1/16:1)	PC	0.314063	0.40256	-1.15043	1.37467	No change
1.22744	1.15454	0.915446	1.12746	1.26544	1.26546	PC(16:1/22:6)	PC	0.315194	0.403724	-1.14736	0.120308	No change
1.5623	1.96532	1.63857	1.48153	1.62092	1.61164	TG(18:0/16:0/18:0)	TG	0.315826	0.403963	1.14564	-0.150701	No change
1.0061	0.684916	0.587602	0.751351	0.387425	0.574621	PE(18:1/22:1)	PE	0.315682	0.403963	1.14603	-0.188406	No change
-6.85042	-9.78017	-6.87539	-6.55092	-7.92983	-2.70261	PE(34:0)	PE	0.316315	0.404305	-1.14432	2.10754	No change
1.3878	-2.02837	-1.62494	-1.64815	-4.05226	-1.28089	PE(19:1/20:4)	PE	0.319644	0.408272	1.13535	-1.57193	No change
2.07521	2.26817	1.90953	1.99296	1.37764	2.0623	PC(16:1/19:4)	PC	0.320091	0.408555	1.13415	-0.273334	No change
-0.981746	-0.294763	-0.602223	-0.886657	-0.969029	-7.52768	PC(52:10)	PC	0.320739	0.409095	1.13242	-2.50154	No change
-1.28205	-0.81801	-1.03237	-1.09561	0.570291	-0.80468	PE(20:3/22:6)	PE	0.32104	0.409191	-1.13161	0.600812	No change
-0.252548	-0.377819	-1.00977	-0.987352	-0.751637	-0.739433	dMePE(17:1/16:0)	dMePE	0.322592	0.410881	1.12748	-0.27943	No change
-1.17855	0.664307	-0.240279	-0.91118	-0.755938	-0.889257	PC(52:8)	PC	0.323797	0.411739	1.12428	-0.600618	No change
0.130001	-0.21623	-1.51476	-0.0270019	-0.0120992	0.135037	PC(20:0p/16:0)	PC	0.323947	0.411739	-1.12389	0.565641	No change
-0.757972	-0.98703	-1.21852	0.0342125	-0.994208	-0.835817	PE(26:2/18:2)	PE	0.323833	0.411739	-1.12419	0.389236	No change
0.274819	-0.105907	0.27122	0.266964	-2.69274	-0.238666	LPC(20:4)	LPC	0.324835	0.412579	1.12154	-1.03486	No change
0.152232	0.553793	1.98649	0.878399	2.01718	2.0623	PC(18:1/21:2)	PC	0.327914	0.416198	-1.11344	0.755121	No change
3.27583	-3.8282	3.38148	2.8604	3.04216	5.21255	PE(16:0e/20:3)	PE	0.331672	0.420674	-1.10365	2.762	No change
-3.05932	-2.04016	-0.972867	-4.48465	-6.85117	-0.841074	PE(18:0p/24:6)	PE	0.33285	0.421874	1.1006	-2.03485	No change
-0.709062	-3.46368	-0.744243	0.233797	0.37568	-1.76918	PC(43:4)	PC	0.335651	0.425127	-1.09339	1.25243	No change
-0.77465	-0.666733	-0.922744	-0.661953	-0.709327	-0.739433	PE(20:0p/16:0)	PE	0.337313	0.426934	-1.08914	0.0844714	No change
6.75128	8.44188	8.24621	6.78131	8.041	6.02216	PC(16:1/14:0)	PC	0.337638	0.427047	1.08831	-0.864967	No change
1.60483	1.99658	4.44422	3.67034	3.7853	3.48611	PE(16:1/18:1)	PE	0.340336	0.43016	-1.08146	0.965378	No change
-2.82936	-2.42342	-3.10078	-2.92943	-3.0085	-9.62644	LPC(26:0)	LPC	0.341378	0.430786	1.07882	-2.40361	No change
3.65629	3.62552	3.58389	3.43121	3.72872	2.34282	PC(16:1/17:2)	PC	0.342018	0.430786	1.07721	-0.454314	No change
-8.33856	-2.04524	-10.1127	-0.697055	-1.05649	-7.83477	PE(18:0p/22:3)	PE	0.341782	0.430786	-1.07781	3.63606	No change
1.62722	2.01704	4.44422	3.68064	3.7853	3.48611	PE(35:5e)	PE	0.34177	0.430786	-1.07784	0.954523	No change
-1.92852	-3.33362	-2.77187	-2.52193	-3.48574	-3.88599	TG(15:0/14:0/14:0)	TG	0.341668	0.430786	1.07809	-0.619886	No change
5.43163	5.44661	5.64896	5.43121	5.23461	5.51211	PC(17:1/16:1)	PC	0.342373	0.430934	1.07632	-0.116423	No change
1.79344	1.64865	1.68549	0.759142	0.323649	2.20937	PC(16:1p/22:2)	PC	0.344815	0.433706	1.07019	-0.611806	No change
2.1871	0.737658	1.80717	2.047	1.97239	2.11074	PI(18:0/16:1)	PI	0.345063	0.433718	-1.06957	0.466068	No change
-0.452722	-0.98703	-0.701356	1.27423	1.2865	-1.61718	PE(17:0/18:1)	PE	0.352466	0.442411	-1.05123	1.02822	No change
5.32558	6.18922	5.55733	5.9468	6.00373	5.93837	SM(d18:1/22:0)	SM	0.352309	0.442411	-1.05161	0.272254	No change
3.22954	2.95476	1.12229	3.09909	3.2114	3.03387	PC(18:1/19:4)	PC	0.363774	0.456289	-1.02387	0.679258	No change
-0.646328	0.313549	-0.0591916	-0.152938	-0.237065	-7.39809	DG(38:1e)	DG	0.365457	0.458083	1.01987	-2.46537	No change
0.169772	-0.449011	0.230666	0.259659	0.734096	-0.0718268	PE(18:1/22:0)	PE	0.368045	0.461008	-1.01374	0.3235	No change
0.246168	0.878521	0.503686	0.438507	0.148366	0.416247	PE(20:0p/22:4)	PE	0.368687	0.461494	1.01222	-0.208419	No change
1.0937	-2.94367	1.87958	1.17677	1.7554	1.65895	PC(15:1/16:1)	PC	0.369438	0.462115	-1.01045	1.5205	No change
-3.4091	1.00069	0.60723	-0.182483	1.3678	1.55275	PC(28:2/18:1)	PC	0.373751	0.466867	-1.00035	1.51308	No change
-0.0613648	-0.28471	-0.509465	-0.769935	0.141446	-4.86872	PC(42:4p)	PC	0.373619	0.466867	1.00066	-1.54722	No change
2.49605	3.77719	2.25886	2.45938	2.32772	2.32534	PC(16:1/21:3)	PC	0.374288	0.467217	0.999099	-0.473221	No change
-0.661756	-0.529823	-2.30027	-0.233108	-0.652102	-0.825363	DG(18:1/22:5)	DG	0.375487	0.46807	-0.996312	0.593758	No change
3.73204	4.04471	3.72252	4.05493	3.46568	3.05525	PC(16:1p/16:0)	PC	0.375327	0.46807	0.996685	-0.307801	No change
-0.514415	-0.98703	-1.2099	-0.769935	-1.52925	-1.31705	TG(18:0/15:0/16:0)	TG	0.379084	0.472229	0.988	-0.301629	No change
1.34598	0.941969	1.96763	1.64604	-2.58783	1.15101	PC(17:4/18:3)	PC	0.38039	0.473522	0.984998	-1.34879	No change
-6.51834	-5.98475	-14.1552	-8.04046	-14.4601	-14.072	PC(44:7e)	PC	0.380904	0.473522	0.983818	-3.30476	No change
1.45551	1.70018	1.7197	1.56539	2.14952	1.73155	TG(18:1/18:1/22:3)	TG	0.380814	0.473522	-0.984025	0.190352	No change
-1.03099	-6.1356	-1.27131	-0.838831	-0.648101	-1.91674	DG(38:1p)	DG	0.381787	0.473745	-0.981797	1.67807	No change
-1.87359	-1.13271	-3.62953	-2.59156	-3.76198	-2.72187	PC(30:2e)	PC	0.38155	0.473745	0.982339	-0.813197	No change
1.1456	2.35111	2.21955	1.52178	1.6126	1.44891	PE(18:0p/22:3)	PE	0.381867	0.473745	0.981614	-0.377655	No change
-0.0160405	1.97582	1.63857	-3.30928	1.66179	0.476637	PE(16:0p/20:3)	PE	0.382129	0.473746	0.981015	-1.58973	No change
-0.206562	-0.340893	-0.665585	-0.274929	-6.00154	-0.4715	PC(20:0/16:0)	PC	0.382409	0.473769	0.980377	-1.84498	No change
-6.14087	-6.90373	-5.91516	-6.47877	-6.05649	-4.13175	LPC(16:0e)	LPC	0.383644	0.474797	-0.97756	0.76425	No change
1.34598	1.62218	1.96763	1.64604	-2.58783	1.6866	PE(18:1/18:3)	PE	0.383761	0.474797	0.977292	-1.39699	No change
-1.04104	0.611454	0.192193	0.476813	0.353896	0.380566	PC(16:1/19:2)	PC	0.386568	0.477158	-0.97092	0.48289	No change
0.138933	0.470177	-1.55783	-0.600841	-0.849336	-1.47967	PE(14:0/20:4)	PE	0.386721	0.477158	0.970574	-0.660377	No change
-0.834593	-3.09708	-0.936887	-0.449503	-1.11053	-1.06874	dMePE(16:0/20:3)	dMePE	0.386056	0.477158	-0.972078	0.746595	No change
2.91543	2.92799	-4.84733	-3.23311	-3.11274	-0.608189	dMePE(16:1/22:6)	dMePE	0.386247	0.477158	0.971646	-2.65004	No change
0.68478	0.882986	1.30917	1.25599	1.03595	1.15101	TG(16:0/17:1/18:1)	TG	0.387747	0.478099	-0.968254	0.188672	No change
0.590246	-1.04524	-0.102378	0.0169872	-0.201442	-9.11373	PE(16:0e/16:0)	PE	0.392821	0.483697	0.956866	-2.9136	No change
0.675602	0.0571176	-0.155139	0.0213131	0.0508013	-0.26668	PC(18:1/17:2)	PC	0.392815	0.483697	0.95688	-0.257382	No change
-1.83809	-2.10237	-1.75673	-2.95981	-3.15527	-1.29525	PE(38:1e)	PE	0.394613	0.485575	0.952873	-0.571042	No change
9.40149	9.45366	7.40138	7.56455	8.35321	8.29347	PC(16:1/16:1)	PC	0.398238	0.489704	0.944844	-0.681769	No change
2.23995	2.51115	2.34906	2.45938	2.4259	2.4381	Cer(d18:1/24:1)	Cer	0.401688	0.493598	-0.93726	0.0744077	No change
0.735722	0.809807	-0.397653	1.32586	0.159825	1.16418	DG(38:4e)	DG	0.401949	0.493598	-0.936689	0.500664	No change
-2.60398	-7.58279	-2.74673	-2.66195	-3.08218	-2.57628	PC(33:5)	PC	0.40251	0.493952	-0.935463	1.5377	No change
-1.65711	-2.08657	-1.54694	-1.82478	-2.50443	-1.76918	TG(16:1p/8:0/8:0)	TG	0.402806	0.493982	0.934814	-0.269261	No change
-0.252548	-0.488851	-0.725705	-0.362392	-0.872493	-0.825363	Cer(d18:1/22:0)	Cer	0.404761	0.496044	0.930553	-0.197714	No change
-2.54843	-5.00838	-1.8743	-2.27493	-1.5001	-2.80571	PC(14:0p/16:1)	PC	0.40646	0.49779	-0.926862	0.950125	No change
2.8958	-0.289728	1.82823	3.17871	3.58311	1.05525	PC(18:1/21:5)	PC	0.408019	0.499362	-0.923486	1.12759	No change
3.40178	3.98364	3.78848	3.62842	3.93286	4.37718	PC(14:0/22:6)	PC	0.408962	0.500179	-0.921449	0.254852	No change
0.482079	0.326725	-0.422315	-0.143222	-0.237065	-0.0232257	PC(17:0/18:1)	PC	0.409247	0.500191	0.920834	-0.263334	No change
0.33436	1.39711	0.846925	1.01915	-3.43798	0.876278	PE(26:1/16:1)	PE	0.409985	0.500756	0.919244	-1.37365	No change
-5.0342	-2.44341	-7.40687	-0.733036	-1.05649	-6.56337	PE(18:0p/24:6)	PE	0.410888	0.501521	-0.917302	2.17719	No change
-6.41014	-6.66804	1.13079	1.20746	1.17797	-5.19494	PE(18:0/16:0)	PE	0.411842	0.502347	-0.915255	3.04596	No change
3.2243	4.09611	2.42706	2.94253	2.5443	2.89458	DG(36:2p)	DG	0.412294	0.502561	0.914285	-0.455358	No change
-1.5427	-2.02837	-1.5688	-1.64815	-1.66014	-1.28089	dMePE(16:0/21:5)	dMePE	0.412592	0.502587	-0.913646	0.183565	No change
3.05765	3.06697	3.53349	3.33892	3.40679	3.34572	PE(18:1/22:5)	PE	0.413845	0.503776	-0.910966	0.144441	No change
0.089104	-0.137222	-0.37822	0.348414	-0.155271	-0.0595225	SM(d25:0/16:1)	SM	0.41421	0.503881	-0.910188	0.186653	No change
-1.64479	-3.50978	-4.61127	-1.5295	-0.616479	-3.99425	PC(33:0p)	PC	0.414713	0.504155	-0.909115	1.20854	No change
-3.27018	-1.47736	-2.04457	-2.68432	-1.02501	-0.984909	PS(41:4e)	PS	0.415334	0.504572	-0.907791	0.699286	No change
-7.52284	-6.20367	-7.39433	-8.78321	-3.4772	-4.20575	PE(19:2/22:6)	PE	0.416263	0.505026	-0.905813	1.55156	No change
0.851652	0.502466	0.27122	0.837281	0.470754	-3.35715	SM(d44:3)	SM	0.416146	0.505026	0.906062	-1.22482	No change
-1.86463	-1.45464	-1.52541	-1.81859	-1.08326	-7.00176	PC(18:1/23:4)	PC	0.417418	0.506089	0.903361	-1.68631	No change
-1.03099	-9.85818	-1.42231	-1.59421	-1.5741	-1.35414	PE(18:1p/14:0)	PE	0.418354	0.506885	-0.901377	2.59634	No change
-0.757972	-0.679848	-0.965598	-0.177517	-1.26131	-4.31852	DG(16:0/20:3)	DG	0.419197	0.507566	0.899596	-1.11798	No change
1.90237	1.47462	1.51412	1.38748	0.905892	1.80909	DG(34:1p)	DG	0.422434	0.510464	0.892776	-0.262886	No change
-1.2584	-0.388546	-0.335437	-0.740341	-0.72189	-1.7007	PE(16:0p/22:2)	PE	0.422124	0.510464	0.893427	-0.393516	No change
1.91543	-0.978901	1.05062	1.27423	1.26544	1.79221	PE(36:4e)	PE	0.42235	0.510464	-0.892952	0.781577	No change
-1.2584	-1.16923	-0.472939	-0.792535	-0.910336	-0.43528	dMePE(18:1/20:2)	dMePE	0.425085	0.513326	-0.887223	0.254141	No change
1.2829	0.984156	0.772817	1.45619	0.985328	1.13771	Cer(d18:1/24:1)	Cer	0.425469	0.513448	-0.886421	0.179785	No change
7.00518	1.76211	7.01891	7.01278	6.61625	6.81328	PE(17:1/18:0)	PE	0.426154	0.513933	-0.884993	1.55203	No change
-1.34294	-0.315084	-0.701356	-0.862547	-0.547767	-3.81809	DG(40:1e)	DG	0.427434	0.515135	0.882326	-0.956343	No change
-1.07163	-2.14175	-1.29844	-1.318	-2.01467	-2.35866	TG(15:0/14:0/16:0)	TG	0.428635	0.51624	0.879831	-0.393168	No change
-1.70746	-2.04185	-2.50419	-1.64815	-2.23707	-1.52971	PC(36:2e)	PC	0.429183	0.516557	-0.878695	0.279526	No change
0.0937045	0.669485	0.35778	0.0805515	0.173457	0.373778	PE(46:1)	PE	0.430229	0.51713	0.876529	-0.164394	No change
-0.264278	-0.46595	-0.744243	0.372319	-0.292207	-0.672319	PC(18:1/24:1)	PC	0.430185	0.51713	-0.87662	0.294088	No change
-0.330551	1.67465	-0.525407	-1.00484	-0.210265	0.0266782	PC(46:13)	PC	0.433509	0.520727	0.869765	-0.669039	No change
-4.83634	-3.69975	-6.51137	-4.54477	-5.44352	-9.71013	PC(41:9)	PC	0.435374	0.522621	0.865937	-1.55032	No change
2.73572	-0.289728	2.73651	3.14441	2.94284	1.89852	PC(35:6)	PC	0.435729	0.522701	-0.865211	0.934423	No change
-0.288027	-1.19725	-2.06928	-1.84197	-1.5741	-1.49616	PI(18:0/22:6)	PI	0.437128	0.524034	0.862349	-0.452558	No change
-4.58033	3.04222	-5.5063	-5.2005	-3.94625	-4.96641	PC(16:0e/24:6)	PC	0.437633	0.524293	0.861318	-2.35625	No change
5.66211	5.80393	6.09148	5.82062	5.90078	6.41556	PC(18:1/22:5)	PC	0.439345	0.525997	-0.857831	0.193147	No change
-3.19193	-1.43227	-2.86887	-1.91945	-2.15527	-2.02024	LPC(22:4)	LPC	0.44077	0.527092	-0.854937	0.466034	No change
2.35942	1.62218	1.48789	1.60339	1.57885	1.59228	dMePE(16:1/22:5)	dMePE	0.44084	0.527092	0.854795	-0.231656	No change
6.65239	6.79655	6.32703	7.03969	6.29756	7.26126	PC(18:1/20:3)	PC	0.443528	0.529956	-0.849358	0.274175	No change
-1.21223	-0.320209	0.717448	-4.6509	-2.22509	1.39405	PE(38:6e)	PE	0.446079	0.532654	0.84422	-1.55565	No change
2.05175	2.0472	1.86945	2.36041	1.7853	0.0970689	PE(18:1p/20:5)	PE	0.446388	0.532672	0.8436	-0.575206	No change
1.48383	7.30816	6.74554	6.61238	6.7502	6.8621	PC(18:0/15:2)	PC	0.44733	0.533446	-0.841709	1.56238	No change
0.943743	-2.10945	0.182412	0.40248	0.878411	0.116177	dMePE(16:0/20:4)	dMePE	0.447965	0.533852	-0.840438	0.793455	No change
0.0844863	-0.95479	1.285	-0.83101	1.87146	2.33119	DG(32:1e)	DG	0.450447	0.536458	-0.835479	0.985648	No change
0.779225	0.823815	2.18731	1.26879	2.39229	1.54269	DG(16:1/18:1)	DG	0.456883	0.543766	-0.822722	0.471141	No change
-3.6341	-3.43671	-4.67622	-2.94285	-2.91321	-4.37229	TG(30:4/18:0/18:1)	TG	0.457482	0.544122	-0.821542	0.506226	No change
-0.486669	-6.1886	0.819842	-0.431654	-0.172412	0.0580732	PC(16:0e/16:1)	PC	0.457888	0.544249	-0.820743	1.76981	No change
0.2829	-0.571993	0.696984	0.657198	0.609262	0.143044	Cer(d18:2/24:1)	Cer	0.459145	0.545028	-0.818273	0.333871	No change
-2.2631	-2.724	-2.86346	-2.51941	-2.99015	-2.91231	Cer(d18:1/26:3)	Cer	0.459007	0.545028	0.818544	-0.190439	No change
-2.81548	-2.76534	-3.65736	-0.197485	-0.409245	-4.85164	PC(42:7e)	PC	0.460473	0.546247	-0.81567	1.25994	No change
1.79344	0.137821	2.52706	2.16899	1.74021	2.31946	PE(18:0/20:3)	PE	0.462851	0.54871	-0.811021	0.590115	No change
-0.151067	-2.67853	-4.49789	-1.35116	-0.89129	-1.95042	PC(33:0e)	PC	0.465671	0.551693	-0.805532	1.04487	No change
-4.93338	-0.346111	0.034402	-2.07514	0.632478	0.601992	PC(14:0/22:6)	PC	0.467652	0.553678	-0.801692	1.46814	No change
3.27076	3.69066	3.53988	3.42714	3.23596	3.49135	TG(16:0/16:0/16:1)	TG	0.469304	0.555271	0.798501	-0.115617	No change
2.15444	2.20714	2.08603	0.909071	2.32263	2.15101	SM(d33:1)	SM	0.471329	0.557305	0.794597	-0.354966	No change
3.72092	3.96269	3.09474	3.7572	3.91268	0.020897	PC(26:4/18:1)	PC	0.47226	0.558042	0.792809	-1.02919	No change
-3.62198	-3.56711	-3.85269	-3.3943	-3.68781	-3.65741	TG(20:0e/16:0/16:0)	TG	0.474644	0.560494	-0.78824	0.100754	No change
-2.02699	-1.84879	-2.68814	-2.6703	-3.11937	-1.84107	MGDG(22:5/22:6)	MGDG	0.476497	0.562316	0.784701	-0.355611	No change
-1.29403	-0.621746	-3.51901	-0.747682	-1.7864	-0.681717	PC(42:6e)	PC	0.477873	0.563573	-0.78208	0.739659	No change
0.14338	0.378254	-0.222844	-0.259103	0.136815	-0.0687407	PG(20:3/22:6)	PG	0.478223	0.563619	0.781414	-0.163273	No change
0.843478	0.862778	0.99583	1.14738	-2.13273	1.13771	dMePE(18:1/20:4)	dMePE	0.480166	0.565542	0.777724	-0.849906	No change
0.421135	-3.51447	0.00880158	-0.24345	-0.129935	0.213179	LPC(30:1)	LPC	0.48114	0.566323	-0.775878	0.974775	No change
0.711973	0.562174	1.6266	-2.87696	1.77788	0.675604	PE(16:0p/21:3)	PE	0.485452	0.571028	0.767743	-1.10807	No change
-0.981746	-1.86517	-5.43712	-7.39892	-3.76892	-1.95042	PS(18:0/20:0)	PS	0.486129	0.571454	0.76647	-1.61141	No change
0.446543	7.30816	7.02462	6.69932	6.7502	6.46962	PE(37:5e)	PE	0.487556	0.57276	-0.763794	1.71327	No change
-1.5427	-1.78221	-1.34483	-1.6075	-1.91514	-1.53823	PI(17:0/20:4)	PI	0.489437	0.574598	0.760275	-0.130374	No change
1.11197	0.525505	-7.13756	-4.04046	-7.40843	-1.29525	PI(18:1/18:1)	PI	0.491439	0.576203	0.756539	-2.41469	No change
2.73572	2.15269	2.25886	2.26332	1.94616	2.42174	PC(16:1/20:4)	PC	0.491402	0.576203	0.756609	-0.172022	No change
2.26056	2.13408	1.79652	2.39417	1.99815	2.1966	PC(18:0/20:4)	PC	0.501313	0.587401	-0.738285	0.132586	No change
0.813105	0.695112	-5.14279	-4.30928	-0.60868	-3.7414	PE(18:1/22:3)	PE	0.502944	0.588931	0.735296	-1.67493	No change
-0.312172	0.316855	0.211558	0.0213131	0.298987	0.385075	DG(38:4p)	DG	0.505836	0.591936	-0.730014	0.163045	No change
0.966503	1.31685	1.0755	0.876013	1.46337	1.52237	PE(17:0/23:5)	PE	0.507925	0.593998	-0.726211	0.167636	No change
0.286925	0.269878	-0.457564	-1.01366	1.3678	1.64961	DG(38:4p)	DG	0.510409	0.596134	-0.721705	0.634834	No change
1.64457	1.92258	0.0559894	1.11334	3.58311	1.11074	PC(18:1/19:2)	PC	0.510203	0.596134	-0.722079	0.72802	No change
0.622452	0.674648	1.37792	1.09909	1.2865	-2.21119	PE(45:6)	PE	0.51275	0.598484	0.717473	-0.83354	No change
-0.646328	-0.340893	-1.4323	-0.953001	-0.782012	-1.53823	LPE(22:6)	LPE	0.513735	0.599247	0.715698	-0.284574	No change
1.2441	1.83308	2.05062	1.8299	2.52227	1.57265	DG(34:1p)	DG	0.51467	0.599953	-0.714014	0.265673	No change
1.48383	1.51115	3.07285	1.64604	1.74021	1.55275	PC(38:3e)	PC	0.515399	0.600417	0.712702	-0.376279	No change
-4.18299	-5.92356	-3.80521	-3.48956	-4.3626	-11.8825	Cer(d18:0/18:0)	Cer	0.518209	0.603303	0.707661	-1.94097	No change
-1.07163	-1.25496	-2.34107	-1.01366	-1.61257	-1.11893	PC(24:3/18:1)	PC	0.520488	0.605568	-0.703586	0.3075	No change
0.0844863	0.669485	0.230666	0.0805515	0.111074	0.373778	TG(16:1/16:1/22:6)	TG	0.521041	0.605823	0.7026	-0.139745	No change
3.20316	3.10091	2.83865	3.11435	2.86447	2.87868	PE(18:1/22:6)	PE	0.521466	0.605928	0.701843	-0.0950723	No change
0.45372	0.290199	-0.731858	0.620602	0.166658	-3.85589	PE(34:1e)	PE	0.523338	0.607715	0.69851	-1.0269	No change
-1.27018	-1.5239	-0.840672	-1.07699	-1.10504	-2.54507	DG(28:1p)	DG	0.525502	0.609838	0.694667	-0.364117	No change
1.06118	1.48935	1.74207	1.31709	1.8504	1.64961	SM(d44:1)	SM	0.526524	0.610448	-0.692857	0.174833	No change
1.10742	1.10951	0.552594	-1.92443	1.13217	1.33702	PE(26:0/18:1)	PE	0.5267	0.610448	0.692546	-0.741592	No change
[truncated: 249 more rows]

## Sheet: NKX2-2
NC_1	NC_2	NC_3	siNKX2-2_1	siNKX2-2_2	siNKX2-2_3	siNKX2-2_4	Lipid Molecule	Class	Student T-test p-value siNKX2-2vsNC	Student T-test q-value siNKX2-2vsNC	Student T-test Test statistic siNKX2-2vsNC	log2(siNKX2-2vsNC)	Type
[truncated: 1,124 more rows]
